# Supplementary material for: Detecting sequence polymorphisms associated with meiotic recombination hotspots in the human genome
Source: Genome Biol. 2010 Oct 20;11(10):R103. doi: 10.1186/gb-2010-11-10-r103 (PMC3218659; doi:10.1186/gb-2010-11-10-r103)
Supplement: Additional file 1 — A tab-delimited table in which each row is a hotspot-SNP pair in our original dataset, and columns are positions of hotspots and SNPs, rs (reference SNP ID) number of SNPs and LDsplit P-values and q-values. [file gb-2010-11-10-r103-S1.TXT]

HOTSPOT_START	HOTSPOT_END	SNP_POS	RS	P_VAL	Q_VAL
174191	176638	110632	rs719065	0.48181	0.53739
174191	176638	115824	rs9378598	0.06424	0.21108
174191	176638	122050	rs17132995	0.47743	0.53553
174191	176638	128776	rs9378607	0.52955	0.55798
174191	176638	129034	rs1468342	0.22622	0.38391
174191	176638	129125	rs9405132	0.92160	0.68620
174191	176638	131221	rs736864	0.25032	0.40236
174191	176638	131782	rs2092585	0.05434	0.19499
174191	176638	132344	rs2281351	0.56826	0.57438
174191	176638	134113	rs1316662	0.00148	0.03344
174191	176638	134140	rs764802	0.30075	0.43691
174191	176638	137300	rs6915646	0.94907	0.69250
174191	176638	137695	rs6916246	0.35675	0.47218
174191	176638	139920	rs9501719	0.67271	0.61394
174191	176638	143379	rs6909271	0.87997	0.67625
174191	176638	144199	rs9405480	0.87995	0.67624
174191	176638	144916	rs9392294	0.88241	0.67684
174191	176638	144964	rs9502941	0.88884	0.67811
174191	176638	145718	rs730231	0.14514	0.30906
174191	176638	148878	rs9392298	0.13554	0.29895
174191	176638	148909	rs9392299	0.13610	0.29954
174191	176638	149072	rs9405486	0.13201	0.29576
174191	176638	149909	rs7762550	0.78522	0.64962
174191	176638	150213	rs2066406	0.15420	0.31854
174191	176638	150610	rs1418708	0.54603	0.56488
174191	176638	154462	rs17133789	0.65843	0.60914
174191	176638	154980	rs17133787	0.51873	0.55344
174191	176638	155023	rs9405140	0.44292	0.51851
174191	176638	155917	rs9392309	0.53662	0.56101
174191	176638	156941	rs7756332	0.13129	0.29506
174191	176638	157006	rs6596835	0.94219	0.69105
174191	176638	157548	rs6930285	0.77136	0.64586
174191	176638	158426	rs6596836	0.68884	0.61933
174191	176638	158782	rs7771527	0.72424	0.63082
174191	176638	158940	rs7767042	0.65097	0.60671
174191	176638	158983	rs9502979	0.55118	0.56713
174191	176638	162334	rs7741853	0.36366	0.47581
174191	176638	165026	rs6596839	0.00018	0.00891
174191	176638	165549	rs6932895	0.00108	0.02800
174191	176638	168584	rs11964365	0.02272	0.13358
174191	176638	169445	rs6596841	0.00650	0.07467
174191	176638	170044	rs727056	0.00354	0.05218
174191	176638	171284	rs2235874	0.00365	0.05304
174191	176638	172205	rs2092587	0.76954	0.64534
174191	176638	172639	rs9328069	0.47416	0.53388
174191	176638	172920	rs742768	0.00152	0.03390
174191	176638	174667	rs6915606	0.00015	0.00783
174191	176638	176638	rs9503021	0.00048	0.01751
174191	176638	177535	rs2179754	0.01004	0.09354
174191	176638	178750	rs12212523	0.00155	0.03409
174191	176638	179871	rs9328070	0.00336	0.05069
174191	176638	180602	rs6914508	0.00989	0.09279
174191	176638	181731	rs6926102	0.06794	0.21636
174191	176638	182215	rs4959611	0.00243	0.04271
174191	176638	182332	rs4959612	0.07565	0.22713
174191	176638	187150	rs9503034	0.00026	0.01168
174191	176638	192899	rs6596860	0.00131	0.03125
174191	176638	195619	rs6941485	0.00064	0.02066
174191	176638	199424	rs6927547	0.00334	0.05046
174191	176638	199883	rs12203826	0.00337	0.05075
174191	176638	201959	rs1033776	0.00005	0.00331
174191	176638	206391	rs7740992	0.00904	0.08857
174191	176638	211473	rs2146035	0.18856	0.35090
174191	176638	219624	rs1832953	0.03986	0.17007
174191	176638	219713	rs4959645	0.00642	0.07418
174191	176638	239417	rs9405555	0.51420	0.55138
174191	176638	240085	rs3800239	0.08942	0.24585
174191	176638	241081	rs927405	0.98395	0.69948
174191	176638	241218	rs1111363	0.64478	0.60422
174191	176638	241257	rs1111362	0.93788	0.69016
174191	176638	257023	rs1342789	0.07509	0.22640
174191	176638	258424	rs3800244	0.32426	0.45222
174191	176638	278617	rs13206555	0.02138	0.12989
174191	176638	302046	rs6937987	0.15819	0.32221
174191	176638	305721	rs2797344	0.06106	0.20591
174191	176638	310074	rs2671417	0.11194	0.27421
174191	176638	324031	rs3866815	0.05734	0.19997
174191	176638	324834	rs2797296	0.68403	0.61780
174191	176638	325179	rs6925816	0.18241	0.34493
174191	176638	325253	rs2797297	0.46700	0.53017
174191	176638	326329	rs2666956	0.16844	0.33227
174191	176638	326918	rs3914430	0.77779	0.64750
174191	176638	327246	rs4985288	0.93093	0.68851
174191	176638	327537	rs9405192	0.86018	0.67135
174191	176638	334630	rs1514346	0.94993	0.69263
174191	176638	342290	rs1775589	0.73493	0.63470
174191	176638	343242	rs2666970	0.39357	0.49198
174191	176638	343775	rs2671422	0.33065	0.45613
174191	176638	344079	rs1473037	0.43947	0.51669
174191	176638	349632	rs2001508	0.43693	0.51544
174191	176638	350900	rs3800262	0.14868	0.31278
174191	176638	352656	rs1131442	0.94587	0.69195
174191	176638	353246	rs7768807	0.10643	0.26756
174191	176638	355608	rs9392502	0.06718	0.21530
174191	176638	357741	rs7757906	0.72818	0.63234
174191	176638	366317	rs9378808	0.19335	0.35519
174191	176638	367408	rs9378374	0.94565	0.69190
174191	176638	372152	rs7748534	0.37726	0.48340
174191	176638	373722	rs1473602	0.87339	0.67480
174191	176638	378962	rs2048698	0.35049	0.46839
174191	176638	379348	rs7454545	0.21081	0.37116
174191	176638	379364	rs9328192	0.51086	0.55020
204719	206391	110632	rs719065	0.39372	0.49202
204719	206391	115824	rs9378598	0.26299	0.41129
204719	206391	122050	rs17132995	0.14558	0.30955
204719	206391	128776	rs9378607	0.24047	0.39549
204719	206391	129034	rs1468342	0.51126	0.55029
204719	206391	129125	rs9405132	0.65691	0.60883
204719	206391	131221	rs736864	0.31892	0.44871
204719	206391	131782	rs2092585	0.16980	0.33359
204719	206391	132344	rs2281351	0.27718	0.42173
204719	206391	134113	rs1316662	0.86866	0.67369
204719	206391	134140	rs764802	0.64893	0.60594
204719	206391	137300	rs6915646	0.22757	0.38501
204719	206391	137695	rs6916246	0.99775	0.70223
204719	206391	139920	rs9501719	0.15152	0.31582
204719	206391	143379	rs6909271	0.19961	0.36112
204719	206391	144199	rs9405480	0.19218	0.35414
204719	206391	144916	rs9392294	0.17493	0.33841
204719	206391	144964	rs9502941	0.17888	0.34179
204719	206391	145718	rs730231	0.41111	0.50135
204719	206391	148878	rs9392298	0.41238	0.50192
204719	206391	148909	rs9392299	0.41172	0.50156
204719	206391	149072	rs9405486	0.41102	0.50131
204719	206391	149909	rs7762550	0.16945	0.33330
204719	206391	150213	rs2066406	0.40686	0.49906
204719	206391	150610	rs1418708	0.83159	0.66319
204719	206391	154462	rs17133789	0.18000	0.34278
204719	206391	154980	rs17133787	0.84010	0.66579
204719	206391	155023	rs9405140	0.98844	0.70045
204719	206391	155917	rs9392309	0.17860	0.34162
204719	206391	156941	rs7756332	0.28067	0.42388
204719	206391	157006	rs6596835	0.34308	0.46391
204719	206391	157548	rs6930285	0.06098	0.20576
204719	206391	158426	rs6596836	0.07894	0.23184
204719	206391	158782	rs7771527	0.17931	0.34214
204719	206391	158940	rs7767042	0.07841	0.23106
204719	206391	158983	rs9502979	0.18202	0.34441
204719	206391	162334	rs7741853	0.54775	0.56568
204719	206391	165026	rs6596839	0.82059	0.65987
204719	206391	165549	rs6932895	0.90410	0.68222
204719	206391	168584	rs11964365	0.95459	0.69356
204719	206391	169445	rs6596841	0.94761	0.69211
204719	206391	170044	rs727056	0.88774	0.67780
204719	206391	171284	rs2235874	0.88975	0.67836
204719	206391	172205	rs2092587	0.81542	0.65851
204719	206391	172639	rs9328069	0.94349	0.69138
204719	206391	172920	rs742768	0.91337	0.68422
204719	206391	174667	rs6915606	0.65304	0.60742
204719	206391	176638	rs9503021	0.52714	0.55708
204719	206391	177535	rs2179754	0.18551	0.34794
204719	206391	178750	rs12212523	0.52591	0.55658
204719	206391	179871	rs9328070	0.32855	0.45477
204719	206391	180602	rs6914508	0.21951	0.37864
204719	206391	181731	rs6926102	0.20084	0.36215
204719	206391	182215	rs4959611	0.47731	0.53547
204719	206391	182332	rs4959612	0.26459	0.41248
204719	206391	187150	rs9503034	0.13342	0.29707
204719	206391	192899	rs6596860	0.02919	0.14836
204719	206391	195619	rs6941485	0.10489	0.26565
204719	206391	199424	rs6927547	0.01604	0.11499
204719	206391	199883	rs12203826	0.02428	0.13655
204719	206391	201959	rs1033776	0.07246	0.22273
204719	206391	206391	rs7740992	0.21157	0.37178
204719	206391	211473	rs2146035	0.09668	0.25507
204719	206391	219624	rs1832953	0.02991	0.14965
204719	206391	219713	rs4959645	0.01395	0.10912
204719	206391	239417	rs9405555	0.27717	0.42172
204719	206391	240085	rs3800239	0.02337	0.13480
204719	206391	241081	rs927405	0.05860	0.20197
204719	206391	241218	rs1111363	0.04081	0.17199
204719	206391	241257	rs1111362	0.03488	0.16082
204719	206391	257023	rs1342789	0.23829	0.39369
204719	206391	258424	rs3800244	0.07575	0.22728
204719	206391	278617	rs13206555	0.20424	0.36529
204719	206391	302046	rs6937987	0.07642	0.22825
204719	206391	305721	rs2797344	0.08658	0.24241
204719	206391	310074	rs2671417	0.06724	0.21538
204719	206391	324031	rs3866815	0.33842	0.46085
204719	206391	324834	rs2797296	0.14517	0.30909
204719	206391	325179	rs6925816	0.49197	0.54164
204719	206391	325253	rs2797297	0.62138	0.59541
204719	206391	326329	rs2666956	0.67588	0.61501
204719	206391	326918	rs3914430	0.17603	0.33926
204719	206391	327246	rs4985288	0.13911	0.30263
204719	206391	327537	rs9405192	0.16292	0.32690
204719	206391	334630	rs1514346	0.87454	0.67505
204719	206391	342290	rs1775589	0.96653	0.69599
204719	206391	343242	rs2666970	0.85812	0.67086
204719	206391	343775	rs2671422	0.84494	0.66709
204719	206391	344079	rs1473037	0.88826	0.67795
204719	206391	349632	rs2001508	0.77486	0.64682
204719	206391	350900	rs3800262	0.85186	0.66904
204719	206391	352656	rs1131442	0.72223	0.63008
204719	206391	353246	rs7768807	0.26415	0.41224
204719	206391	355608	rs9392502	0.29339	0.43246
204719	206391	357741	rs7757906	0.14088	0.30473
204719	206391	366317	rs9378808	0.18643	0.34882
204719	206391	367408	rs9378374	0.12832	0.29190
204719	206391	372152	rs7748534	0.83440	0.66415
204719	206391	373722	rs1473602	0.49007	0.54079
204719	206391	378962	rs2048698	0.21973	0.37877
204719	206391	379348	rs7454545	0.19490	0.35670
204719	206391	379364	rs9328192	0.19513	0.35695
204719	206391	386883	rs6920655	0.63517	0.60089
204719	206391	387206	rs4959880	0.12006	0.28274
204719	206391	389600	rs9405675	0.57561	0.57770
204719	206391	393953	rs9392537	0.16281	0.32675
204719	206391	394451	rs9405683	0.73516	0.63478
204719	206391	396895	rs4339511	0.42291	0.50767
204719	206391	396925	rs4311550	0.23937	0.39458
204719	206391	400419	rs908026	0.26729	0.41463
204719	206391	402748	rs4959270	0.27268	0.41855
204719	206391	405302	rs11242899	0.39405	0.49218
204719	206391	405901	rs1113387	0.16099	0.32505
204719	206391	407341	rs12661290	0.85285	0.66932
204719	206391	408479	rs11961808	0.82957	0.66250
204719	206391	408753	rs908024	0.56603	0.57343
204719	206391	410501	rs7454852	0.89386	0.67943
204719	206391	411033	rs1540771	0.27946	0.42312
204719	206391	411368	rs1540767	0.11331	0.27569
204719	206391	412414	rs4275100	0.98822	0.70040
204719	206391	412582	rs2316796	0.81031	0.65708
204719	206391	415611	rs4959924	0.21326	0.37322
204719	206391	415930	rs9392563	0.43105	0.51225
445956	451231	257023	rs1342789	0.38911	0.48968
445956	451231	258424	rs3800244	0.82018	0.65983
445956	451231	278617	rs13206555	0.17341	0.33686
445956	451231	302046	rs6937987	0.45600	0.52482
445956	451231	305721	rs2797344	0.32008	0.44950
445956	451231	310074	rs2671417	0.67503	0.61457
445956	451231	324031	rs3866815	0.99126	0.70107
445956	451231	324834	rs2797296	0.61494	0.59329
445956	451231	325179	rs6925816	0.39263	0.49152
445956	451231	325253	rs2797297	0.09910	0.25843
445956	451231	326329	rs2666956	0.71288	0.62735
445956	451231	326918	rs3914430	0.27411	0.41965
445956	451231	327246	rs4985288	0.61102	0.59183
445956	451231	327537	rs9405192	0.25130	0.40302
445956	451231	334630	rs1514346	0.18151	0.34402
445956	451231	342290	rs1775589	0.99566	0.70180
445956	451231	343242	rs2666970	0.98945	0.70071
445956	451231	343775	rs2671422	0.95854	0.69421
445956	451231	344079	rs1473037	0.97189	0.69700
445956	451231	349632	rs2001508	0.07314	0.22361
445956	451231	350900	rs3800262	0.42446	0.50858
445956	451231	352656	rs1131442	0.96666	0.69601
445956	451231	353246	rs7768807	0.40775	0.49943
445956	451231	355608	rs9392502	0.45104	0.52226
445956	451231	357741	rs7757906	0.18089	0.34347
445956	451231	366317	rs9378808	0.45928	0.52648
445956	451231	367408	rs9378374	0.78657	0.65004
445956	451231	372152	rs7748534	0.71346	0.62754
445956	451231	373722	rs1473602	0.31184	0.44420
445956	451231	378962	rs2048698	0.54840	0.56589
445956	451231	379348	rs7454545	0.60260	0.58874
445956	451231	379364	rs9328192	0.60946	0.59128
445956	451231	386883	rs6920655	0.40964	0.50054
445956	451231	387206	rs4959880	0.15000	0.31423
445956	451231	389600	rs9405675	0.64108	0.60307
445956	451231	393953	rs9392537	0.35235	0.46943
445956	451231	394451	rs9405683	0.16822	0.33210
445956	451231	396895	rs4339511	0.21971	0.37875
445956	451231	396925	rs4311550	0.21851	0.37778
445956	451231	400419	rs908026	0.21772	0.37713
445956	451231	402748	rs4959270	0.22380	0.38217
445956	451231	405302	rs11242899	0.33654	0.45973
445956	451231	405901	rs1113387	0.20956	0.37011
445956	451231	407341	rs12661290	0.30701	0.44099
445956	451231	408479	rs11961808	0.32266	0.45121
445956	451231	408753	rs908024	0.73064	0.63320
445956	451231	410501	rs7454852	0.34118	0.46261
445956	451231	411033	rs1540771	0.60295	0.58887
445956	451231	411368	rs1540767	0.24792	0.40081
445956	451231	412414	rs4275100	0.59524	0.58569
445956	451231	412582	rs2316796	0.57304	0.57672
445956	451231	415611	rs4959924	0.73694	0.63534
445956	451231	415930	rs9392563	0.51747	0.55288
445956	451231	422065	rs11242909	0.56065	0.57114
445956	451231	422738	rs7750350	0.52911	0.55787
445956	451231	422873	rs7750535	0.53621	0.56094
445956	451231	424926	rs11242912	0.37465	0.48206
445956	451231	425628	rs9392573	0.38607	0.48802
445956	451231	425753	rs9392574	0.80267	0.65487
445956	451231	428817	rs10900954	0.00916	0.08926
445956	451231	430078	rs974455	0.01323	0.10638
445956	451231	430586	rs11242914	0.81160	0.65739
445956	451231	440636	rs6597061	0.20252	0.36365
445956	451231	445956	rs1473909	0.00965	0.09169
445956	451231	451231	rs12206548	0.00396	0.05571
445956	451231	456080	rs9392615	0.01025	0.09459
445956	451231	459991	rs13192740	0.04219	0.17419
445956	451231	460393	rs9392618	0.04398	0.17738
445956	451231	461350	rs2493013	0.55398	0.56842
445956	451231	463078	rs9392056	0.02025	0.12671
445956	451231	473568	rs6903640	0.02165	0.13071
445956	451231	473736	rs2493034	0.30055	0.43678
445956	451231	473776	rs2493035	0.02371	0.13537
445956	451231	475476	rs6938671	0.01220	0.10275
445956	451231	476112	rs2493036	0.01666	0.11695
445956	451231	477089	rs2473481	0.01676	0.11720
445956	451231	478809	rs11968641	0.02582	0.14010
445956	451231	479527	rs4960043	0.01633	0.11586
445956	451231	480839	rs2493040	0.01176	0.10146
445956	451231	480902	rs9392066	0.02777	0.14511
445956	451231	481071	rs2493041	0.01663	0.11689
445956	451231	483063	rs4409224	0.00898	0.08826
445956	451231	485016	rs6923301	0.06964	0.21874
445956	451231	486039	rs9392067	0.02296	0.13406
445956	451231	486907	rs12665366	0.02752	0.14444
445956	451231	487159	rs6918152	0.01841	0.12202
445956	451231	487416	rs3799296	0.06774	0.21613
445956	451231	495629	rs761099	0.06638	0.21422
445956	451231	499776	rs11242985	0.03739	0.16566
445956	451231	501106	rs2064302	0.03003	0.14997
445956	451231	501655	rs2245544	0.06518	0.21231
445956	451231	504101	rs3799303	0.06648	0.21437
445956	451231	504576	rs3757114	0.03526	0.16140
445956	451231	508013	rs3765437	0.03732	0.16558
445956	451231	508210	rs3765438	0.02718	0.14365
445956	451231	509145	rs2277095	0.04487	0.17859
445956	451231	509515	rs2277096	0.03649	0.16404
445956	451231	511509	rs17134857	0.08540	0.24093
445956	451231	511673	rs2473492	0.06401	0.21069
445956	451231	511741	rs2476842	0.02540	0.13893
445956	451231	514588	rs2143332	0.25051	0.40243
445956	451231	515556	rs846167	0.18352	0.34603
445956	451231	515969	rs12202906	0.26231	0.41085
445956	451231	516219	rs3799306	0.28030	0.42363
445956	451231	516463	rs3799307	0.18354	0.34605
445956	451231	517330	rs2281252	0.17604	0.33926
445956	451231	517480	rs2073009	0.25066	0.40259
445956	451231	517714	rs12154040	0.25416	0.40492
445956	451231	519810	rs11758772	0.24797	0.40083
445956	451231	525362	rs1150824	0.94222	0.69106
445956	451231	526333	rs9328290	0.93047	0.68841
445956	451231	527037	rs12111382	0.55238	0.56766
445956	451231	530266	rs1193735	0.52972	0.55810
445956	451231	534924	rs9504383	0.63294	0.59995
445956	451231	536294	rs9405263	0.87188	0.67451
445956	451231	536765	rs6940427	0.65886	0.60928
445956	451231	537249	rs2294660	0.63683	0.60157
445956	451231	538419	rs3757121	0.62564	0.59706
445956	451231	539407	rs3799311	0.62996	0.59874
445956	451231	540438	rs1125815	0.64723	0.60519
445956	451231	541042	rs1766835	0.79455	0.65261
445956	451231	542744	rs4960091	0.63767	0.60178
445956	451231	549413	rs3823137	0.62866	0.59829
445956	451231	551568	rs4960096	0.43178	0.51261
445956	451231	552342	rs9405841	0.42801	0.51044
445956	451231	556969	rs1122256	0.32708	0.45394
472875	473776	302046	rs6937987	0.37671	0.48321
472875	473776	305721	rs2797344	0.99921	0.70250
472875	473776	310074	rs2671417	0.91486	0.68457
472875	473776	324031	rs3866815	0.65242	0.60721
472875	473776	324834	rs2797296	0.33205	0.45686
472875	473776	325179	rs6925816	0.74140	0.63690
472875	473776	325253	rs2797297	0.64076	0.60298
472875	473776	326329	rs2666956	0.52278	0.55507
472875	473776	326918	rs3914430	0.80170	0.65449
472875	473776	327246	rs4985288	0.81522	0.65851
472875	473776	327537	rs9405192	0.86384	0.67227
472875	473776	334630	rs1514346	0.79579	0.65299
472875	473776	342290	rs1775589	0.57058	0.57548
472875	473776	343242	rs2666970	0.23428	0.39021
472875	473776	343775	rs2671422	0.65119	0.60677
472875	473776	344079	rs1473037	0.58673	0.58232
472875	473776	349632	rs2001508	0.57621	0.57797
472875	473776	350900	rs3800262	0.92218	0.68629
472875	473776	352656	rs1131442	0.86878	0.67370
472875	473776	353246	rs7768807	0.61346	0.59276
472875	473776	355608	rs9392502	0.37326	0.48110
472875	473776	357741	rs7757906	0.21644	0.37599
472875	473776	366317	rs9378808	0.41546	0.50367
472875	473776	367408	rs9378374	0.38144	0.48555
472875	473776	372152	rs7748534	0.85720	0.67056
472875	473776	373722	rs1473602	0.90786	0.68312
472875	473776	378962	rs2048698	0.40607	0.49876
472875	473776	379348	rs7454545	0.41004	0.50080
472875	473776	379364	rs9328192	0.39804	0.49443
472875	473776	386883	rs6920655	0.26631	0.41381
472875	473776	387206	rs4959880	0.31018	0.44299
472875	473776	389600	rs9405675	0.38317	0.48646
472875	473776	393953	rs9392537	0.58378	0.58089
472875	473776	394451	rs9405683	0.81112	0.65731
472875	473776	396895	rs4339511	0.48069	0.53686
472875	473776	396925	rs4311550	0.49101	0.54115
472875	473776	400419	rs908026	0.49288	0.54198
472875	473776	402748	rs4959270	0.48292	0.53789
472875	473776	405302	rs11242899	0.51942	0.55367
472875	473776	405901	rs1113387	0.50828	0.54903
472875	473776	407341	rs12661290	0.51631	0.55228
472875	473776	408479	rs11961808	0.68592	0.61834
472875	473776	408753	rs908024	0.60275	0.58878
472875	473776	410501	rs7454852	0.91658	0.68501
472875	473776	411033	rs1540771	0.92736	0.68750
472875	473776	411368	rs1540767	0.22851	0.38573
472875	473776	412414	rs4275100	0.97909	0.69846
472875	473776	412582	rs2316796	0.17579	0.33905
472875	473776	415611	rs4959924	0.51735	0.55280
472875	473776	415930	rs9392563	0.97897	0.69846
472875	473776	422065	rs11242909	0.94083	0.69081
472875	473776	422738	rs7750350	0.77040	0.64559
472875	473776	422873	rs7750535	0.76851	0.64508
472875	473776	424926	rs11242912	0.99444	0.70147
472875	473776	425628	rs9392573	0.81464	0.65844
472875	473776	425753	rs9392574	0.47852	0.53599
472875	473776	428817	rs10900954	0.53836	0.56186
472875	473776	430078	rs974455	0.89228	0.67906
472875	473776	430586	rs11242914	0.74850	0.63882
472875	473776	440636	rs6597061	0.57956	0.57916
472875	473776	445956	rs1473909	0.57955	0.57916
472875	473776	451231	rs12206548	0.59617	0.58598
472875	473776	456080	rs9392615	0.70253	0.62399
472875	473776	459991	rs13192740	0.46014	0.52699
472875	473776	460393	rs9392618	0.20714	0.36762
472875	473776	461350	rs2493013	0.47992	0.53658
472875	473776	463078	rs9392056	0.05231	0.19196
472875	473776	473568	rs6903640	0.05242	0.19214
472875	473776	473736	rs2493034	0.17669	0.33995
472875	473776	473776	rs2493035	0.58728	0.58260
472875	473776	475476	rs6938671	0.12640	0.29000
472875	473776	476112	rs2493036	0.55624	0.56941
472875	473776	477089	rs2473481	0.48946	0.54069
472875	473776	478809	rs11968641	0.13914	0.30270
472875	473776	479527	rs4960043	0.19372	0.35550
472875	473776	480839	rs2493040	0.26230	0.41085
472875	473776	480902	rs9392066	0.12371	0.28719
472875	473776	481071	rs2493041	0.19456	0.35635
472875	473776	483063	rs4409224	0.06386	0.21048
472875	473776	485016	rs6923301	0.07514	0.22646
472875	473776	486039	rs9392067	0.15270	0.31706
472875	473776	486907	rs12665366	0.13567	0.29911
472875	473776	487159	rs6918152	0.48009	0.53666
472875	473776	487416	rs3799296	0.07650	0.22831
472875	473776	495629	rs761099	0.33467	0.45851
472875	473776	499776	rs11242985	0.14076	0.30459
472875	473776	501106	rs2064302	0.44543	0.51976
472875	473776	501655	rs2245544	0.33943	0.46149
472875	473776	504101	rs3799303	0.34092	0.46246
472875	473776	504576	rs3757114	0.14390	0.30769
472875	473776	508013	rs3765437	0.15416	0.31853
472875	473776	508210	rs3765438	0.44930	0.52155
472875	473776	509145	rs2277095	0.36913	0.47881
472875	473776	509515	rs2277096	0.14929	0.31348
472875	473776	511509	rs17134857	0.25453	0.40522
472875	473776	511673	rs2473492	0.39438	0.49238
472875	473776	511741	rs2476842	0.62441	0.59665
472875	473776	514588	rs2143332	0.22898	0.38604
472875	473776	515556	rs846167	0.55101	0.56704
472875	473776	515969	rs12202906	0.62367	0.59626
472875	473776	516219	rs3799306	0.32118	0.45005
472875	473776	516463	rs3799307	0.30106	0.43711
472875	473776	517330	rs2281252	0.29941	0.43605
472875	473776	517480	rs2073009	0.64861	0.60577
472875	473776	517714	rs12154040	0.14312	0.30704
472875	473776	519810	rs11758772	0.67951	0.61627
472875	473776	525362	rs1150824	0.22940	0.38638
472875	473776	526333	rs9328290	0.12566	0.28918
472875	473776	527037	rs12111382	0.71868	0.62912
472875	473776	530266	rs1193735	0.81905	0.65950
472875	473776	534924	rs9504383	0.15104	0.31542
472875	473776	536294	rs9405263	0.98407	0.69949
472875	473776	536765	rs6940427	0.89559	0.67983
472875	473776	537249	rs2294660	0.45005	0.52180
472875	473776	538419	rs3757121	0.77541	0.64689
472875	473776	539407	rs3799311	0.93693	0.68988
472875	473776	540438	rs1125815	0.86911	0.67376
472875	473776	541042	rs1766835	0.78303	0.64898
472875	473776	542744	rs4960091	0.90270	0.68184
472875	473776	549413	rs3823137	0.70682	0.62533
472875	473776	551568	rs4960096	0.77390	0.64655
472875	473776	552342	rs9405841	0.26032	0.40943
472875	473776	556969	rs1122256	0.45122	0.52234
472875	473776	567885	rs1150858	0.65863	0.60920
472875	473776	568284	rs1150859	0.23131	0.38802
472875	473776	569892	rs4960127	0.89727	0.68043
472875	473776	569922	rs4959352	0.21042	0.37076
524781	529161	379348	rs7454545	0.14349	0.30733
524781	529161	379364	rs9328192	0.15820	0.32221
524781	529161	386883	rs6920655	0.39304	0.49179
524781	529161	387206	rs4959880	0.10057	0.26033
524781	529161	389600	rs9405675	0.52643	0.55682
524781	529161	393953	rs9392537	0.39865	0.49481
524781	529161	394451	rs9405683	0.15350	0.31781
524781	529161	396895	rs4339511	0.20493	0.36579
524781	529161	396925	rs4311550	0.16924	0.33310
524781	529161	400419	rs908026	0.21532	0.37501
524781	529161	402748	rs4959270	0.20177	0.36294
524781	529161	405302	rs11242899	0.16557	0.32960
524781	529161	405901	rs1113387	0.25608	0.40635
524781	529161	407341	rs12661290	0.29734	0.43480
524781	529161	408479	rs11961808	0.26991	0.41661
524781	529161	408753	rs908024	0.15562	0.31971
524781	529161	410501	rs7454852	0.24257	0.39708
524781	529161	411033	rs1540771	0.36620	0.47721
524781	529161	411368	rs1540767	0.66624	0.61173
524781	529161	412414	rs4275100	0.34849	0.46710
524781	529161	412582	rs2316796	0.48674	0.53929
524781	529161	415611	rs4959924	0.22135	0.38001
524781	529161	415930	rs9392563	0.30059	0.43681
524781	529161	422065	rs11242909	0.87719	0.67560
524781	529161	422738	rs7750350	0.85962	0.67128
524781	529161	422873	rs7750535	0.84069	0.66597
524781	529161	424926	rs11242912	0.77842	0.64763
524781	529161	425628	rs9392573	0.81874	0.65941
524781	529161	425753	rs9392574	0.66066	0.60994
524781	529161	428817	rs10900954	0.79795	0.65344
524781	529161	430078	rs974455	0.56063	0.57114
524781	529161	430586	rs11242914	0.60165	0.58833
524781	529161	440636	rs6597061	0.51332	0.55104
524781	529161	445956	rs1473909	0.87935	0.67614
524781	529161	451231	rs12206548	0.20747	0.36793
524781	529161	456080	rs9392615	0.54145	0.56304
524781	529161	459991	rs13192740	0.29025	0.43046
524781	529161	460393	rs9392618	0.24396	0.39804
524781	529161	461350	rs2493013	0.32674	0.45370
524781	529161	463078	rs9392056	0.42174	0.50701
524781	529161	473568	rs6903640	0.44393	0.51894
524781	529161	473736	rs2493034	0.44732	0.52055
524781	529161	473776	rs2493035	0.35961	0.47371
524781	529161	475476	rs6938671	0.25557	0.40601
524781	529161	476112	rs2493036	0.24690	0.40007
524781	529161	477089	rs2473481	0.22695	0.38463
524781	529161	478809	rs11968641	0.68783	0.61905
524781	529161	479527	rs4960043	0.35703	0.47230
524781	529161	480839	rs2493040	0.34400	0.46441
524781	529161	480902	rs9392066	0.67969	0.61631
524781	529161	481071	rs2493041	0.24314	0.39743
524781	529161	483063	rs4409224	0.12263	0.28595
524781	529161	485016	rs6923301	0.06936	0.21845
524781	529161	486039	rs9392067	0.58241	0.58031
524781	529161	486907	rs12665366	0.13782	0.30137
524781	529161	487159	rs6918152	0.34204	0.46317
524781	529161	487416	rs3799296	0.09006	0.24684
524781	529161	495629	rs761099	0.56721	0.57391
524781	529161	499776	rs11242985	0.32312	0.45143
524781	529161	501106	rs2064302	0.21887	0.37807
524781	529161	501655	rs2245544	0.59091	0.58396
524781	529161	504101	rs3799303	0.96780	0.69617
524781	529161	504576	rs3757114	0.39840	0.49467
524781	529161	508013	rs3765437	0.32517	0.45271
524781	529161	508210	rs3765438	0.18617	0.34859
524781	529161	509145	rs2277095	0.13088	0.29460
524781	529161	509515	rs2277096	0.45964	0.52672
524781	529161	511509	rs17134857	0.52254	0.55498
524781	529161	511673	rs2473492	0.33481	0.45860
524781	529161	511741	rs2476842	0.20407	0.36514
524781	529161	514588	rs2143332	0.24907	0.40168
524781	529161	515556	rs846167	0.00040	0.01554
524781	529161	515969	rs12202906	0.27046	0.41691
524781	529161	516219	rs3799306	0.67591	0.61501
524781	529161	516463	rs3799307	0.33201	0.45684
524781	529161	517330	rs2281252	0.31556	0.44643
524781	529161	517480	rs2073009	0.39714	0.49403
524781	529161	517714	rs12154040	0.22347	0.38198
524781	529161	519810	rs11758772	0.22773	0.38514
524781	529161	525362	rs1150824	0.29479	0.43333
524781	529161	526333	rs9328290	0.12382	0.28732
524781	529161	527037	rs12111382	0.00058	0.01944
524781	529161	530266	rs1193735	0.00446	0.06008
524781	529161	534924	rs9504383	0.00321	0.04930
524781	529161	536294	rs9405263	0.00459	0.06108
524781	529161	536765	rs6940427	0.00126	0.03049
524781	529161	537249	rs2294660	0.00517	0.06564
524781	529161	538419	rs3757121	0.00124	0.03028
524781	529161	539407	rs3799311	0.00119	0.02962
524781	529161	540438	rs1125815	0.00453	0.06062
524781	529161	541042	rs1766835	0.01483	0.11204
524781	529161	542744	rs4960091	0.00143	0.03285
524781	529161	549413	rs3823137	0.00301	0.04757
524781	529161	551568	rs4960096	0.68425	0.61788
524781	529161	552342	rs9405841	0.72830	0.63235
524781	529161	556969	rs1122256	0.62594	0.59712
524781	529161	567885	rs1150858	0.14748	0.31149
524781	529161	568284	rs1150859	0.14870	0.31279
524781	529161	569892	rs4960127	0.51678	0.55250
524781	529161	569922	rs4959352	0.31875	0.44861
524781	529161	570549	rs2294668	0.45368	0.52366
524781	529161	570673	rs2294669	0.02908	0.14812
524781	529161	577061	rs9328331	0.60048	0.58783
524781	529161	577608	rs1150862	0.57832	0.57868
524781	529161	577720	rs1150863	0.63108	0.59920
524781	529161	578557	rs1747599	0.57779	0.57847
524781	529161	581814	rs6930805	0.57842	0.57871
524781	529161	583345	rs2073008	0.54756	0.56562
524781	529161	586162	rs1737539	0.58470	0.58138
524781	529161	587289	rs9378445	0.60323	0.58902
524781	529161	587395	rs9378989	0.60590	0.58997
524781	529161	587561	rs9378990	0.60363	0.58918
524781	529161	587667	rs9378992	0.42980	0.51154
524781	529161	587717	rs9378993	0.43617	0.51492
524781	529161	587938	rs9392725	0.41867	0.50550
524781	529161	587994	rs1737540	0.39930	0.49515
524781	529161	588068	rs2179512	0.42995	0.51164
524781	529161	588315	rs2143330	0.43446	0.51404
524781	529161	588560	rs861667	0.40806	0.49960
524781	529161	589124	rs6933777	0.08242	0.23646
524781	529161	589199	rs9392728	0.43197	0.51276
524781	529161	589308	rs9328334	0.41951	0.50589
524781	529161	589651	rs9328335	0.42224	0.50723
524781	529161	589836	rs9378447	0.41096	0.50126
524781	529161	591076	rs1099773	0.21034	0.37069
524781	529161	591472	rs846159	0.41111	0.50135
524781	529161	624344	rs9405909	0.16848	0.33227
524781	529161	647434	rs9405932	0.01788	0.12040
529161	534335	387206	rs4959880	0.71545	0.62815
529161	534335	389600	rs9405675	0.36362	0.47579
529161	534335	393953	rs9392537	0.23267	0.38902
529161	534335	394451	rs9405683	0.62836	0.59816
529161	534335	396895	rs4339511	0.67445	0.61433
529161	534335	396925	rs4311550	0.72148	0.62995
529161	534335	400419	rs908026	0.57004	0.57524
529161	534335	402748	rs4959270	0.60213	0.58850
529161	534335	405302	rs11242899	0.24008	0.39516
529161	534335	405901	rs1113387	0.53894	0.56209
529161	534335	407341	rs12661290	0.02242	0.13300
529161	534335	408479	rs11961808	0.19298	0.35483
529161	534335	408753	rs908024	0.16726	0.33130
529161	534335	410501	rs7454852	0.02446	0.13694
529161	534335	411033	rs1540771	0.88669	0.67757
529161	534335	411368	rs1540767	0.71129	0.62683
529161	534335	412414	rs4275100	0.71249	0.62727
529161	534335	412582	rs2316796	0.32784	0.45439
529161	534335	415611	rs4959924	0.21552	0.37521
529161	534335	415930	rs9392563	0.02021	0.12664
529161	534335	422065	rs11242909	0.97832	0.69830
529161	534335	422738	rs7750350	0.86683	0.67324
529161	534335	422873	rs7750535	0.53260	0.55941
529161	534335	424926	rs11242912	0.13896	0.30247
529161	534335	425628	rs9392573	0.11289	0.27522
529161	534335	425753	rs9392574	0.43213	0.51279
529161	534335	428817	rs10900954	0.18151	0.34402
529161	534335	430078	rs974455	0.08804	0.24414
529161	534335	430586	rs11242914	0.06031	0.20463
529161	534335	440636	rs6597061	0.64625	0.60486
529161	534335	445956	rs1473909	0.52169	0.55464
529161	534335	451231	rs12206548	0.64625	0.60486
529161	534335	456080	rs9392615	0.97647	0.69787
529161	534335	459991	rs13192740	0.05537	0.19689
529161	534335	460393	rs9392618	0.92910	0.68804
529161	534335	461350	rs2493013	0.41619	0.50405
529161	534335	463078	rs9392056	0.54475	0.56432
529161	534335	473568	rs6903640	0.98676	0.70005
529161	534335	473736	rs2493034	0.39810	0.49448
529161	534335	473776	rs2493035	0.56711	0.57388
529161	534335	475476	rs6938671	0.44214	0.51805
529161	534335	476112	rs2493036	0.29157	0.43134
529161	534335	477089	rs2473481	0.50451	0.54725
529161	534335	478809	rs11968641	0.96838	0.69621
529161	534335	479527	rs4960043	0.04080	0.17199
529161	534335	480839	rs2493040	0.10277	0.26292
529161	534335	480902	rs9392066	0.48070	0.53686
529161	534335	481071	rs2493041	0.61578	0.59359
529161	534335	483063	rs4409224	0.27622	0.42101
529161	534335	485016	rs6923301	0.15535	0.31950
529161	534335	486039	rs9392067	0.53392	0.56012
529161	534335	486907	rs12665366	0.15204	0.31640
529161	534335	487159	rs6918152	0.11426	0.27667
529161	534335	487416	rs3799296	0.02385	0.13558
529161	534335	495629	rs761099	0.08654	0.24234
529161	534335	499776	rs11242985	0.12133	0.28429
529161	534335	501106	rs2064302	0.00314	0.04876
529161	534335	501655	rs2245544	0.03111	0.15259
529161	534335	504101	rs3799303	0.03473	0.16051
529161	534335	504576	rs3757114	0.33908	0.46121
529161	534335	508013	rs3765437	0.20015	0.36156
529161	534335	508210	rs3765438	0.04111	0.17247
529161	534335	509145	rs2277095	0.00448	0.06018
529161	534335	509515	rs2277096	0.57589	0.57782
529161	534335	511509	rs17134857	0.07690	0.22895
529161	534335	511673	rs2473492	0.68615	0.61836
529161	534335	511741	rs2476842	0.39618	0.49345
529161	534335	514588	rs2143332	0.01437	0.11072
529161	534335	515556	rs846167	0.10204	0.26208
529161	534335	515969	rs12202906	0.06008	0.20424
529161	534335	516219	rs3799306	0.00046	0.01691
529161	534335	516463	rs3799307	0.02107	0.12891
529161	534335	517330	rs2281252	0.08762	0.24363
529161	534335	517480	rs2073009	0.03036	0.15081
529161	534335	517714	rs12154040	0.05256	0.19237
529161	534335	519810	rs11758772	0.04663	0.18160
529161	534335	525362	rs1150824	0.00158	0.03440
529161	534335	526333	rs9328290	0.00974	0.09206
529161	534335	527037	rs12111382	0.05329	0.19336
529161	534335	530266	rs1193735	0.09414	0.25208
529161	534335	534924	rs9504383	0.49972	0.54485
529161	534335	536294	rs9405263	0.88803	0.67794
529161	534335	536765	rs6940427	0.22881	0.38594
529161	534335	537249	rs2294660	0.52784	0.55737
529161	534335	538419	rs3757121	0.17261	0.33616
529161	534335	539407	rs3799311	0.12129	0.28427
529161	534335	540438	rs1125815	0.16447	0.32867
529161	534335	541042	rs1766835	0.00229	0.04154
529161	534335	542744	rs4960091	0.10282	0.26292
529161	534335	549413	rs3823137	0.09884	0.25810
529161	534335	551568	rs4960096	0.01282	0.10472
529161	534335	552342	rs9405841	0.04324	0.17604
529161	534335	556969	rs1122256	0.02268	0.13356
529161	534335	567885	rs1150858	0.02975	0.14924
529161	534335	568284	rs1150859	0.05436	0.19502
529161	534335	569892	rs4960127	0.00933	0.09011
529161	534335	569922	rs4959352	0.44226	0.51812
529161	534335	570549	rs2294668	0.01416	0.10983
529161	534335	570673	rs2294669	0.00394	0.05562
529161	534335	577061	rs9328331	0.01662	0.11689
529161	534335	577608	rs1150862	0.02026	0.12679
529161	534335	577720	rs1150863	0.01700	0.11801
529161	534335	578557	rs1747599	0.01173	0.10141
529161	534335	581814	rs6930805	0.01399	0.10922
529161	534335	583345	rs2073008	0.02019	0.12658
529161	534335	586162	rs1737539	0.01254	0.10406
529161	534335	587289	rs9378445	0.01095	0.09783
529161	534335	587395	rs9378989	0.00909	0.08889
529161	534335	587561	rs9378990	0.00795	0.08293
529161	534335	587667	rs9378992	0.01321	0.10636
529161	534335	587717	rs9378993	0.01575	0.11420
529161	534335	587938	rs9392725	0.11909	0.28179
529161	534335	587994	rs1737540	0.03488	0.16082
529161	534335	588068	rs2179512	0.02821	0.14596
529161	534335	588315	rs2143330	0.01911	0.12359
529161	534335	588560	rs861667	0.00883	0.08775
529161	534335	589124	rs6933777	0.01804	0.12092
529161	534335	589199	rs9392728	0.02333	0.13471
529161	534335	589308	rs9328334	0.07649	0.22830
529161	534335	589651	rs9328335	0.03197	0.15440
529161	534335	589836	rs9378447	0.02433	0.13666
529161	534335	591076	rs1099773	0.00990	0.09286
529161	534335	591472	rs846159	0.01532	0.11323
529161	534335	624344	rs9405909	0.04207	0.17401
529161	534335	647434	rs9405932	0.47415	0.53387
591472	594036	495629	rs761099	0.00074	0.02294
591472	594036	499776	rs11242985	0.16455	0.32869
591472	594036	501106	rs2064302	0.22961	0.38651
591472	594036	501655	rs2245544	0.07488	0.22611
591472	594036	504101	rs3799303	0.19184	0.35392
591472	594036	504576	rs3757114	0.37715	0.48335
591472	594036	508013	rs3765437	0.13578	0.29922
591472	594036	508210	rs3765438	0.05700	0.19943
591472	594036	509145	rs2277095	0.05885	0.20224
591472	594036	509515	rs2277096	0.14867	0.31277
591472	594036	511509	rs17134857	0.03141	0.15322
591472	594036	511673	rs2473492	0.69558	0.62160
591472	594036	511741	rs2476842	0.38265	0.48614
591472	594036	514588	rs2143332	0.02371	0.13537
591472	594036	515556	rs846167	0.00024	0.01116
591472	594036	515969	rs12202906	0.02258	0.13333
591472	594036	516219	rs3799306	0.00046	0.01705
591472	594036	516463	rs3799307	0.11253	0.27483
591472	594036	517330	rs2281252	0.00181	0.03642
591472	594036	517480	rs2073009	0.02467	0.13741
591472	594036	517714	rs12154040	0.02468	0.13745
591472	594036	519810	rs11758772	0.02288	0.13396
591472	594036	525362	rs1150824	0.01150	0.10052
591472	594036	526333	rs9328290	0.02118	0.12924
591472	594036	527037	rs12111382	0.00012	0.00678
591472	594036	530266	rs1193735	0.01041	0.09524
591472	594036	534924	rs9504383	0.42304	0.50773
591472	594036	536294	rs9405263	0.38199	0.48580
591472	594036	536765	rs6940427	0.38828	0.48920
591472	594036	537249	rs2294660	0.44916	0.52152
591472	594036	538419	rs3757121	0.65098	0.60671
591472	594036	539407	rs3799311	0.44733	0.52055
591472	594036	540438	rs1125815	0.99729	0.70211
591472	594036	541042	rs1766835	0.51709	0.55266
591472	594036	542744	rs4960091	0.20301	0.36413
591472	594036	549413	rs3823137	0.07466	0.22582
591472	594036	551568	rs4960096	0.00104	0.02745
591472	594036	552342	rs9405841	0.00132	0.03156
591472	594036	556969	rs1122256	0.02073	0.12814
591472	594036	567885	rs1150858	0.00081	0.02407
591472	594036	568284	rs1150859	0.00545	0.06747
591472	594036	569892	rs4960127	0.00799	0.08317
591472	594036	569922	rs4959352	0.35633	0.47183
591472	594036	570549	rs2294668	0.00832	0.08501
591472	594036	570673	rs2294669	0.80369	0.65511
591472	594036	577061	rs9328331	0.00179	0.03615
591472	594036	577608	rs1150862	0.00174	0.03587
591472	594036	577720	rs1150863	0.07653	0.22837
591472	594036	578557	rs1747599	0.00145	0.03315
591472	594036	581814	rs6930805	0.00179	0.03619
591472	594036	583345	rs2073008	0.56187	0.57153
591472	594036	586162	rs1737539	0.00176	0.03603
591472	594036	587289	rs9378445	0.00171	0.03568
591472	594036	587395	rs9378989	0.00179	0.03619
591472	594036	587561	rs9378990	0.00187	0.03721
591472	594036	587667	rs9378992	0.00197	0.03826
591472	594036	587717	rs9378993	0.00320	0.04921
591472	594036	587938	rs9392725	0.00040	0.01565
591472	594036	587994	rs1737540	0.00214	0.03989
591472	594036	588068	rs2179512	0.00331	0.05018
591472	594036	588315	rs2143330	0.00275	0.04519
591472	594036	588560	rs861667	0.00150	0.03368
591472	594036	589124	rs6933777	0.00006	0.00368
591472	594036	589199	rs9392728	0.00476	0.06230
591472	594036	589308	rs9328334	0.00271	0.04501
591472	594036	589651	rs9328335	0.00472	0.06204
591472	594036	589836	rs9378447	0.00055	0.01875
591472	594036	591076	rs1099773	0.00109	0.02811
591472	594036	591472	rs846159	0.00106	0.02777
591472	594036	624344	rs9405909	0.00061	0.02014
591472	594036	647434	rs9405932	0.00098	0.02675
591472	594036	682044	rs9392832	0.88749	0.67780
591472	594036	737837	rs9392155	0.89000	0.67847
591472	594036	737983	rs9505192	0.38441	0.48712
591472	594036	738060	rs9505193	0.60329	0.58903
591472	594036	738765	rs4959434	0.49767	0.54390
591472	594036	738962	rs4960311	0.47137	0.53235
591472	594036	739189	rs4960312	0.87257	0.67470
591472	594036	740321	rs4960313	0.83636	0.66468
591472	594036	740414	rs6597267	0.98334	0.69922
591472	594036	741416	rs7751939	0.31918	0.44893
591472	594036	741484	rs2317217	0.97627	0.69782
591472	594036	742003	rs7764082	0.91565	0.68474
591472	594036	742475	rs6934710	0.99134	0.70108
591472	594036	742725	rs6929884	0.98507	0.69972
591472	594036	742811	rs6921457	0.89468	0.67965
591472	594036	743331	rs10223528	0.61138	0.59195
591472	594036	743559	rs7775255	0.34833	0.46699
784305	786861	647434	rs9405932	0.44602	0.51997
784305	786861	682044	rs9392832	0.08337	0.23793
784305	786861	737837	rs9392155	0.32490	0.45248
784305	786861	737983	rs9505192	0.91683	0.68508
784305	786861	738060	rs9505193	0.98648	0.70001
784305	786861	738765	rs4959434	0.22824	0.38551
784305	786861	738962	rs4960311	0.24803	0.40083
784305	786861	739189	rs4960312	0.23200	0.38851
784305	786861	740321	rs4960313	0.20562	0.36636
784305	786861	740414	rs6597267	0.19342	0.35523
784305	786861	741416	rs7751939	0.25479	0.40544
784305	786861	741484	rs2317217	0.20063	0.36198
784305	786861	742003	rs7764082	0.20495	0.36579
784305	786861	742475	rs6934710	0.19427	0.35603
784305	786861	742725	rs6929884	0.18942	0.35155
784305	786861	742811	rs6921457	0.19544	0.35716
784305	786861	743331	rs10223528	0.96656	0.69600
784305	786861	743559	rs7775255	0.64756	0.60533
784305	786861	756952	rs7761470	0.36449	0.47630
784305	786861	772388	rs4959455	0.04897	0.18575
784305	786861	772799	rs9392920	0.00154	0.03409
784305	786861	773201	rs7762199	0.00483	0.06282
784305	786861	773403	rs9379132	0.02226	0.13265
784305	786861	773492	rs9405352	0.00286	0.04632
784305	786861	773713	rs9379133	0.00322	0.04939
784305	786861	774223	rs4959456	0.00377	0.05416
784305	786861	775293	rs4960355	0.00547	0.06774
784305	786861	775990	rs1987326	0.00286	0.04632
784305	786861	776356	rs7757643	0.59712	0.58635
784305	786861	778579	rs2317222	0.00314	0.04876
784305	786861	781331	rs4959460	0.00010	0.00555
784305	786861	784305	rs4959461	0.00696	0.07729
784305	786861	795188	rs9406070	0.11135	0.27353
784305	786861	799954	rs9392944	0.18969	0.35178
784305	786861	802147	rs12202771	0.06882	0.21776
784305	786861	802977	rs4959467	0.25855	0.40811
784305	786861	803212	rs9378515	0.17650	0.33976
784305	786861	803970	rs1572438	0.08665	0.24253
784305	786861	804115	rs3799325	0.16542	0.32952
784305	786861	804468	rs3799323	0.03488	0.16082
784305	786861	806084	rs9378518	0.00073	0.02278
784305	786861	809095	rs9328455	0.90757	0.68304
784305	786861	809484	rs6597297	0.07602	0.22768
784305	786861	809886	rs6597298	0.08661	0.24246
784305	786861	811372	rs9379167	0.56165	0.57144
784305	786861	811963	rs11753072	0.05448	0.19520
784305	786861	815244	rs884126	0.02593	0.14043
784305	786861	820493	rs10498652	0.17928	0.34214
784305	786861	820559	rs873560	0.64586	0.60468
784305	786861	823185	rs4959474	0.80129	0.65438
784305	786861	824853	rs9379179	0.72209	0.63008
784305	786861	825234	rs7768444	0.19498	0.35677
784305	786861	825428	rs6916731	0.10874	0.27071
784305	786861	825467	rs6916756	0.14413	0.30800
784305	786861	825493	rs6916781	0.13801	0.30152
784305	786861	832482	rs6941907	0.39330	0.49188
784305	786861	832557	rs6916463	0.28979	0.43017
784305	786861	833239	rs13203409	0.35475	0.47088
784305	786861	834033	rs7763385	0.15924	0.32316
784305	786861	835039	rs4358672	0.99675	0.70204
784305	786861	835165	rs4532481	0.97556	0.69763
784305	786861	835831	rs12210966	0.71752	0.62883
784305	786861	836210	rs2756318	0.38633	0.48816
784305	786861	837738	rs9406126	0.90285	0.68185
784305	786861	837846	rs9393007	0.83930	0.66556
784305	786861	838182	rs2784962	0.92747	0.68752
784305	786861	838221	rs2756317	0.90752	0.68304
784305	786861	838508	rs2756316	0.95380	0.69356
784305	786861	838800	rs2756315	0.37796	0.48373
784305	786861	838848	rs7742171	0.91987	0.68582
784305	786861	840246	rs2784965	0.91705	0.68509
784305	786861	841260	rs9406134	0.66810	0.61242
784305	786861	841838	rs9406137	0.70070	0.62340
784305	786861	842297	rs9505443	0.23598	0.39170
784305	786861	852550	rs1055368	0.64104	0.60307
784305	786861	856832	rs4997129	0.62082	0.59528
784305	786861	862223	rs9379231	0.98878	0.70056
784305	786861	863550	rs9392234	0.03877	0.16806
784305	786861	865240	rs2784973	0.26508	0.41290
784305	786861	866899	rs2145915	0.30835	0.44177
784305	786861	867307	rs2756297	0.27851	0.42257
784305	786861	872393	rs7762799	0.80296	0.65499
784305	786861	872700	rs7740771	0.82013	0.65982
784305	786861	875792	rs12202545	0.03001	0.14990
784305	786861	876640	rs12200073	0.02852	0.14675
784305	786861	879267	rs9405421	0.09181	0.24914
784305	786861	880031	rs12207324	0.02295	0.13403
784305	786861	880425	rs11969057	0.02695	0.14295
784305	786861	891665	rs1161901	0.58392	0.58095
784305	786861	896816	rs9328514	0.51225	0.55063
784305	786861	898650	rs7772273	0.51318	0.55094
784305	786861	900559	rs723106	0.53249	0.55938
784305	786861	900986	rs2784952	0.53079	0.55855
784305	786861	904745	rs1161899	0.76290	0.64346
784305	786861	908496	rs4615440	0.69443	0.62107
784305	786861	911177	rs1184446	0.82703	0.66165
784305	786861	911237	rs945542	0.94935	0.69252
784305	786861	933245	rs9379283	0.24108	0.39605
835831	838221	682044	rs9392832	0.59676	0.58618
835831	838221	737837	rs9392155	0.66564	0.61168
835831	838221	737983	rs9505192	0.39836	0.49466
835831	838221	738060	rs9505193	0.48446	0.53852
835831	838221	738765	rs4959434	0.64727	0.60521
835831	838221	738962	rs4960311	0.57404	0.57697
835831	838221	739189	rs4960312	0.58138	0.57989
835831	838221	740321	rs4960313	0.64857	0.60577
835831	838221	740414	rs6597267	0.67557	0.61487
835831	838221	741416	rs7751939	0.50699	0.54841
835831	838221	741484	rs2317217	0.65643	0.60860
835831	838221	742003	rs7764082	0.66890	0.61259
835831	838221	742475	rs6934710	0.63833	0.60210
835831	838221	742725	rs6929884	0.68971	0.61978
835831	838221	742811	rs6921457	0.86855	0.67366
835831	838221	743331	rs10223528	0.61411	0.59305
835831	838221	743559	rs7775255	0.92546	0.68715
835831	838221	756952	rs7761470	0.47059	0.53192
835831	838221	772388	rs4959455	0.73731	0.63544
835831	838221	772799	rs9392920	0.65296	0.60742
835831	838221	773201	rs7762199	0.60788	0.59058
835831	838221	773403	rs9379132	0.52892	0.55784
835831	838221	773492	rs9405352	0.57901	0.57895
835831	838221	773713	rs9379133	0.60148	0.58828
835831	838221	774223	rs4959456	0.57880	0.57890
835831	838221	775293	rs4960355	0.29235	0.43177
835831	838221	775990	rs1987326	0.55461	0.56870
835831	838221	776356	rs7757643	0.34775	0.46668
835831	838221	778579	rs2317222	0.65203	0.60705
835831	838221	781331	rs4959460	0.53908	0.56215
835831	838221	784305	rs4959461	0.76639	0.64450
835831	838221	795188	rs9406070	0.26694	0.41427
835831	838221	799954	rs9392944	0.30913	0.44234
835831	838221	802147	rs12202771	0.37542	0.48243
835831	838221	802977	rs4959467	0.34848	0.46710
835831	838221	803212	rs9378515	0.28995	0.43028
835831	838221	803970	rs1572438	0.21764	0.37712
835831	838221	804115	rs3799325	0.32023	0.44956
835831	838221	804468	rs3799323	0.32229	0.45088
835831	838221	806084	rs9378518	0.36334	0.47560
835831	838221	809095	rs9328455	0.26601	0.41360
835831	838221	809484	rs6597297	0.77221	0.64611
835831	838221	809886	rs6597298	0.62851	0.59822
835831	838221	811372	rs9379167	0.72482	0.63102
835831	838221	811963	rs11753072	0.96289	0.69524
835831	838221	815244	rs884126	0.95628	0.69372
835831	838221	820493	rs10498652	0.76140	0.64300
835831	838221	820559	rs873560	0.16631	0.33026
835831	838221	823185	rs4959474	0.18056	0.34322
835831	838221	824853	rs9379179	0.56595	0.57338
835831	838221	825234	rs7768444	0.93349	0.68910
835831	838221	825428	rs6916731	0.77294	0.64629
835831	838221	825467	rs6916756	0.81924	0.65958
835831	838221	825493	rs6916781	0.85101	0.66876
835831	838221	832482	rs6941907	0.66923	0.61266
835831	838221	832557	rs6916463	0.72715	0.63198
835831	838221	833239	rs13203409	0.40585	0.49864
835831	838221	834033	rs7763385	0.41425	0.50299
835831	838221	835039	rs4358672	0.53664	0.56101
835831	838221	835165	rs4532481	0.70942	0.62619
835831	838221	835831	rs12210966	0.87417	0.67489
835831	838221	836210	rs2756318	0.04039	0.17108
835831	838221	837738	rs9406126	0.16362	0.32771
835831	838221	837846	rs9393007	0.59437	0.58537
835831	838221	838182	rs2784962	0.00629	0.07357
835831	838221	838221	rs2756317	0.83513	0.66433
835831	838221	838508	rs2756316	0.01385	0.10879
835831	838221	838800	rs2756315	0.01876	0.12276
835831	838221	838848	rs7742171	0.00273	0.04508
835831	838221	840246	rs2784965	0.00389	0.05506
835831	838221	841260	rs9406134	0.59439	0.58537
835831	838221	841838	rs9406137	0.76047	0.64277
835831	838221	842297	rs9505443	0.05060	0.18887
835831	838221	852550	rs1055368	0.00044	0.01655
835831	838221	856832	rs4997129	0.01058	0.09604
835831	838221	862223	rs9379231	0.00196	0.03822
835831	838221	863550	rs9392234	0.00020	0.00961
835831	838221	865240	rs2784973	0.00313	0.04868
835831	838221	866899	rs2145915	0.00465	0.06149
835831	838221	867307	rs2756297	0.00353	0.05214
835831	838221	872393	rs7762799	0.00147	0.03343
835831	838221	872700	rs7740771	0.00182	0.03651
835831	838221	875792	rs12202545	0.00176	0.03603
835831	838221	876640	rs12200073	0.00190	0.03757
835831	838221	879267	rs9405421	0.00284	0.04606
835831	838221	880031	rs12207324	0.00089	0.02546
835831	838221	880425	rs11969057	0.00054	0.01846
835831	838221	891665	rs1161901	0.00140	0.03233
835831	838221	896816	rs9328514	0.28230	0.42510
835831	838221	898650	rs7772273	0.22773	0.38514
835831	838221	900559	rs723106	0.30218	0.43771
835831	838221	900986	rs2784952	0.36427	0.47621
835831	838221	904745	rs1161899	0.10519	0.26612
835831	838221	908496	rs4615440	0.00864	0.08673
835831	838221	911177	rs1184446	0.00492	0.06355
835831	838221	911237	rs945542	0.10823	0.26991
835831	838221	933245	rs9379283	0.75263	0.64011
835831	838221	986730	rs9406245	0.35030	0.46830
835831	838221	990503	rs1331484	0.31847	0.44843
891665	893181	737837	rs9392155	0.71542	0.62814
891665	893181	737983	rs9505192	0.59226	0.58445
891665	893181	738060	rs9505193	0.67959	0.61627
891665	893181	738765	rs4959434	0.76946	0.64534
891665	893181	738962	rs4960311	0.76411	0.64380
891665	893181	739189	rs4960312	0.75806	0.64194
891665	893181	740321	rs4960313	0.82924	0.66238
891665	893181	740414	rs6597267	0.83870	0.66540
891665	893181	741416	rs7751939	0.67301	0.61405
891665	893181	741484	rs2317217	0.80685	0.65604
891665	893181	742003	rs7764082	0.81514	0.65851
891665	893181	742475	rs6934710	0.82757	0.66185
891665	893181	742725	rs6929884	0.83207	0.66333
891665	893181	742811	rs6921457	0.83746	0.66512
891665	893181	743331	rs10223528	0.82146	0.66009
891665	893181	743559	rs7775255	0.90063	0.68152
891665	893181	756952	rs7761470	0.60454	0.58943
891665	893181	772388	rs4959455	0.82876	0.66225
891665	893181	772799	rs9392920	0.24031	0.39540
891665	893181	773201	rs7762199	0.94128	0.69086
891665	893181	773403	rs9379132	0.54727	0.56543
891665	893181	773492	rs9405352	0.95101	0.69289
891665	893181	773713	rs9379133	0.96657	0.69600
891665	893181	774223	rs4959456	0.92654	0.68736
891665	893181	775293	rs4960355	0.49189	0.54160
891665	893181	775990	rs1987326	0.96973	0.69658
891665	893181	776356	rs7757643	0.88886	0.67811
891665	893181	778579	rs2317222	0.93313	0.68895
891665	893181	781331	rs4959460	0.68020	0.61652
891665	893181	784305	rs4959461	0.86269	0.67205
891665	893181	795188	rs9406070	0.33592	0.45929
891665	893181	799954	rs9392944	0.25283	0.40406
891665	893181	802147	rs12202771	0.28196	0.42489
891665	893181	802977	rs4959467	0.26154	0.41037
891665	893181	803212	rs9378515	0.28263	0.42530
891665	893181	803970	rs1572438	0.32670	0.45367
891665	893181	804115	rs3799325	0.29254	0.43186
891665	893181	804468	rs3799323	0.29406	0.43298
891665	893181	806084	rs9378518	0.35101	0.46859
891665	893181	809095	rs9328455	0.53746	0.56150
891665	893181	809484	rs6597297	0.84109	0.66610
891665	893181	809886	rs6597298	0.88375	0.67709
891665	893181	811372	rs9379167	0.74245	0.63731
891665	893181	811963	rs11753072	0.91098	0.68369
891665	893181	815244	rs884126	0.88100	0.67654
891665	893181	820493	rs10498652	0.90120	0.68167
891665	893181	820559	rs873560	0.74270	0.63734
891665	893181	823185	rs4959474	0.96361	0.69538
891665	893181	824853	rs9379179	0.92405	0.68670
891665	893181	825234	rs7768444	0.64746	0.60532
891665	893181	825428	rs6916731	0.97837	0.69830
891665	893181	825467	rs6916756	0.92735	0.68750
891665	893181	825493	rs6916781	0.95379	0.69356
891665	893181	832482	rs6941907	0.48658	0.53926
891665	893181	832557	rs6916463	0.48711	0.53949
891665	893181	833239	rs13203409	0.48581	0.53902
891665	893181	834033	rs7763385	0.48068	0.53686
891665	893181	835039	rs4358672	0.24768	0.40059
891665	893181	835165	rs4532481	0.19355	0.35534
891665	893181	835831	rs12210966	0.07511	0.22643
891665	893181	836210	rs2756318	0.04627	0.18086
891665	893181	837738	rs9406126	0.19426	0.35603
891665	893181	837846	rs9393007	0.22536	0.38316
891665	893181	838182	rs2784962	0.17052	0.33424
891665	893181	838221	rs2756317	0.17709	0.34032
891665	893181	838508	rs2756316	0.16569	0.32968
891665	893181	838800	rs2756315	0.18824	0.35072
891665	893181	838848	rs7742171	0.18596	0.34834
891665	893181	840246	rs2784965	0.12562	0.28915
891665	893181	841260	rs9406134	0.21133	0.37155
891665	893181	841838	rs9406137	0.21916	0.37830
891665	893181	842297	rs9505443	0.08067	0.23438
891665	893181	852550	rs1055368	0.04319	0.17595
891665	893181	856832	rs4997129	0.50551	0.54771
891665	893181	862223	rs9379231	0.39490	0.49274
891665	893181	863550	rs9392234	0.17290	0.33644
891665	893181	865240	rs2784973	0.25888	0.40838
891665	893181	866899	rs2145915	0.26767	0.41496
891665	893181	867307	rs2756297	0.25447	0.40517
891665	893181	872393	rs7762799	0.37201	0.48037
891665	893181	872700	rs7740771	0.36590	0.47707
891665	893181	875792	rs12202545	0.58499	0.58156
891665	893181	876640	rs12200073	0.58827	0.58293
891665	893181	879267	rs9405421	0.54903	0.56625
891665	893181	880031	rs12207324	0.59468	0.58551
891665	893181	880425	rs11969057	0.58111	0.57973
891665	893181	891665	rs1161901	0.72160	0.62997
891665	893181	896816	rs9328514	0.02083	0.12840
891665	893181	898650	rs7772273	0.02093	0.12862
891665	893181	900559	rs723106	0.02093	0.12862
891665	893181	900986	rs2784952	0.02074	0.12818
891665	893181	904745	rs1161899	0.03313	0.15708
891665	893181	908496	rs4615440	0.03382	0.15868
891665	893181	911177	rs1184446	0.70174	0.62382
891665	893181	911237	rs945542	0.25104	0.40281
891665	893181	933245	rs9379283	0.14378	0.30766
891665	893181	986730	rs9406245	0.10793	0.26948
891665	893181	990503	rs1331484	0.10842	0.27019
891665	893181	1000058	rs11961952	0.48070	0.53686
891665	893181	1000655	rs9505667	0.10364	0.26391
891665	893181	1041183	rs171279	0.44247	0.51826
891665	893181	1042273	rs9328034	0.28071	0.42389
891665	893181	1042417	rs9328035	0.28312	0.42564
1078692	1080939	986730	rs9406245	0.27965	0.42319
1078692	1080939	990503	rs1331484	0.48786	0.53985
1078692	1080939	1000058	rs11961952	0.06790	0.21633
1078692	1080939	1000655	rs9505667	0.20151	0.36269
1078692	1080939	1041183	rs171279	0.28642	0.42804
1078692	1080939	1042273	rs9328034	0.56306	0.57210
1078692	1080939	1042417	rs9328035	0.55286	0.56793
1078692	1080939	1045543	rs9392253	0.55937	0.57054
1078692	1080939	1045624	rs9378594	0.55680	0.56960
1078692	1080939	1045777	rs2050158	0.91262	0.68406
1078692	1080939	1046323	rs2076494	0.56247	0.57182
1078692	1080939	1048242	rs6596786	0.68161	0.61692
1078692	1080939	1054466	rs6911580	0.69770	0.62227
1078692	1080939	1064198	rs9391903	0.18069	0.34335
1078692	1080939	1064424	rs9378277	0.15022	0.31445
1078692	1080939	1068382	rs7754106	0.16272	0.32671
1078692	1080939	1068488	rs7750178	0.16411	0.32829
1078692	1080939	1068560	rs9405443	0.16320	0.32717
1078692	1080939	1069358	rs6918590	0.15497	0.31926
1078692	1080939	1072004	rs6596789	0.15662	0.32080
1078692	1080939	1072969	rs9378597	0.25316	0.40433
1078692	1080939	1073875	rs742523	0.18373	0.34618
1078692	1080939	1075389	rs742520	0.76061	0.64277
1078692	1080939	1078692	rs240683	0.56084	0.57117
1078692	1080939	1082160	rs240685	0.15505	0.31932
1078692	1080939	1083071	rs6904644	0.38137	0.48553
1078692	1080939	1083134	rs6904803	0.96236	0.69516
1078692	1080939	1085269	rs1117884	0.11049	0.27280
1078692	1080939	1086006	rs7768685	0.10007	0.25983
1078692	1080939	1086504	rs6914922	0.43773	0.51598
1078692	1080939	1087589	rs1967436	0.68857	0.61927
1078692	1080939	1089109	rs9502839	0.06802	0.21645
1078692	1080939	1094483	rs1331487	0.05815	0.20123
1078692	1080939	1102946	rs1576662	0.43784	0.51603
1078692	1080939	1106859	rs1984040	0.79988	0.65396
1078692	1080939	1106990	rs7756238	0.16795	0.33188
1078692	1080939	1108304	rs7765902	0.16448	0.32867
1078692	1080939	1108541	rs410173	0.16515	0.32930
1078692	1080939	1110448	rs17143498	0.04547	0.17953
1078692	1080939	1112103	rs13202289	0.61064	0.59172
1078692	1080939	1112680	rs6940618	0.67906	0.61614
1078692	1080939	1112794	rs6940789	0.66919	0.61266
1078692	1080939	1113149	rs349100	0.69431	0.62103
1078692	1080939	1115036	rs6940498	0.61839	0.59454
1078692	1080939	1123561	rs6932005	0.61699	0.59401
1078692	1080939	1128957	rs164263	0.81921	0.65956
1078692	1080939	1134589	rs9378280	0.08047	0.23410
1078692	1080939	1137971	rs7450312	0.17452	0.33798
1078692	1080939	1140885	rs6901794	0.04436	0.17791
1078692	1080939	1148927	rs11242672	0.02496	0.13801
1078692	1080939	1155363	rs9328040	0.06849	0.21715
1078692	1080939	1155711	rs12662223	0.10686	0.26810
1078692	1080939	1156523	rs7750580	0.24830	0.40102
1078692	1080939	1156933	rs9392261	0.07530	0.22669
1078692	1080939	1159575	rs4959525	0.23132	0.38802
1078692	1080939	1161029	rs910124	0.11361	0.27602
1078692	1080939	1161299	rs4959526	0.04967	0.18719
1078692	1080939	1161310	rs4959527	0.11600	0.27866
1078692	1080939	1161398	rs4959528	0.30950	0.44261
1078692	1080939	1161558	rs4959529	0.05752	0.20021
1078692	1080939	1161636	rs4959530	0.20044	0.36180
1078692	1080939	1161794	rs4959531	0.15720	0.32135
1078692	1080939	1161937	rs7757477	0.05422	0.19474
1078692	1080939	1162430	rs9378599	0.07110	0.22080
1078692	1080939	1163325	rs443971	0.25837	0.40798
1078692	1080939	1163604	rs9391913	0.28751	0.42882
1078692	1080939	1164042	rs9405130	0.48507	0.53874
1078692	1080939	1164603	rs1883812	0.25667	0.40676
1078692	1080939	1166578	rs9378283	0.42633	0.50961
1078692	1080939	1167573	rs9392263	0.45576	0.52474
1078692	1080939	1168075	rs1866018	0.86310	0.67218
1078692	1080939	1168250	rs4060844	0.42181	0.50701
1078692	1080939	1168956	rs1543374	0.45594	0.52480
1078692	1080939	1169584	rs9405449	0.34342	0.46407
1078692	1080939	1171045	rs9405450	0.89967	0.68126
1078692	1080939	1171548	rs9378285	0.44696	0.52040
1078692	1080939	1172568	rs761338	0.62301	0.59605
1078692	1080939	1172633	rs761339	0.58962	0.58355
1078692	1080939	1172784	rs761340	0.68695	0.61871
1078692	1080939	1174236	rs9391914	0.91395	0.68429
1078692	1080939	1197894	rs2118263	0.85620	0.67020
1230676	1234172	1140885	rs6901794	0.54280	0.56356
1230676	1234172	1148927	rs11242672	0.93302	0.68893
1230676	1234172	1155363	rs9328040	0.85757	0.67071
1230676	1234172	1155711	rs12662223	0.51339	0.55108
1230676	1234172	1156523	rs7750580	0.68825	0.61924
1230676	1234172	1156933	rs9392261	0.61233	0.59232
1230676	1234172	1159575	rs4959525	0.45002	0.52180
1230676	1234172	1161029	rs910124	0.51459	0.55152
1230676	1234172	1161299	rs4959526	0.36249	0.47521
1230676	1234172	1161310	rs4959527	0.98296	0.69915
1230676	1234172	1161398	rs4959528	0.36196	0.47485
1230676	1234172	1161558	rs4959529	0.35904	0.47338
1230676	1234172	1161636	rs4959530	0.39747	0.49412
1230676	1234172	1161794	rs4959531	0.87869	0.67599
1230676	1234172	1161937	rs7757477	0.61081	0.59174
1230676	1234172	1162430	rs9378599	0.66917	0.61266
1230676	1234172	1163325	rs443971	0.51665	0.55241
1230676	1234172	1163604	rs9391913	0.60126	0.58814
1230676	1234172	1164042	rs9405130	0.11313	0.27550
1230676	1234172	1164603	rs1883812	0.58952	0.58352
1230676	1234172	1166578	rs9378283	0.66111	0.61007
1230676	1234172	1167573	rs9392263	0.34243	0.46343
1230676	1234172	1168075	rs1866018	0.67350	0.61414
1230676	1234172	1168250	rs4060844	0.19519	0.35697
1230676	1234172	1168956	rs1543374	0.18721	0.34950
1230676	1234172	1169584	rs9405449	0.25017	0.40223
1230676	1234172	1171045	rs9405450	0.62027	0.59508
1230676	1234172	1171548	rs9378285	0.71938	0.62932
1230676	1234172	1172568	rs761338	0.03864	0.16775
1230676	1234172	1172633	rs761339	0.02082	0.12836
1230676	1234172	1172784	rs761340	0.01765	0.11979
1230676	1234172	1174236	rs9391914	0.01267	0.10451
1230676	1234172	1197894	rs2118263	0.36512	0.47667
1230676	1234172	1200437	rs9378286	0.25384	0.40474
1230676	1234172	1206007	rs2496305	0.11437	0.27678
1230676	1234172	1206609	rs2459601	0.25728	0.40729
1230676	1234172	1206815	rs9378605	0.83075	0.66292
1230676	1234172	1209403	rs2459602	0.02152	0.13034
1230676	1234172	1211306	rs2459603	0.01117	0.09888
1230676	1234172	1214690	rs2438074	0.24746	0.40044
1230676	1234172	1215046	rs2496281	0.01907	0.12346
1230676	1234172	1215673	rs12191625	0.01653	0.11657
1230676	1234172	1216383	rs2438075	0.01682	0.11746
1230676	1234172	1216716	rs2496283	0.01718	0.11860
1230676	1234172	1216965	rs2496284	0.01409	0.10965
1230676	1234172	1217236	rs2438077	0.12307	0.28640
1230676	1234172	1217777	rs2496287	0.01602	0.11496
1230676	1234172	1218156	rs2496288	0.01495	0.11237
1230676	1234172	1218690	rs9378287	0.81838	0.65934
1230676	1234172	1218824	rs2496289	0.00771	0.08168
1230676	1234172	1219536	rs2496291	0.01110	0.09855
1230676	1234172	1219904	rs2496294	0.00978	0.09223
1230676	1234172	1220006	rs9392268	0.40661	0.49895
1230676	1234172	1220205	rs2496295	0.00831	0.08500
1230676	1234172	1220620	rs2496296	0.35592	0.47157
1230676	1234172	1221875	rs9405456	0.90904	0.68330
1230676	1234172	1222151	rs2252693	0.08133	0.23520
1230676	1234172	1229242	rs2496303	0.56765	0.57413
1230676	1234172	1229697	rs1550198	0.21862	0.37786
1230676	1234172	1229870	rs2459595	0.11011	0.27244
1230676	1234172	1230676	rs1437280	0.95392	0.69356
1230676	1234172	1234926	rs1437288	0.44654	0.52024
1230676	1234172	1235093	rs7772349	0.00574	0.06989
1230676	1234172	1235388	rs10793833	0.57081	0.57554
1230676	1234172	1239589	rs6596803	0.37081	0.47980
1230676	1234172	1240151	rs6596805	0.08827	0.24432
1230676	1234172	1240625	rs9391920	0.63178	0.59954
1230676	1234172	1241688	rs9501708	0.63701	0.60163
1230676	1234172	1243174	rs1347656	0.11809	0.28065
1230676	1234172	1243308	rs9405458	0.89935	0.68118
1230676	1234172	1244251	rs6906875	0.31282	0.44484
1230676	1234172	1245819	rs9501710	0.00044	0.01662
1230676	1234172	1246766	rs6925983	0.00301	0.04756
1230676	1234172	1252846	rs11242674	0.23476	0.39068
1230676	1234172	1253575	rs1550199	0.44716	0.52050
1230676	1234172	1261451	rs2006798	0.28300	0.42554
1230676	1234172	1263878	rs11242675	0.67539	0.61475
1230676	1234172	1264005	rs11242676	0.77823	0.64761
1230676	1234172	1267033	rs6596807	0.07783	0.23026
1230676	1234172	1269652	rs6915286	0.50653	0.54819
1230676	1234172	1273998	rs1036502	0.10679	0.26800
1230676	1234172	1274509	rs1550201	0.71487	0.62795
1230676	1234172	1274993	rs6596809	0.51706	0.55265
1230676	1234172	1275969	rs12210110	0.13981	0.30357
1230676	1234172	1276850	rs6903955	0.12668	0.29025
1230676	1234172	1277197	rs7746577	0.59164	0.58423
1230676	1234172	1278394	rs12201633	0.57166	0.57604
1230676	1234172	1279355	rs7739076	0.84466	0.66705
1230676	1234172	1279448	rs7739254	0.38586	0.48791
1230676	1234172	1279891	rs6596810	0.92436	0.68680
1230676	1234172	1280301	rs7744559	0.24907	0.40168
1230676	1234172	1281867	rs7750826	0.38130	0.48552
1230676	1234172	1282034	rs7773435	0.52384	0.55560
1230676	1234172	1282180	rs11242678	0.26951	0.41633
1230676	1234172	1282311	rs11242679	0.37212	0.48044
1230676	1234172	1282981	rs11966550	0.34665	0.46589
1230676	1234172	1283170	rs9378290	0.88759	0.67780
1230676	1234172	1283902	rs2317898	0.07264	0.22282
1230676	1234172	1284584	rs6935810	0.92631	0.68736
1230676	1234172	1285159	rs11242680	0.04087	0.17204
1230676	1234172	1285189	rs9502893	0.03787	0.16649
1230676	1234172	1285202	rs9378611	0.71405	0.62777
1230676	1234172	1285218	rs9502894	0.03068	0.15148
1230676	1234172	1289265	rs2317900	0.04701	0.18223
1230676	1234172	1289577	rs2317901	0.24538	0.39895
1230676	1234172	1289828	rs9391921	0.64774	0.60537
1230676	1234172	1293230	rs9405136	0.43045	0.51197
1230676	1234172	1294828	rs9392279	0.06098	0.20576
1230676	1234172	1304689	rs7759626	0.65768	0.60901
1230676	1234172	1306843	rs1737766	0.95631	0.69372
1230676	1234172	1310279	rs1711944	0.84555	0.66726
1230676	1234172	1331736	rs1711970	0.35777	0.47281
1230676	1234172	1337107	rs1711968	0.27472	0.42013
1230676	1234172	1337999	rs732835	0.20587	0.36654
1230676	1234172	1340042	rs2293783	0.11432	0.27674
1230676	1234172	1340918	rs12190177	0.17749	0.34071
1230676	1234172	1351884	rs1711953	0.01662	0.11689
1230676	1234172	1352098	rs9501718	0.36995	0.47931
1230676	1234172	1353213	rs9328050	0.28238	0.42517
1230676	1234172	1353676	rs11753773	0.85804	0.67084
1230676	1234172	1354625	rs9378291	0.64625	0.60486
1230676	1234172	1354797	rs4959559	0.46567	0.52958
1230676	1234172	1354958	rs4959131	0.26835	0.41544
1230676	1234172	1357673	rs9378623	0.23043	0.38718
1230676	1234172	1358733	rs9378292	0.16338	0.32743
1230676	1234172	1359583	rs1711957	0.21775	0.37717
1230676	1234172	1359684	rs7742720	0.36383	0.47591
1230676	1234172	1371747	rs1008883	0.18109	0.34365
1230676	1234172	1384917	rs9378628	0.90618	0.68269
1230676	1234172	1385456	rs9378629	0.84180	0.66626
1230676	1234172	1385688	rs7741690	0.41756	0.50497
1230676	1234172	1386281	rs9405475	0.31518	0.44625
1230676	1234172	1388098	rs10458124	0.77103	0.64573
1230676	1234172	1388137	rs1028380	0.83029	0.66277
1230676	1234172	1388390	rs7774941	0.88081	0.67649
1230676	1234172	1388412	rs11242692	0.53001	0.55820
1230676	1234172	1389294	rs9328053	0.57610	0.57792
1230676	1234172	1390114	rs6937443	0.67264	0.61393
1230676	1234172	1391046	rs1922938	0.66791	0.61237
1230676	1234172	1392307	rs975513	0.88000	0.67625
1230676	1234172	1393680	rs975966	0.94063	0.69078
1230676	1234172	1394120	rs2745636	0.97528	0.69761
1230676	1234172	1394288	rs2816240	0.96446	0.69560
1230676	1234172	1395210	rs2816242	0.89536	0.67981
1230676	1234172	1395396	rs2816243	0.77743	0.64733
1230676	1234172	1395408	rs2816244	0.83492	0.66430
1230676	1234172	1395580	rs12213362	0.97145	0.69691
1230676	1234172	1396436	rs932408	0.47432	0.53398
1230676	1234172	1396521	rs932409	0.40558	0.49843
1230676	1234172	1396581	rs932410	0.67111	0.61343
1230676	1234172	1397003	rs9405481	0.44737	0.52055
1230676	1234172	1399971	rs2816252	0.98175	0.69892
1230676	1234172	1403105	rs11963016	0.29940	0.43605
1230676	1234172	1406529	rs2179565	0.68057	0.61662
1230676	1234172	1409678	rs2816272	0.84910	0.66823
1230676	1234172	1410745	rs2745625	0.33114	0.45641
1230676	1234172	1411547	rs2745626	0.11226	0.27451
1230676	1234172	1415009	rs2143432	0.52077	0.55420
1230676	1234172	1415609	rs2038159	0.35415	0.47054
1230676	1234172	1416716	rs723138	0.29598	0.43399
1230676	1234172	1419869	rs2745631	0.22924	0.38624
1230676	1234172	1422708	rs4435987	0.71354	0.62757
1230676	1234172	1424498	rs6905379	0.18931	0.35143
1230676	1234172	1424767	rs6927891	0.10771	0.26918
1283674	1284584	1163325	rs443971	0.18742	0.34971
1283674	1284584	1163604	rs9391913	0.20493	0.36579
1283674	1284584	1164042	rs9405130	0.22805	0.38531
1283674	1284584	1164603	rs1883812	0.90383	0.68212
1283674	1284584	1166578	rs9378283	0.28117	0.42426
1283674	1284584	1167573	rs9392263	0.68017	0.61651
1283674	1284584	1168075	rs1866018	0.43092	0.51219
1283674	1284584	1168250	rs4060844	0.29446	0.43320
1283674	1284584	1168956	rs1543374	0.31298	0.44491
1283674	1284584	1169584	rs9405449	0.33339	0.45763
1283674	1284584	1171045	rs9405450	0.17239	0.33607
1283674	1284584	1171548	rs9378285	0.15804	0.32204
1283674	1284584	1172568	rs761338	0.35998	0.47388
1283674	1284584	1172633	rs761339	0.19955	0.36106
1283674	1284584	1172784	rs761340	0.37092	0.47987
1283674	1284584	1174236	rs9391914	0.55857	0.57029
1283674	1284584	1197894	rs2118263	0.36522	0.47673
1283674	1284584	1200437	rs9378286	0.52855	0.55767
1283674	1284584	1206007	rs2496305	0.03404	0.15918
1283674	1284584	1206609	rs2459601	0.45681	0.52520
1283674	1284584	1206815	rs9378605	0.70208	0.62385
1283674	1284584	1209403	rs2459602	0.09593	0.25425
1283674	1284584	1211306	rs2459603	0.11720	0.27979
1283674	1284584	1214690	rs2438074	0.85117	0.66882
1283674	1284584	1215046	rs2496281	0.06738	0.21555
1283674	1284584	1215673	rs12191625	0.17765	0.34087
1283674	1284584	1216383	rs2438075	0.05276	0.19262
1283674	1284584	1216716	rs2496283	0.06345	0.20980
1283674	1284584	1216965	rs2496284	0.08717	0.24316
1283674	1284584	1217236	rs2438077	0.14015	0.30384
1283674	1284584	1217777	rs2496287	0.05298	0.19290
1283674	1284584	1218156	rs2496288	0.39913	0.49506
1283674	1284584	1218690	rs9378287	0.40129	0.49613
1283674	1284584	1218824	rs2496289	0.05467	0.19544
1283674	1284584	1219536	rs2496291	0.12801	0.29155
1283674	1284584	1219904	rs2496294	0.35860	0.47320
1283674	1284584	1220006	rs9392268	0.38532	0.48753
1283674	1284584	1220205	rs2496295	0.20569	0.36639
1283674	1284584	1220620	rs2496296	0.11282	0.27514
1283674	1284584	1221875	rs9405456	0.43746	0.51576
1283674	1284584	1222151	rs2252693	0.24768	0.40059
1283674	1284584	1229242	rs2496303	0.08599	0.24179
1283674	1284584	1229697	rs1550198	0.11039	0.27264
1283674	1284584	1229870	rs2459595	0.10640	0.26753
1283674	1284584	1230676	rs1437280	0.34099	0.46252
1283674	1284584	1234926	rs1437288	0.95003	0.69266
1283674	1284584	1235093	rs7772349	0.95733	0.69389
1283674	1284584	1235388	rs10793833	0.86812	0.67350
1283674	1284584	1239589	rs6596803	0.98985	0.70072
1283674	1284584	1240151	rs6596805	0.88825	0.67795
1283674	1284584	1240625	rs9391920	0.99101	0.70099
1283674	1284584	1241688	rs9501708	0.86242	0.67197
1283674	1284584	1243174	rs1347656	0.81563	0.65863
1283674	1284584	1243308	rs9405458	0.88465	0.67724
1283674	1284584	1244251	rs6906875	0.94305	0.69125
1283674	1284584	1245819	rs9501710	0.15602	0.32016
1283674	1284584	1246766	rs6925983	0.09132	0.24848
1283674	1284584	1252846	rs11242674	0.63264	0.59985
1283674	1284584	1253575	rs1550199	0.87867	0.67599
1283674	1284584	1261451	rs2006798	0.25292	0.40411
1283674	1284584	1263878	rs11242675	0.13687	0.30032
1283674	1284584	1264005	rs11242676	0.24518	0.39882
1283674	1284584	1267033	rs6596807	0.16760	0.33161
1283674	1284584	1269652	rs6915286	0.06692	0.21499
1283674	1284584	1273998	rs1036502	0.22804	0.38531
1283674	1284584	1274509	rs1550201	0.25313	0.40430
1283674	1284584	1274993	rs6596809	0.81643	0.65881
1283674	1284584	1275969	rs12210110	0.07203	0.22216
1283674	1284584	1276850	rs6903955	0.06045	0.20481
1283674	1284584	1277197	rs7746577	0.50468	0.54734
1283674	1284584	1278394	rs12201633	0.70800	0.62576
1283674	1284584	1279355	rs7739076	0.13919	0.30277
1283674	1284584	1279448	rs7739254	0.72455	0.63094
1283674	1284584	1279891	rs6596810	0.58000	0.57930
1283674	1284584	1280301	rs7744559	0.05066	0.18903
1283674	1284584	1281867	rs7750826	0.24669	0.39995
1283674	1284584	1282034	rs7773435	0.23612	0.39181
1283674	1284584	1282180	rs11242678	0.22275	0.38128
1283674	1284584	1282311	rs11242679	0.24371	0.39788
1283674	1284584	1282981	rs11966550	0.58415	0.58103
1283674	1284584	1283170	rs9378290	0.61544	0.59347
1283674	1284584	1283902	rs2317898	0.12619	0.28972
1283674	1284584	1284584	rs6935810	0.15122	0.31551
1283674	1284584	1285159	rs11242680	0.36493	0.47654
1283674	1284584	1285189	rs9502893	0.38617	0.48807
1283674	1284584	1285202	rs9378611	0.16874	0.33255
1283674	1284584	1285218	rs9502894	0.44306	0.51853
1283674	1284584	1289265	rs2317900	0.52579	0.55653
1283674	1284584	1289577	rs2317901	0.82437	0.66093
1283674	1284584	1289828	rs9391921	0.08001	0.23344
1283674	1284584	1293230	rs9405136	0.07565	0.22713
1283674	1284584	1294828	rs9392279	0.22946	0.38642
1283674	1284584	1304689	rs7759626	0.08018	0.23362
1283674	1284584	1306843	rs1737766	0.05589	0.19772
1283674	1284584	1310279	rs1711944	0.07730	0.22941
1283674	1284584	1331736	rs1711970	0.60130	0.58815
1283674	1284584	1337107	rs1711968	0.10904	0.27108
1283674	1284584	1337999	rs732835	0.10310	0.26321
1283674	1284584	1340042	rs2293783	0.91759	0.68520
1283674	1284584	1340918	rs12190177	0.88764	0.67780
1283674	1284584	1351884	rs1711953	0.64372	0.60386
1283674	1284584	1352098	rs9501718	0.68615	0.61836
1283674	1284584	1353213	rs9328050	0.71538	0.62814
1283674	1284584	1353676	rs11753773	0.56957	0.57495
1283674	1284584	1354625	rs9378291	0.89110	0.67876
1283674	1284584	1354797	rs4959559	0.96232	0.69515
1283674	1284584	1354958	rs4959131	0.86554	0.67278
1283674	1284584	1357673	rs9378623	0.24960	0.40194
1283674	1284584	1358733	rs9378292	0.21454	0.37416
1283674	1284584	1359583	rs1711957	0.20871	0.36910
1283674	1284584	1359684	rs7742720	0.25798	0.40771
1283674	1284584	1371747	rs1008883	0.44450	0.51922
1283674	1284584	1384917	rs9378628	0.47293	0.53332
1283674	1284584	1385456	rs9378629	0.41285	0.50218
1283674	1284584	1385688	rs7741690	0.38669	0.48831
1283674	1284584	1386281	rs9405475	0.42590	0.50941
1283674	1284584	1388098	rs10458124	0.43645	0.51506
1283674	1284584	1388137	rs1028380	0.44721	0.52052
1283674	1284584	1388390	rs7774941	0.45376	0.52368
1283674	1284584	1388412	rs11242692	0.48308	0.53797
1283674	1284584	1389294	rs9328053	0.85342	0.66950
1283674	1284584	1390114	rs6937443	0.17388	0.33729
1283674	1284584	1391046	rs1922938	0.18860	0.35090
1283674	1284584	1392307	rs975513	0.18554	0.34796
1283674	1284584	1393680	rs975966	0.49837	0.54424
1283674	1284584	1394120	rs2745636	0.35602	0.47166
1283674	1284584	1394288	rs2816240	0.07096	0.22055
1283674	1284584	1395210	rs2816242	0.06713	0.21525
1283674	1284584	1395396	rs2816243	0.28926	0.42981
1283674	1284584	1395408	rs2816244	0.31089	0.44355
1283674	1284584	1395580	rs12213362	0.11623	0.27884
1283674	1284584	1396436	rs932408	0.27585	0.42082
1283674	1284584	1396521	rs932409	0.08700	0.24298
1283674	1284584	1396581	rs932410	0.09762	0.25646
1283674	1284584	1397003	rs9405481	0.55350	0.56820
1283674	1284584	1399971	rs2816252	0.39659	0.49373
1283674	1284584	1403105	rs11963016	0.63527	0.60091
1283674	1284584	1406529	rs2179565	0.61888	0.59470
1283674	1284584	1409678	rs2816272	0.48457	0.53853
1283674	1284584	1410745	rs2745625	0.31325	0.44508
1283674	1284584	1411547	rs2745626	0.66287	0.61076
1283674	1284584	1415009	rs2143432	0.67521	0.61468
1283674	1284584	1415609	rs2038159	0.63287	0.59994
1283674	1284584	1416716	rs723138	0.40330	0.49731
1283674	1284584	1419869	rs2745631	0.89414	0.67949
1283674	1284584	1422708	rs4435987	0.92184	0.68627
1283674	1284584	1424498	rs6905379	0.96532	0.69578
1283674	1284584	1424767	rs6927891	0.72137	0.62992
1283674	1284584	1427076	rs9378296	0.54440	0.56424
1283674	1284584	1430275	rs4075234	0.25251	0.40388
1283674	1284584	1432070	rs4499967	0.58218	0.58023
1283674	1284584	1433336	rs9501730	0.64690	0.60512
1283674	1284584	1434299	rs6596827	0.46352	0.52865
1283674	1284584	1434334	rs6596828	0.40754	0.49933
1283674	1284584	1435103	rs9502950	0.65220	0.60708
1283674	1284584	1435352	rs6907725	0.94383	0.69143
1283674	1284584	1435581	rs6906804	0.98175	0.69892
1283674	1284584	1435940	rs4131572	0.62140	0.59542
1283674	1284584	1439933	rs9378631	0.15927	0.32319
1283674	1284584	1443456	rs9405484	0.29861	0.43554
1283674	1284584	1443738	rs9405485	0.23254	0.38893
1283674	1284584	1445564	rs12660207	0.28558	0.42750
1283674	1284584	1446713	rs9405487	0.34956	0.46785
1283674	1284584	1451155	rs9405488	0.90568	0.68262
1283674	1284584	1452807	rs4368852	0.36667	0.47749
1283674	1284584	1454346	rs9392301	0.82227	0.66035
1283674	1284584	1459113	rs9378297	0.38100	0.48535
1283674	1284584	1459798	rs9328058	0.99437	0.70147
1283674	1284584	1460373	rs3935776	0.37400	0.48163
1283674	1284584	1460724	rs17134043	0.94334	0.69135
1283674	1284584	1463113	rs2569878	0.90310	0.68189
1283674	1284584	1467209	rs11242700	0.91383	0.68429
1283674	1284584	1468075	rs9328059	0.85721	0.67056
1283674	1284584	1474669	rs4552775	0.90926	0.68337
1283674	1284584	1474786	rs2569865	0.89196	0.67895
1283674	1284584	1475051	rs2569866	0.86314	0.67218
1283674	1284584	1476629	rs9405492	0.14110	0.30493
1283674	1284584	1476945	rs7776141	0.08516	0.24063
1283674	1284584	1477164	rs11962452	0.31092	0.44355
1283674	1284584	1478115	rs2317961	0.76681	0.64459
1283674	1284584	1478446	rs4959569	0.17132	0.33501
1283674	1284584	1478747	rs2873589	0.72257	0.63023
1422708	1424498	1229697	rs1550198	0.95608	0.69372
1422708	1424498	1229870	rs2459595	0.99818	0.70231
1422708	1424498	1230676	rs1437280	0.86089	0.67149
1422708	1424498	1234926	rs1437288	0.22949	0.38643
1422708	1424498	1235093	rs7772349	0.53524	0.56054
1422708	1424498	1235388	rs10793833	0.40262	0.49699
1422708	1424498	1239589	rs6596803	0.35438	0.47073
1422708	1424498	1240151	rs6596805	0.50337	0.54658
1422708	1424498	1240625	rs9391920	0.35356	0.47009
1422708	1424498	1241688	rs9501708	0.54644	0.56505
1422708	1424498	1243174	rs1347656	0.53675	0.56108
1422708	1424498	1243308	rs9405458	0.26924	0.41610
1422708	1424498	1244251	rs6906875	0.41197	0.50168
1422708	1424498	1245819	rs9501710	0.46396	0.52877
1422708	1424498	1246766	rs6925983	0.39411	0.49221
1422708	1424498	1252846	rs11242674	0.65444	0.60782
1422708	1424498	1253575	rs1550199	0.97591	0.69772
1422708	1424498	1261451	rs2006798	0.61379	0.59290
1422708	1424498	1263878	rs11242675	0.50691	0.54837
1422708	1424498	1264005	rs11242676	0.46960	0.53140
1422708	1424498	1267033	rs6596807	0.42517	0.50900
1422708	1424498	1269652	rs6915286	0.42825	0.51056
1422708	1424498	1273998	rs1036502	0.50579	0.54781
1422708	1424498	1274509	rs1550201	0.44304	0.51853
1422708	1424498	1274993	rs6596809	0.41166	0.50156
1422708	1424498	1275969	rs12210110	0.91253	0.68404
1422708	1424498	1276850	rs6903955	0.90225	0.68181
1422708	1424498	1277197	rs7746577	0.74424	0.63771
1422708	1424498	1278394	rs12201633	0.27209	0.41813
1422708	1424498	1279355	rs7739076	0.38450	0.48718
1422708	1424498	1279448	rs7739254	0.41594	0.50393
1422708	1424498	1279891	rs6596810	0.75045	0.63946
1422708	1424498	1280301	rs7744559	0.72215	0.63008
1422708	1424498	1281867	rs7750826	0.34876	0.46727
1422708	1424498	1282034	rs7773435	0.40448	0.49787
1422708	1424498	1282180	rs11242678	0.38956	0.48985
1422708	1424498	1282311	rs11242679	0.37158	0.48024
1422708	1424498	1282981	rs11966550	0.84093	0.66604
1422708	1424498	1283170	rs9378290	0.82903	0.66232
1422708	1424498	1283902	rs2317898	0.74827	0.63871
1422708	1424498	1284584	rs6935810	0.12807	0.29161
1422708	1424498	1285159	rs11242680	0.29841	0.43539
1422708	1424498	1285189	rs9502893	0.28340	0.42581
1422708	1424498	1285202	rs9378611	0.25188	0.40346
1422708	1424498	1285218	rs9502894	0.28771	0.42891
1422708	1424498	1289265	rs2317900	0.16094	0.32500
1422708	1424498	1289577	rs2317901	0.08129	0.23515
1422708	1424498	1289828	rs9391921	0.03637	0.16378
1422708	1424498	1293230	rs9405136	0.07064	0.22009
1422708	1424498	1294828	rs9392279	0.29866	0.43557
1422708	1424498	1304689	rs7759626	0.55187	0.56739
1422708	1424498	1306843	rs1737766	0.59317	0.58485
1422708	1424498	1310279	rs1711944	0.49756	0.54385
1422708	1424498	1331736	rs1711970	0.54794	0.56574
1422708	1424498	1337107	rs1711968	0.22259	0.38117
1422708	1424498	1337999	rs732835	0.13357	0.29719
1422708	1424498	1340042	rs2293783	0.25661	0.40674
1422708	1424498	1340918	rs12190177	0.24298	0.39734
1422708	1424498	1351884	rs1711953	0.32442	0.45229
1422708	1424498	1352098	rs9501718	0.83999	0.66574
1422708	1424498	1353213	rs9328050	0.30962	0.44271
1422708	1424498	1353676	rs11753773	0.33966	0.46161
1422708	1424498	1354625	rs9378291	0.71118	0.62682
1422708	1424498	1354797	rs4959559	0.65781	0.60903
1422708	1424498	1354958	rs4959131	0.69601	0.62175
1422708	1424498	1357673	rs9378623	0.20812	0.36851
1422708	1424498	1358733	rs9378292	0.27019	0.41673
1422708	1424498	1359583	rs1711957	0.26215	0.41074
1422708	1424498	1359684	rs7742720	0.25337	0.40444
1422708	1424498	1371747	rs1008883	0.87530	0.67522
1422708	1424498	1384917	rs9378628	0.90297	0.68188
1422708	1424498	1385456	rs9378629	0.76499	0.64401
1422708	1424498	1385688	rs7741690	0.83525	0.66434
1422708	1424498	1386281	rs9405475	0.77248	0.64618
1422708	1424498	1388098	rs10458124	0.66232	0.61061
1422708	1424498	1388137	rs1028380	0.66342	0.61102
1422708	1424498	1388390	rs7774941	0.90414	0.68222
1422708	1424498	1388412	rs11242692	0.73853	0.63586
1422708	1424498	1389294	rs9328053	0.70832	0.62588
1422708	1424498	1390114	rs6937443	0.70995	0.62635
1422708	1424498	1391046	rs1922938	0.70844	0.62589
1422708	1424498	1392307	rs975513	0.68717	0.61880
1422708	1424498	1393680	rs975966	0.65416	0.60779
1422708	1424498	1394120	rs2745636	0.66433	0.61130
1422708	1424498	1394288	rs2816240	0.65715	0.60889
1422708	1424498	1395210	rs2816242	0.66112	0.61007
1422708	1424498	1395396	rs2816243	0.64716	0.60519
1422708	1424498	1395408	rs2816244	0.60752	0.59052
1422708	1424498	1395580	rs12213362	0.66486	0.61135
1422708	1424498	1396436	rs932408	0.45934	0.52652
1422708	1424498	1396521	rs932409	0.22592	0.38367
1422708	1424498	1396581	rs932410	0.02404	0.13600
1422708	1424498	1397003	rs9405481	0.37859	0.48394
1422708	1424498	1399971	rs2816252	0.02321	0.13462
1422708	1424498	1403105	rs11963016	0.01519	0.11314
1422708	1424498	1406529	rs2179565	0.32093	0.44993
1422708	1424498	1409678	rs2816272	0.12646	0.29008
1422708	1424498	1410745	rs2745625	0.00748	0.08049
1422708	1424498	1411547	rs2745626	0.00028	0.01231
1422708	1424498	1415009	rs2143432	0.11756	0.28009
1422708	1424498	1415609	rs2038159	0.00003	0.00216
1422708	1424498	1416716	rs723138	0.27920	0.42296
1422708	1424498	1419869	rs2745631	0.00004	0.00290
1422708	1424498	1422708	rs4435987	0.05117	0.18978
1422708	1424498	1424498	rs6905379	0.10089	0.26070
1422708	1424498	1424767	rs6927891	0.14051	0.30426
1422708	1424498	1427076	rs9378296	0.01956	0.12488
1422708	1424498	1430275	rs4075234	0.00308	0.04818
1422708	1424498	1432070	rs4499967	0.11236	0.27466
1422708	1424498	1433336	rs9501730	0.14111	0.30494
1422708	1424498	1434299	rs6596827	0.01413	0.10971
1422708	1424498	1434334	rs6596828	0.01029	0.09477
1422708	1424498	1435103	rs9502950	0.25404	0.40483
1422708	1424498	1435352	rs6907725	0.36469	0.47642
1422708	1424498	1435581	rs6906804	0.35986	0.47383
1422708	1424498	1435940	rs4131572	0.24433	0.39819
1422708	1424498	1439933	rs9378631	0.99425	0.70147
1422708	1424498	1443456	rs9405484	0.31336	0.44512
1422708	1424498	1443738	rs9405485	0.62826	0.59815
1422708	1424498	1445564	rs12660207	0.72984	0.63289
1422708	1424498	1446713	rs9405487	0.24256	0.39708
1422708	1424498	1451155	rs9405488	0.04041	0.17114
1422708	1424498	1452807	rs4368852	0.41459	0.50324
1422708	1424498	1454346	rs9392301	0.02427	0.13655
1422708	1424498	1459113	rs9378297	0.36242	0.47517
1422708	1424498	1459798	rs9328058	0.30477	0.43956
1422708	1424498	1460373	rs3935776	0.24820	0.40094
1422708	1424498	1460724	rs17134043	0.63196	0.59957
1422708	1424498	1463113	rs2569878	0.08817	0.24426
1422708	1424498	1467209	rs11242700	0.06173	0.20690
1422708	1424498	1468075	rs9328059	0.02960	0.14911
1422708	1424498	1474669	rs4552775	0.12729	0.29087
1422708	1424498	1474786	rs2569865	0.08117	0.23505
1422708	1424498	1475051	rs2569866	0.13849	0.30204
1422708	1424498	1476629	rs9405492	0.09749	0.25631
1422708	1424498	1476945	rs7776141	0.09084	0.24780
1422708	1424498	1477164	rs11962452	0.08052	0.23417
1422708	1424498	1478115	rs2317961	0.11138	0.27359
1422708	1424498	1478446	rs4959569	0.08939	0.24585
1422708	1424498	1478747	rs2873589	0.08517	0.24063
1422708	1424498	1480232	rs4959574	0.10811	0.26968
1422708	1424498	1480997	rs11242704	0.09758	0.25642
1422708	1424498	1481895	rs2816286	0.09665	0.25502
1422708	1424498	1482143	rs2816287	0.08619	0.24204
1422708	1424498	1482275	rs2816288	0.09393	0.25183
1422708	1424498	1489742	rs2251176	0.09543	0.25360
1422708	1424498	1490512	rs2317965	0.07866	0.23147
1422708	1424498	1490553	rs2873591	0.08778	0.24380
1422708	1424498	1491895	rs2569835	0.10049	0.26024
1422708	1424498	1491921	rs2745567	0.10930	0.27145
1422708	1424498	1492018	rs2493160	0.10610	0.26723
1422708	1424498	1495885	rs2317966	0.02279	0.13368
1422708	1424498	1501737	rs9392305	0.43463	0.51412
1422708	1424498	1503448	rs1535011	0.39210	0.49125
1422708	1424498	1507175	rs2816300	0.24534	0.39893
1422708	1424498	1513045	rs2206602	0.43210	0.51278
1422708	1424498	1520383	rs6921795	0.38701	0.48850
1422708	1424498	1522282	rs761168	0.53853	0.56189
1422708	1424498	1523769	rs2569839	0.48822	0.54002
1422708	1424498	1524189	rs9378638	0.32919	0.45524
1422708	1424498	1525212	rs9328061	0.31291	0.44487
1422708	1424498	1525419	rs2569840	0.38865	0.48940
1422708	1424498	1527558	rs6916316	0.98577	0.69977
1422708	1424498	1528514	rs7773200	0.37521	0.48230
1422708	1424498	1529450	rs2745575	0.40454	0.49792
1422708	1424498	1531698	rs2745577	0.43945	0.51668
1422708	1424498	1536010	rs2076513	0.61867	0.59467
1422708	1424498	1538645	rs2569824	0.28170	0.42466
1422708	1424498	1540215	rs2249437	0.04428	0.17777
1422708	1424498	1570444	rs3201892	0.13352	0.29716
1422708	1424498	1571543	rs2012025	0.38225	0.48596
1422708	1424498	1572631	rs9392312	0.30125	0.43719
1422708	1424498	1573358	rs1006883	0.64652	0.60495
1422708	1424498	1573671	rs4959584	0.32077	0.44988
1422708	1424498	1573901	rs12173949	0.32589	0.45324
1422708	1424498	1574683	rs12196349	0.67153	0.61359
1422708	1424498	1575885	rs2569855	0.40131	0.49614
1422708	1424498	1578681	rs742556	0.29835	0.43535
1422708	1424498	1579739	rs2745612	0.55309	0.56805
1422708	1424498	1584362	rs742557	0.59080	0.58390
1422708	1424498	1591519	rs9378643	0.77827	0.64761
1422708	1424498	1591639	rs2745564	0.87702	0.67557
1422708	1424498	1594031	rs2569842	0.68181	0.61701
1422708	1424498	1594346	rs2569844	0.95143	0.69291
1520652	1522435	1331736	rs1711970	0.17875	0.34173
1520652	1522435	1337107	rs1711968	0.97288	0.69714
1520652	1522435	1337999	rs732835	0.81149	0.65739
1520652	1522435	1340042	rs2293783	0.42586	0.50938
1520652	1522435	1340918	rs12190177	0.58454	0.58131
1520652	1522435	1351884	rs1711953	0.05083	0.18922
1520652	1522435	1352098	rs9501718	0.36851	0.47846
1520652	1522435	1353213	rs9328050	0.40275	0.49704
1520652	1522435	1353676	rs11753773	0.16865	0.33245
1520652	1522435	1354625	rs9378291	0.48111	0.53701
1520652	1522435	1354797	rs4959559	0.57949	0.57914
1520652	1522435	1354958	rs4959131	0.38712	0.48858
1520652	1522435	1357673	rs9378623	0.98136	0.69886
1520652	1522435	1358733	rs9378292	0.80449	0.65531
1520652	1522435	1359583	rs1711957	0.81068	0.65715
1520652	1522435	1359684	rs7742720	0.95498	0.69361
1520652	1522435	1371747	rs1008883	0.20245	0.36359
1520652	1522435	1384917	rs9378628	0.18534	0.34778
1520652	1522435	1385456	rs9378629	0.07778	0.23017
1520652	1522435	1385688	rs7741690	0.10196	0.26198
1520652	1522435	1386281	rs9405475	0.18817	0.35062
1520652	1522435	1388098	rs10458124	0.08016	0.23362
1520652	1522435	1388137	rs1028380	0.20906	0.36958
1520652	1522435	1388390	rs7774941	0.08184	0.23579
1520652	1522435	1388412	rs11242692	0.13042	0.29416
1520652	1522435	1389294	rs9328053	0.14884	0.31301
1520652	1522435	1390114	rs6937443	0.10947	0.27159
1520652	1522435	1391046	rs1922938	0.22555	0.38331
1520652	1522435	1392307	rs975513	0.07144	0.22131
1520652	1522435	1393680	rs975966	0.13274	0.29633
1520652	1522435	1394120	rs2745636	0.17422	0.33768
1520652	1522435	1394288	rs2816240	0.15242	0.31667
1520652	1522435	1395210	rs2816242	0.12549	0.28906
1520652	1522435	1395396	rs2816243	0.08944	0.24589
1520652	1522435	1395408	rs2816244	0.13227	0.29607
1520652	1522435	1395580	rs12213362	0.22026	0.37918
1520652	1522435	1396436	rs932408	0.71281	0.62733
1520652	1522435	1396521	rs932409	0.53033	0.55835
1520652	1522435	1396581	rs932410	0.49890	0.54449
1520652	1522435	1397003	rs9405481	0.13540	0.29881
1520652	1522435	1399971	rs2816252	0.65678	0.60878
1520652	1522435	1403105	rs11963016	0.01219	0.10275
1520652	1522435	1406529	rs2179565	0.83632	0.66466
1520652	1522435	1409678	rs2816272	0.77861	0.64772
1520652	1522435	1410745	rs2745625	0.23165	0.38832
1520652	1522435	1411547	rs2745626	0.13263	0.29627
1520652	1522435	1415009	rs2143432	0.97277	0.69711
1520652	1522435	1415609	rs2038159	0.24012	0.39521
1520652	1522435	1416716	rs723138	0.71907	0.62925
1520652	1522435	1419869	rs2745631	0.16521	0.32938
1520652	1522435	1422708	rs4435987	0.95964	0.69452
1520652	1522435	1424498	rs6905379	0.35083	0.46851
1520652	1522435	1424767	rs6927891	0.75582	0.64117
1520652	1522435	1427076	rs9378296	0.86749	0.67335
1520652	1522435	1430275	rs4075234	0.35328	0.46996
1520652	1522435	1432070	rs4499967	0.78310	0.64900
1520652	1522435	1433336	rs9501730	0.55509	0.56895
1520652	1522435	1434299	rs6596827	0.39733	0.49411
1520652	1522435	1434334	rs6596828	0.35425	0.47060
1520652	1522435	1435103	rs9502950	0.50345	0.54661
1520652	1522435	1435352	rs6907725	0.69377	0.62096
1520652	1522435	1435581	rs6906804	0.59662	0.58615
1520652	1522435	1435940	rs4131572	0.43909	0.51653
1520652	1522435	1439933	rs9378631	0.92653	0.68736
1520652	1522435	1443456	rs9405484	0.42323	0.50786
1520652	1522435	1443738	rs9405485	0.48431	0.53846
1520652	1522435	1445564	rs12660207	0.76836	0.64504
1520652	1522435	1446713	rs9405487	0.34439	0.46464
1520652	1522435	1451155	rs9405488	0.77363	0.64649
1520652	1522435	1452807	rs4368852	0.03173	0.15397
1520652	1522435	1454346	rs9392301	0.91074	0.68362
1520652	1522435	1459113	rs9378297	0.03467	0.16047
1520652	1522435	1459798	rs9328058	0.40608	0.49876
1520652	1522435	1460373	rs3935776	0.90674	0.68285
1520652	1522435	1460724	rs17134043	0.81813	0.65933
1520652	1522435	1463113	rs2569878	0.94277	0.69120
1520652	1522435	1467209	rs11242700	0.27415	0.41967
1520652	1522435	1468075	rs9328059	0.82211	0.66029
1520652	1522435	1474669	rs4552775	0.00023	0.01090
1520652	1522435	1474786	rs2569865	0.00023	0.01090
1520652	1522435	1475051	rs2569866	0.00024	0.01112
1520652	1522435	1476629	rs9405492	0.00149	0.03353
1520652	1522435	1476945	rs7776141	0.00131	0.03124
1520652	1522435	1477164	rs11962452	0.00150	0.03368
1520652	1522435	1478115	rs2317961	0.00026	0.01168
1520652	1522435	1478446	rs4959569	0.00141	0.03257
1520652	1522435	1478747	rs2873589	0.00133	0.03171
1520652	1522435	1480232	rs4959574	0.00123	0.03012
1520652	1522435	1480997	rs11242704	0.00173	0.03582
1520652	1522435	1481895	rs2816286	0.00141	0.03257
1520652	1522435	1482143	rs2816287	0.00163	0.03484
1520652	1522435	1482275	rs2816288	0.00170	0.03559
1520652	1522435	1489742	rs2251176	0.00092	0.02579
1520652	1522435	1490512	rs2317965	0.00101	0.02712
1520652	1522435	1490553	rs2873591	0.00112	0.02870
1520652	1522435	1491895	rs2569835	0.00108	0.02803
1520652	1522435	1491921	rs2745567	0.00083	0.02439
1520652	1522435	1492018	rs2493160	0.00092	0.02587
1520652	1522435	1495885	rs2317966	0.61810	0.59446
1520652	1522435	1501737	rs9392305	0.99887	0.70247
1520652	1522435	1503448	rs1535011	0.04258	0.17490
1520652	1522435	1507175	rs2816300	0.25806	0.40773
1520652	1522435	1513045	rs2206602	0.00510	0.06510
1520652	1522435	1520383	rs6921795	0.05339	0.19348
1520652	1522435	1522282	rs761168	0.15400	0.31828
1520652	1522435	1523769	rs2569839	0.00005	0.00340
1520652	1522435	1524189	rs9378638	0.00216	0.04000
1520652	1522435	1525212	rs9328061	0.00056	0.01898
1520652	1522435	1525419	rs2569840	0.00312	0.04849
1520652	1522435	1527558	rs6916316	0.02054	0.12755
1520652	1522435	1528514	rs7773200	0.00069	0.02194
1520652	1522435	1529450	rs2745575	0.28908	0.42968
1520652	1522435	1531698	rs2745577	0.99351	0.70135
1520652	1522435	1536010	rs2076513	0.95403	0.69356
1520652	1522435	1538645	rs2569824	0.47154	0.53244
1520652	1522435	1540215	rs2249437	0.00102	0.02714
1520652	1522435	1570444	rs3201892	0.65381	0.60771
1520652	1522435	1571543	rs2012025	0.84791	0.66787
1520652	1522435	1572631	rs9392312	0.49206	0.54167
1520652	1522435	1573358	rs1006883	0.85577	0.67010
1520652	1522435	1573671	rs4959584	0.51717	0.55269
1520652	1522435	1573901	rs12173949	0.63708	0.60165
1520652	1522435	1574683	rs12196349	0.04693	0.18219
1520652	1522435	1575885	rs2569855	0.91038	0.68361
1520652	1522435	1578681	rs742556	0.50045	0.54533
1520652	1522435	1579739	rs2745612	0.90044	0.68151
1520652	1522435	1584362	rs742557	0.46421	0.52892
1520652	1522435	1591519	rs9378643	0.02980	0.14934
1520652	1522435	1591639	rs2745564	0.06104	0.20587
1520652	1522435	1594031	rs2569842	0.09327	0.25099
1520652	1522435	1594346	rs2569844	0.10319	0.26332
1520652	1522435	1605001	rs2814827	0.18493	0.34738
1520652	1522435	1606388	rs2814806	0.47818	0.53589
1520652	1522435	1606503	rs4959586	0.11308	0.27544
1520652	1522435	1606569	rs2814807	0.31196	0.44424
1520652	1522435	1606599	rs2569832	0.47547	0.53458
1520652	1522435	1606961	rs2814808	0.31673	0.44728
1520652	1522435	1608435	rs7757590	0.13491	0.29841
1520652	1522435	1608564	rs2569879	0.35670	0.47214
1520652	1522435	1608992	rs9501750	0.14487	0.30886
1520652	1522435	1611962	rs9501751	0.17505	0.33846
1520652	1522435	1612087	rs2814809	0.06536	0.21258
1520652	1522435	1615716	rs2246345	0.88233	0.67684
1520652	1522435	1619503	rs4552776	0.25886	0.40836
1520652	1522435	1623414	rs2814813	0.42703	0.50994
1520652	1522435	1625822	rs1962433	0.32791	0.45440
1520652	1522435	1626039	rs4060649	0.42549	0.50917
1520652	1522435	1626473	rs2814816	0.64118	0.60310
1520652	1522435	1627587	rs6930694	0.46889	0.53117
1520652	1522435	1628267	rs9378302	0.03969	0.16972
1520652	1522435	1628846	rs2317964	0.73224	0.63376
1520652	1522435	1629570	rs9405144	0.25295	0.40412
1520652	1522435	1629655	rs12210324	0.49750	0.54385
1520652	1522435	1629815	rs12197376	0.35233	0.46942
1520652	1522435	1629916	rs9378303	0.47746	0.53555
1520652	1522435	1629980	rs9378304	0.67180	0.61369
1520652	1522435	1630049	rs9378647	0.96674	0.69601
1520652	1522435	1630227	rs9378648	0.48189	0.53741
1520652	1522435	1630249	rs9378649	0.24351	0.39770
1520652	1522435	1630704	rs9503002	0.65495	0.60804
1520652	1522435	1630908	rs6905377	0.44707	0.52045
1520652	1522435	1631598	rs2814820	0.87507	0.67522
1520652	1522435	1632358	rs6917693	0.66508	0.61145
1520652	1522435	1632570	rs6916770	0.44736	0.52055
1520652	1522435	1633700	rs9405502	0.36460	0.47636
1520652	1522435	1633810	rs9392319	0.06208	0.20756
1520652	1522435	1634362	rs6913557	0.94546	0.69185
1520652	1522435	1634967	rs9647654	0.69430	0.62103
1520652	1522435	1640438	rs9392322	0.14132	0.30519
1520652	1522435	1641016	rs7755553	0.30353	0.43876
1520652	1522435	1643197	rs4538755	0.05962	0.20359
1520652	1522435	1646838	rs9503009	0.28663	0.42817
1520652	1522435	1647105	rs9328066	0.21444	0.37413
1520652	1522435	1648289	rs9378305	0.91301	0.68412
1520652	1522435	1649149	rs9503011	0.25320	0.40435
1520652	1522435	1650316	rs9405505	0.57946	0.57913
1520652	1522435	1653801	rs9503015	0.38642	0.48821
1520652	1522435	1653870	rs9405506	0.80630	0.65589
1520652	1522435	1654019	rs12210467	0.27444	0.41995
1520652	1522435	1654036	rs12197419	0.33618	0.45946
1520652	1522435	1657282	rs7765344	0.35130	0.46880
1520652	1522435	1658691	rs6936881	0.91196	0.68392
1520652	1522435	1661353	rs12200877	0.28637	0.42803
1520652	1522435	1661390	rs12209250	0.90214	0.68180
1520652	1522435	1664907	rs6930768	0.82152	0.66010
1572631	1576214	1396581	rs932410	0.93400	0.68916
1572631	1576214	1397003	rs9405481	0.81073	0.65718
1572631	1576214	1399971	rs2816252	0.65421	0.60780
1572631	1576214	1403105	rs11963016	0.70113	0.62352
1572631	1576214	1406529	rs2179565	0.56096	0.57122
1572631	1576214	1409678	rs2816272	0.97749	0.69813
1572631	1576214	1410745	rs2745625	0.65785	0.60903
1572631	1576214	1411547	rs2745626	0.94968	0.69258
1572631	1576214	1415009	rs2143432	0.66344	0.61103
1572631	1576214	1415609	rs2038159	0.84620	0.66744
1572631	1576214	1416716	rs723138	0.68039	0.61658
1572631	1576214	1419869	rs2745631	0.81133	0.65736
1572631	1576214	1422708	rs4435987	0.67472	0.61447
1572631	1576214	1424498	rs6905379	0.68223	0.61716
1572631	1576214	1424767	rs6927891	0.79044	0.65118
1572631	1576214	1427076	rs9378296	0.84518	0.66717
1572631	1576214	1430275	rs4075234	0.52299	0.55512
1572631	1576214	1432070	rs4499967	0.80960	0.65686
1572631	1576214	1433336	rs9501730	0.77490	0.64682
1572631	1576214	1434299	rs6596827	0.85147	0.66886
1572631	1576214	1434334	rs6596828	0.86612	0.67301
1572631	1576214	1435103	rs9502950	0.90182	0.68177
1572631	1576214	1435352	rs6907725	0.55875	0.57039
1572631	1576214	1435581	rs6906804	0.63979	0.60265
1572631	1576214	1435940	rs4131572	0.93282	0.68886
1572631	1576214	1439933	rs9378631	0.73660	0.63527
1572631	1576214	1443456	rs9405484	0.24691	0.40008
1572631	1576214	1443738	rs9405485	0.62879	0.59834
1572631	1576214	1445564	rs12660207	0.68621	0.61841
1572631	1576214	1446713	rs9405487	0.55183	0.56739
1572631	1576214	1451155	rs9405488	0.34194	0.46311
1572631	1576214	1452807	rs4368852	0.96856	0.69623
1572631	1576214	1454346	rs9392301	0.66523	0.61155
1572631	1576214	1459113	rs9378297	0.92020	0.68586
1572631	1576214	1459798	rs9328058	0.48964	0.54072
1572631	1576214	1460373	rs3935776	0.94036	0.69074
1572631	1576214	1460724	rs17134043	0.49021	0.54080
1572631	1576214	1463113	rs2569878	0.19451	0.35631
1572631	1576214	1467209	rs11242700	0.51510	0.55173
1572631	1576214	1468075	rs9328059	0.18681	0.34915
1572631	1576214	1474669	rs4552775	0.17797	0.34122
1572631	1576214	1474786	rs2569865	0.22163	0.38025
1572631	1576214	1475051	rs2569866	0.65916	0.60943
1572631	1576214	1476629	rs9405492	0.84828	0.66799
1572631	1576214	1476945	rs7776141	0.15783	0.32187
1572631	1576214	1477164	rs11962452	0.34476	0.46482
1572631	1576214	1478115	rs2317961	0.65935	0.60948
1572631	1576214	1478446	rs4959569	0.73327	0.63411
1572631	1576214	1478747	rs2873589	0.90833	0.68318
1572631	1576214	1480232	rs4959574	0.96522	0.69575
1572631	1576214	1480997	rs11242704	0.60765	0.59056
1572631	1576214	1481895	rs2816286	0.56009	0.57093
1572631	1576214	1482143	rs2816287	0.75146	0.63978
1572631	1576214	1482275	rs2816288	0.75455	0.64082
1572631	1576214	1489742	rs2251176	0.82960	0.66251
1572631	1576214	1490512	rs2317965	0.73206	0.63373
1572631	1576214	1490553	rs2873591	0.72204	0.63008
1572631	1576214	1491895	rs2569835	0.86461	0.67253
1572631	1576214	1491921	rs2745567	0.99613	0.70193
1572631	1576214	1492018	rs2493160	0.80323	0.65503
1572631	1576214	1495885	rs2317966	0.72388	0.63068
1572631	1576214	1501737	rs9392305	0.38692	0.48843
1572631	1576214	1503448	rs1535011	0.28813	0.42910
1572631	1576214	1507175	rs2816300	0.60064	0.58791
1572631	1576214	1513045	rs2206602	0.49985	0.54496
1572631	1576214	1520383	rs6921795	0.30051	0.43676
1572631	1576214	1522282	rs761168	0.33419	0.45818
1572631	1576214	1523769	rs2569839	0.39986	0.49534
1572631	1576214	1524189	rs9378638	0.99899	0.70247
1572631	1576214	1525212	rs9328061	0.92022	0.68586
1572631	1576214	1525419	rs2569840	0.95116	0.69291
1572631	1576214	1527558	rs6916316	0.36749	0.47805
1572631	1576214	1528514	rs7773200	0.48650	0.53925
1572631	1576214	1529450	rs2745575	0.51945	0.55367
1572631	1576214	1531698	rs2745577	0.81549	0.65855
1572631	1576214	1536010	rs2076513	0.63770	0.60178
1572631	1576214	1538645	rs2569824	0.39405	0.49218
1572631	1576214	1540215	rs2249437	0.89652	0.68014
1572631	1576214	1570444	rs3201892	0.71198	0.62710
1572631	1576214	1571543	rs2012025	0.25274	0.40402
1572631	1576214	1572631	rs9392312	0.54383	0.56405
1572631	1576214	1573358	rs1006883	0.24965	0.40197
1572631	1576214	1573671	rs4959584	0.50487	0.54741
1572631	1576214	1573901	rs12173949	0.69476	0.62123
[truncated: 99,340 more rows]
