# Supplementary material for: Detecting sequence polymorphisms associated with meiotic recombination hotspots in the human genome
Source: Genome Biol. 2010 Oct 20;11(10):R103. doi: 10.1186/gb-2010-11-10-r103 (PMC3218659; doi:10.1186/gb-2010-11-10-r103)
Supplement: Additional file 2 — Source code for the LDsplit program and simulation along with a user's manual. [file gb-2010-11-10-r103-S2.ZIP]

Archive with 23 entries (18 files):
- Simulation/HotspotSimulation.py
- Simulation/PopuSampler.py
- Simulation/
- LDsplit/HotspotWindow.pm
- LDsplit/ldHat.pm
- LDsplit/ldhat_exe/
- LDsplit/ldhat_exe/complete
- LDsplit/ldhat_exe/convert
- LDsplit/ldhat_exe/fin
- LDsplit/ldhat_exe/interval
- LDsplit/ldhat_exe/lkgen
- LDsplit/ldhat_exe/lookup/
- LDsplit/ldhat_exe/pairwise
- LDsplit/ldhat_exe/rhomap
- LDsplit/ldhat_exe/stat
- LDsplit/ldSelect.pl
- LDsplit/LDsplit.pl
- LDsplit/test_data/
- LDsplit/test_data/test.data
- LDsplit/test_data/test.loc
- LDsplit/test_data/test.site
- LDsplit/
- LDsplit_manual.pdf
