# Supplementary material for: Detecting sequence polymorphisms associated with meiotic recombination hotspots in the human genome
Source: Genome Biol. 2010 Oct 20;11(10):R103. doi: 10.1186/gb-2010-11-10-r103 (PMC3218659; doi:10.1186/gb-2010-11-10-r103)
Supplement: Additional file 2 — Source code for the LDsplit program and simulation along with a user's manual. [file gb-2010-11-10-r103-S2.ZIP › Simulation/HotspotSimulation.py]

#!/usr/bin/env python

'''
Forward-time simulation of the evolution of allelic recombination hotspots, where crossover
rate of the hotspot depends on the allele of a causal SNP.
Author: Jie Zheng, NCBI/NLM/NIH
'''

import simuOpt
simuOpt.setOptions(quiet=True, alleleType='binary')

import simuPOP as sim
from simuPOP.sampling import drawRandomSample
import random, math, types, sys

options = [
    {'longarg': 'simuName=',
     'default': 'simuHot_test',
     'label': 'Name of this simulation run',
     'description': '''A unique string to distinguish the simulation run, for labeling output pop file and configure file''', 
    },
    # demographic model
    {'longarg': 'N0=',
     'default': 1000,
     'label': 'Initial population size',
     'allowedTypes': [types.IntType, types.LongType],
     'useDefault': True,
     'description': '''Initial population size, to be maintined till end of burn-in stage''',
     'validate': simuOpt.valueGT(0)
    },
    {'longarg': 'N1=',
     'default': 2000,
     'label': 'Final population size',
     'allowedTypes': [types.IntType, types.LongType],
     'useDefault': True,
     'description': '''Ending population size, after expansion stage''',
     'validate': simuOpt.valueGT(0)
    },
    {'longarg': 'G0=',
     'default': 1000,
     'label': 'Length of burn-in stage',
     'allowedTypes': [types.IntType],
     'useDefault': True,
     'description': 'Number of generations of the burn-in stage',
     'validate': simuOpt.valueGE(0)
    },
    {'longarg': 'G1=',
     'default': 500,
     'label': 'Length of expansion stage',
     'allowedTypes': [types.IntType],
     'useDefault': True,
     'description': 'Number of generations of the population expansion stage',
     'validate': simuOpt.valueGE(0)
    },
    {'longarg': 'mu=',
     'default': 2.5e-8, # average rate in human genome
     'label': 'Mutation rate',
     'allowedTypes': [types.IntType, types.FloatType],
     'useDefault': True,
     'description': 'Mutation rate of infinite-site model',
     'validate': simuOpt.valueBetween(0, 1)
    },
    {'longarg': 'wndLen=',
     'default': 200000,
     'label': 'Window length (in bp)',
     'allowedTypes': [types.IntType],
     'useDefault': True,
     'description': 'Number of base-pairs in the simulated window of DNA sequences',
     'validate': simuOpt.valueGT(0)
    },
    # causal SNP
    {'longarg': 'causalPos=',
     'default': 100000,
     'label': 'Causal SNP position (in bp)',
     'allowedTypes': [types.IntType],
     'useDefault': True,
     'description': 'Physical position of causal SNP',
     'validate': simuOpt.valueGT(0)
    },
    {'longarg': 'hotFreq_begin=',
     'default': 0.01,
     'label': 'Beginning hot allele frequency',
     'allowedTypes': [types.IntType, types.FloatType],
     'useDefault': True,
     'description': 'Frequency of hot allele at causal SNP at the beginning',
     'validate': simuOpt.valueBetween(0, 1)
    },
    {'longarg': 'hotFreq_end=',
     'default': 0.5,
     'label': 'Ending hot allele frequency',
     'allowedTypes': [types.IntType, types.FloatType],
     'useDefault': True,
     'description': 'Frequency of hot allele at causal SNP at the end',
     'validate': simuOpt.valueBetween(0, 1)
    },
    # hotspot
    {'longarg': 'hs_center=',
     'default': 100000,
     'label': 'Hotspot center',
     'allowedTypes': [types.IntType],
     'useDefault': True,
     'description': 'Center position of hotspot in base-pair',
     'validate': simuOpt.valueGT(0)
    },
    {'longarg': 'hs_width=',
     'default': 2000,
     'label': 'Hotspot width',
     'allowedTypes': [types.IntType],
     'useDefault': True,
     'description': 'Width of hotspot in base-pair',
     'validate': simuOpt.valueGT(0)
    },
    # crossover and gene conversion
    {'longarg': 'crossProb_cold=',
     'default': 0.001,
     'label': 'Background Prob. of a crossover',
     'allowedTypes': [types.FloatType],
     'useDefault': True,
     'description': 'Probability of having a crossover in the window without hotspot',
     'validate': simuOpt.valueBetween(0, 1)
    },
    {'longarg': 'crossProb_hot=',
     'default': 0.01,
     'label': 'Additional prob. of a crossover due to hotspot',
     'allowedTypes': [types.FloatType],
     'useDefault': True,
     'description': 'Increase in probability of a crossover due to a hot allele; if homozygously hot, it increases twice',
     'validate': simuOpt.valueBetween(0, 1)
    },
    {'longarg': 'cnvsn_prob=',
     'default': 0.5,
     'label': 'Prob. of conversion in a crossover',
     'allowedTypes': [types.FloatType],
     'useDefault': True,
     'description': 'Conditional probability of biased gene conversion in a crossover event',
     'validate': simuOpt.valueBetween(0, 1)
    },
    {'longarg': 'cnvsn_tract=',
     'default': 500,
     'label': 'Mean tract length of gene conversion',
     'allowedTypes': [types.IntType],
     'useDefault': True,
     'description': 'Average tract length of biased gene conversion',
     'validate': simuOpt.valueGT(0)
    },
        
]


################
# Subroutines
################

class DynamicMuator(sim.PyOperator):
    ''' A customized mutator that insert/remove loci dynamics and 
    keep a map between loci positions and indexes
    '''
    def __init__(self, rate, regionLen, *args, **kwargs):
        self.rate = rate
        self.regionLen = regionLen
        sim.PyOperator.__init__(self, func=self.mutate, *args, **kwargs)
    
    def mutate(self, pop):
        if self.rate <= 0:
            print 'mutation rate too small: ', self.rate        
            exit(1)
        whole_len = pop.popSize() * self.regionLen * 2
        mut_pos = []
        sum_gap = 0
        while sum_gap < whole_len:
            new_gap = int(random.expovariate(self.rate))
            sum_gap += new_gap
            if sum_gap < whole_len:
                mut_pos.append(sum_gap) 
        for pos in mut_pos:
            # map population position to individual position
            ind_id = pos / (2*self.regionLen)
            chrom_id = (pos - ind_id * 2 * self.regionLen) / self.regionLen
            ind_pos = pos % (self.regionLen)
            
            try:
                snp_id = pop.addLoci(chrom=0, pos = ind_pos, lociNames=['snp_' + str(ind_pos)])[0]
            except:
                continue
            ind = pop.individual(ind_id)
            ind.setAllele(1, snp_id, chrom_id)
        return True

def rmDummySnp(pop):
    ''' Remove dummy SNPs, i.e. minor allele frequency equal to 0 '''
    loci_toRemove = []
    if pop.totNumLoci() == 0:
        return True
    sim.stat(pop, alleleFreq=range(pop.totNumLoci()))
    for i in range(pop.totNumLoci()):        
        try:
            if pop.dvars().alleleFreq[i][0] == 0 or pop.dvars().alleleFreq[i][1] == 0:
                loci_toRemove.append(i)
        except:
            continue
    pop.removeLoci(loci_toRemove)    
    return True        

def find_causalSnp_idx(pop):
    causal_find = False
    for i in range(pop.totNumLoci()):
        if pop.locusName(i) == 'causal_snp':
            pop.dvars().causal_snp_idx = i
            causal_find = True
            break
    if causal_find == False:
        print 'error: cannot find causal SNP index'
        exit(1)
    return True

def demo_model(type, N0, N1, G0, G1):
    '''Return a demographic function
    type: linear or exponential
    N0: Initial population size
    N1: Ending population size
    G0: Length of burn-in stage
    G1: Length of population expansion stage 
    '''
    if G1 > 0:
        rate = (math.log(N1) - math.log(N0))/G1
    else:
        rate = 0
    
    def ins_expansion(gen):
        if gen < G0:
            return N0
        else:
            return N1
    
    def exp_expansion(gen):
        if gen < G0:
            return N0
        else:
            return int(N0 * math.exp((gen - G0) * rate))
    
    if type == 'instant':
        return ins_expansion
    elif type == 'exponential':
        return exp_expansion


class allelicRecombinator(sim.PyOperator):
    ''' Allele specific Recombinator with crossover and biased gene conversion
    '''
    def __init__(self, wndLen, hs_center, hs_width, 
                 crossProb_cold, crossProb_hot, 
                 conversion_prob, mean_conversion_tract,
                 *args, **kwargs):
        # parameters
        self.wndLen = wndLen
        self.hs_center = hs_center
        self.hs_width = hs_width
        self.crossProb_cold = crossProb_cold
        self.crossProb_hot = crossProb_hot
        self.conversion_prob = conversion_prob
        self.mean_conversion_tract = mean_conversion_tract
        
        sim.PyOperator.__init__(self, func=self.transmitGenotype, *args, **kwargs)
    
    def transmitGenotype(self, pop, off, dad, mom):
        sperm_geno = self.meiosis(pop, dad)
        egg_geno = self.meiosis(pop, mom)
        off.setGenotype(sperm_geno, 0)
        off.setGenotype(egg_geno, 1)
        return True
    
    def meiosis(self, pop, parent):
        ''' Meiosis with recombination hotspots and gene conversion
        return haplotype of the sex cell
        '''
        new_genotype = [[],[]] # two gamete haplotypes
        
        # causal alleles of two homologous chromsomes: # 0=>cold, 1=>hot
        hot_allele = [parent.allele(pop.dvars().causal_snp_idx, 0),
                      parent.allele(pop.dvars().causal_snp_idx, 1)
                      ]
        # decide if there is a crossover at all        
        prob_crossover = 0
        if hot_allele == [0, 0]: # both are cold
            prob_crossover = self.crossProb_cold
        elif hot_allele[0] != hot_allele[1]: # one is hot
            prob_crossover = self.crossProb_cold + self.crossProb_hot
        else: # both are hot
            prob_crossover = self.crossProb_cold + 2*self.crossProb_hot
        
        if random.random() > prob_crossover: # no crossover            
            new_genotype = [parent.genotype(0), parent.genotype(1)]
        else:
            new_genotype = self.crossover(pop, parent)
        
        off_geno_id = int(2 * random.random())
        return new_genotype[ off_geno_id ]
    
    def crossover(self, pop, parent):
        # choose a breakpoint randomly
        numLoci = pop.numLoci()[0]
        breakpoint = -1
        hot_allele = [parent.allele(pop.dvars().causal_snp_idx, 0),
                      parent.allele(pop.dvars().causal_snp_idx, 1) ]
        if hot_allele == [0, 0]: # no hotspot
            breakpoint = random.uniform(0, self.wndLen)
        else:
            breakpoint = random.gauss(self.hs_center, self.hs_width) 

        if breakpoint <= pop.locusPos(0) or breakpoint >= pop.locusPos(numLoci - 1):
            # no need to crossover
            return [parent.genotype(0), parent.genotype(1)]
        
        # find locus left to the breakpoint        
        break_locus = -1
        for i in range(numLoci - 1):
            if pop.locusPos(i) <= breakpoint and pop.locusPos(i+1) > breakpoint:
                break_locus = i
                break
        if break_locus == -1:
            print 'error: cannot find locus near breakpoint at ', breakpoint
            exit(1)
                        
        # crossover
        new_geno = [[], []]        
        new_geno[0].extend(parent.genotype(0)[0 : break_locus+1])
        new_geno[0].extend(parent.genotype(1)[break_locus+1 : numLoci])
        new_geno[1].extend(parent.genotype(1)[0 : break_locus+1])
        new_geno[1].extend(parent.genotype(0)[break_locus+1 : numLoci])
        
        # gene conversion
        if random.random() < self.conversion_prob: # if there is a conversion
            # model of conversion tract
            tract_len = random.gauss(self.mean_conversion_tract, 0.5*self.mean_conversion_tract)
            tract_start = breakpoint - 0.5*tract_len
            tract_end = breakpoint + 0.5*tract_len            
            
            loci_in_tract = [] # SNPs falling in the conversion tract
            for i in range(numLoci):
                if pop.locusPos(i) >= tract_start and pop.locusPos(i) <= tract_end:
                    loci_in_tract.append(i)
            if len(loci_in_tract) > 0:                
                # copy & paste of loci in tract (from cold to hot chromosome if heterogeneous)
                donate_chrom = -1 # the chromosome donating DNA
                if hot_allele == [0, 0] or hot_allele == [1, 1]:
                    donate_chrom = random.randint(0, 1) 
                elif hot_allele == [0, 1]:
                    donate_chrom = 0 # cold chromosome as donator
                else:
                    donate_chrom = 1
                accept_chrom = 1 - donate_chrom
                
                # copy & past
                for i in loci_in_tract:
                    new_geno[accept_chrom][i] = new_geno[donate_chrom][i]            
        return new_geno

##############################
# Main simulation function
##############################

def simu_RecombHotspot(simuName, wndLen, mutRate, N0, N1, G0, G1, 
                       causal_snpPos, hotFreq_begin, hotFreq_end, 
                       hs_center, hs_width, conversion_prob, mean_conversion_tract, 
                       crossProb_cold, crossProb_hot):
    # Parameters
    #N0 = 2000 # burn-in population size
    #N1 = 10000 # expansion population size
    #G0 = 1000 # burn-in number of generations 
    #G1 = 500 # expansion generations
    #causal_snpPos = 100000
    #hotFreq_begin = 0
    #hotFreq_end = 0.5
    #hs_center = 100000
    #hs_width = 2000
    #conversion_prob = 0.5 # conditional on crossover
    #mean_conversion_tract = 500


    # trajectory for causal SNP allele 
    def linear_traj(gen):
        change = (hotFreq_end - hotFreq_begin)/(G0 + G1) 
        return hotFreq_begin + change*gen

    demo_func = demo_model('exponential', N0, N1, G0, G1)
    
    causal_snpName = 'causal_snp'
    pop = sim.Population(size = demo_func(0), loci = 1, lociPos = [causal_snpPos], lociNames = [causal_snpName])
        
    simu = sim.Simulator(pop, rep=1)
    simu.evolve(
        initOps = [
            sim.InitSex(),
            
            sim.InitGenotype(freq=[1-hotFreq_begin, hotFreq_begin], loci = causal_snpName)            
            
        ],
    
        preOps = [        
            DynamicMuator(rate = mutRate, regionLen = wndLen),
        
            # find index of causal SNP
            sim.PyOperator(func=find_causalSnp_idx),
        ],
        
        matingScheme = sim.ControlledRandomMating(
            subPopSize = demo_func,
            ops = [
                allelicRecombinator(wndLen, hs_center, hs_width, 
                                    crossProb_cold, crossProb_hot, 
                                    conversion_prob, mean_conversion_tract),
            ],
            # trajectory control of causal SNP hot allele
            loci = causal_snpName, 
            alleles = 1, 
            freqFunc = linear_traj
        ),
    
        postOps = [
            # temporarily simulate recurrent mutation, 07/10/10
            #sim.KAlleleMutator(k = 2, rates = mutRate * 10, loci = causal_snpName),
            #---------------------------
            
            sim.PyOperator(func=rmDummySnp, begin=10, step=1),
        
            # report statistics
            sim.PyEval(r"'Gen: %d\n' % " + "(gen)", step=10),
            
        ],
    
        # terminator condition
        gen = G0 + G1
    )
    
    # save population
    popFile = simuName + '.pop'
    pop = simu.extract(0)
    pop.save(popFile)


if __name__ == '__main__':
    # get parameters
    par = simuOpt.Params(options, __doc__)
    if not par.getParam():
        sys.exit(1)
    
    # unpack parameters
    (simuName, N0, N1, G0, G1, mutRate, wndLen, causal_snpPos, 
        hotFreq_begin, hotFreq_end, hs_center, hs_width, 
        crossProb_cold, crossProb_hot, conversion_prob, mean_conversion_tract) = par.asList()
    
    cfg_file = simuName+'.cfg'
    par.saveConfig(cfg_file)
    
    simu_RecombHotspot(simuName, wndLen, mutRate, N0, N1, G0, G1, causal_snpPos, hotFreq_begin, 
                       hotFreq_end, hs_center, hs_width, conversion_prob, mean_conversion_tract, 
                       crossProb_cold, crossProb_hot)

    
