# Supplementary material for: Detecting sequence polymorphisms associated with meiotic recombination hotspots in the human genome
Source: Genome Biol. 2010 Oct 20;11(10):R103. doi: 10.1186/gb-2010-11-10-r103 (PMC3218659; doi:10.1186/gb-2010-11-10-r103)
Supplement: Additional file 2 — Source code for the LDsplit program and simulation along with a user's manual. [file gb-2010-11-10-r103-S2.ZIP › Simulation/PopuSampler.py]

#!/usr/bin/env python

'''
Random sampler of individual haplotypes from a simulated population from simuPOP script
Author: Jie Zheng, NCBI/NLM/NIH
'''

import simuPOP as sim
from simuPOP.sampling import drawRandomSample
import random, math, sys, types
import simuOpt

options = [
    {'longarg': 'popName=',
     'default': 'test_pop',
     'label': 'Name of simulated population to sample from',
     'description': '''A unique string to distinguish the file containing genotypes of a population''', 
    },
    {'longarg': 'sampleSize=',
     'default': 90,
     'label': 'Sample size',
     'allowedTypes': [types.IntType, types.LongType],
     'useDefault': True,
     'description': '''Sample size in number of individuals''',
     'validate': simuOpt.valueGT(0)
    },
    {'longarg': 'sampleNum=',
     'default': 10,
     'label': 'Number of sample ',
     'allowedTypes': [types.IntType, types.LongType],
     'useDefault': True,
     'description': '''Number of samples from the same population''',
     'validate': simuOpt.valueGT(0)
    },
    
]


def saveLDhat(pop, filename):
    ''' save in .seq and .loc files that can be handled by LDhat directly '''
    
    # write haplotypes to seq file
    seq = open(filename+'.seq', 'w')    
    seq.write('%d %d %d\n' % (pop.popSize()*pop.ploidy(), pop.totNumLoci(), 1) )    
    for i in range(pop.popSize()):
        ind = pop.individual(i)
        for p in range(pop.ploidy()):            
            seq.write('>seq_%d_%d\n' % (i, p))
            gt = ind.genotype(p)
            seq.write( ''.join([str(g) for g in gt]))
            seq.write('\n')
    seq.close()
    
    # write loc file in unit of 1 kb
    loc = open(filename+'.loc', 'w')
    loc.write('%d %d %s\n' % (pop.totNumLoci(), 0.001 * pop.locusPos(pop.totNumLoci()-1), 'L') ) 
    for l in range(pop.totNumLoci()):
        pos = 0.001 * pop.locusPos(l)
        loc.write('%f\n' % pos)
    loc.close()
  
def rmDummySnp(pop):
    ''' Remove dummy loci, i.e. without polymorphism'''
    loci_toRemove = []
    if pop.totNumLoci() == 0:
        return True
    sim.stat(pop, alleleFreq=range(pop.totNumLoci()))
    for i in range(pop.totNumLoci()):                  
        try:
            if pop.dvars().alleleFreq[i][0] == 0 or pop.dvars().alleleFreq[i][1] == 0:
                loci_toRemove.append(i)
        except:
            continue          
    pop.removeLoci(loci_toRemove)
    return True


if __name__ == '__main__':
       
    # get parameters
    par = simuOpt.Params(options, __doc__)
    if not par.getParam():
        sys.exit(1)

    (popName, sampleSize, num_sample) = par.asList()
    
    popFile = popName + '.pop'
    pop = sim.loadPopulation(popFile)
    for i in range(num_sample):
        sampleName = popName + '_sample_' + str(i)
        
        sample = drawRandomSample(pop, sizes = sampleSize)    
        # remove dummy SNPs in the sample
        rmDummySnp(sample)
    
        # output
        saveLDhat(sample, sampleName)
