# Supplementary material for: Detecting sequence polymorphisms associated with meiotic recombination hotspots in the human genome
Source: Genome Biol. 2010 Oct 20;11(10):R103. doi: 10.1186/gb-2010-11-10-r103 (PMC3218659; doi:10.1186/gb-2010-11-10-r103)
Supplement: Additional file 2 — Source code for the LDsplit program and simulation along with a user's manual. [file gb-2010-11-10-r103-S2.ZIP › LDsplit/HotspotWindow.pm]

package HotspotWindow;
use strict;
use warnings;
use lib '/data/zhengj/project/hotspot/code';
use ldHat qw(uniqName getLk getLk_byNum run_interval run_rhomap write_ldhat_site write_ldhat_loc);
use Statistics::Descriptive;
use Statistics::R;
use FreezeThaw qw(freeze thaw);
use List::Util;
use GD::Graph::histogram;
use Carp::Assert;
use Math::CDF;
use Cwd;
use Data::Dumper;
use DBI;

# A class for a haplotype window around a hotspot
# Jie Zheng, NCBI/NLM/NIH

sub new {
    my $self = {};

    #$self->{LOC_FILE} = undef;
    $self->{HAP_SEQ} = [];
    $self->{SNP_POS} = [];
    $self->{WHOLE_RHO} = undef; # rho-values joined with ','
    $self->{SPLIT_RHO} = {}; # map from SNP to real split rho maps
    $self->{PERM_RHO} = {}; # random permutation info: alleles and split rho maps
    $self->{PERM_DR_SD} = undef; # standard deviation of delta_rho of permutation
    $self->{LEAVE_ONE_OUT_RHO} = []; # rho-map from running LDhat on leave-one-out
    $self->{SPLIT_SUBSNP} = {}; # map from split-snp to numbers of segregating sites in subsets
    $self->{LD_BLOCK} = []; # an array of LD blocks each as a hash of SNP indexes
    
    # for standardization, added 6/24/10
    # each entry map from a MAF value to MEAN and SD
    # data from LDsplit.dbl database, calculated from HapMap Chr.6, CHB+JPT
    $self->{MAF_MEAN_DR} = {};
    
    bless($self);    
    return $self;
}

sub empty_data {
    my $self = shift;

    $self->{HAP_SEQ} = [];
    $self->{SNP_POS} = [];
    $self->{WHOLE_RHO} = undef; # rho-values joined with ','
    $self->{SPLIT_RHO} = {}; # map from SNP to real split rho maps
    $self->{PERM_RHO} = {}; # random permutation info: alleles and split rho maps
    $self->{PERM_DR_SD} = undef; # standard deviation of delta_rho of permutation
    $self->{LEAVE_ONE_OUT_RHO} = []; # rho-map from running LDhat on leave-one-out
    $self->{SPLIT_SUBSNP} = {}; # map from split-snp to numbers of segregating sites in subsets  
    
}

# Initialize by reading files
sub init_data {
    my ($self, $site, $loc) = @_;

    $self->load_hap($site);
    $self->load_loc($loc);
    $self->load_maf2meanDr();
}

# Initialize in memory
# Usage: init_data($self, \@seq, \@loc)
sub init_data_mem {
    my ($self, $seq, $loc) = @_;

    $self->{HAP_SEQ} = [@$seq]; # make a copy of data
    $self->{SNP_POS} = [@$loc];
    $self->load_maf2meanDr();
}

###############
# input/output
###############

# Load haplotype sequences in format of LDhat
sub load_hap {
    my ($self, $siteFile) = @_;

    open IN, $siteFile or die "can't open \'$siteFile\': $!";
    my $ln = <IN>;
    while ($ln = <IN>) {
		next if ($ln =~ /^>/);
		chomp($ln);
		push(@{$self->{HAP_SEQ}}, $ln);
    }
    close IN;
}

# Load SNP positions (in kb) in format of LDhat
sub load_loc {
    my ($self, $locFile) = @_;

    $self->{LOC_FILE} = $locFile;
    open IN, $locFile or die "can't open $locFile: $!";
    my $ln = <IN>;
    while ($ln = <IN>) {
		chomp($ln);
		push(@{$self->{SNP_POS}}, $ln);
    }
    close IN;
}

# return a list of SNPs with MAF within a range
sub snp_range_maf {
    my ($self, $min_maf, $max_maf, $ra_selSite) = @_;

    for my $i (0 .. $self->num_snp - 1) {
		my @allele = $self->get_snp_allele($i);
		my $maf = $self->snp_maf(\@allele);
		push(@$ra_selSite, $i) if ($maf >= $min_maf and $maf <= $max_maf);
    }
}

# Remove dummy SNPs with MAF equal to 0
# print these SNPs and their locations in LDhat format
sub filt_dummy_snp {
    my ($self, $out_siteFile, $out_locFile) = @_;

    # get indices of dummy SNP(maf == 0)
    my @site_maf0;
    $self->snp_range_maf(0, 0, \@site_maf0);

    # get haplotype sequences
    my @newSeq;
    for my $i (0 .. $self->num_hap - 1) {
		my $seq = $self->{HAP_SEQ}[$i];
		foreach my $d (@site_maf0) {
	    	substr($seq, $d, 1, '_');
		}

		$seq =~ s/\_//g;
		push(@newSeq, $seq);
    }

    # get locations of non-dummy sites
    my %dumSite;
    foreach (@site_maf0) {
		$dumSite{$_} = 1;
    }
    my @newLoc;
    foreach my $i (0 .. $#{$self->{SNP_POS}}) {
		next if (exists $dumSite{$i});
		push(@newLoc, $self->{SNP_POS}[$i]);
    }

    # output selected SNPs
    write_ldhat_site(\@newSeq, $out_siteFile);
    write_ldhat_loc(\@newLoc, $out_locFile);
}

# Write sites of specific set of haplotypes in LDhat format
# usage: $self->write_select_site(\@hap_id, $outfile)
sub write_select_site {
    my ($self, $hap_id, $outfile) = @_;

    open OUT, ">$outfile" or die "can't open $outfile: $!";
    print OUT scalar(@$hap_id), " ", $self->num_snp(), " 1\n";
    foreach my $i (@$hap_id) {
		print OUT ">Seq$i\n", $self->{HAP_SEQ}[$i], "\n";
    }
    close OUT;
}


# Persist data using module FreezeThaw
sub save_all {
    my ($self, $outfile) = @_;

    open OUT, ">$outfile" or die $!;
    my $msg = freeze($self->{HAP_SEQ},
		     $self->{SNP_POS},
		     $self->{SPLIT_RHO},
		     $self->{PERM_RHO},
		     $self->{PERM_DR_SD},
		     $self->{LEAVE_ONE_OUT_RHO},
		     #$self->{SPLIT_SUBSNP},
		     );
    print OUT $msg;
    close OUT;
}

sub load_all {
    my ($self, $infile) = @_;

    open IN, $infile or die "cannot open file $infile: $!";
    my $msg = <IN>;
    my @data = thaw($msg);
    $self->{HAP_SEQ} = $data[0];
    $self->{SNP_POS} = $data[1];
    $self->{SPLIT_RHO} = $data[2];
    $self->{PERM_RHO} = $data[3];
    $self->{PERM_DR_SD} = $data[4];
    $self->{LEAVE_ONE_OUT_RHO} = $data[5];
    #$self->{SPLIT_SUBSNP} = $data[6];
    
    $self->load_maf2meanDr();
    
    close IN;
}

#####################
# Get split rho map
# (sequential)
#####################

# Split analysis for every qualified SNP in the window
# Return rho profiles of two sub-populations
sub split_scan {
    my ($self, $min_maf) = @_;

    for my $snp_id (0 .. $self->num_snp() - 1) {
		my @allele = $self->get_snp_allele($snp_id);

		next if ($self->snp_maf(\@allele) < $min_maf);
		my ($rho0, $rho1) = $self->one_snp_split(\@allele);

		# save rho-maps of two split subsets
		$self->{SPLIT_RHO}->{$snp_id}->{0} = $rho0;
		$self->{SPLIT_RHO}->{$snp_id}->{1} = $rho1;
    }
}

# Get the rhomap of the whole population
sub whole_rho_map {
    my ($self) = @_;

    my @all_hap_id = (0 .. $self->num_hap() - 1);
    $self->{WHOLE_RHO} = $self->get_rho_map(\@all_hap_id);
}

sub get_whole_rho {
    my ($self) = @_;
    return $self->{WHOLE_RHO};
}

sub get_rho_map_withLk {
    my ($self, $hap_id, $lkFile) = @_;

    my $uid = uniqName();
    my $siteFile = "site".$uid;
    my $locFile = "loc".$uid;
    my $resFile = "res".$uid;

    $self->write_select_site($hap_id, $siteFile);
    write_ldhat_loc($self->{SNP_POS}, $locFile);

    run_interval($siteFile, $locFile, $lkFile, $resFile);

    system("rm $siteFile $locFile");

    # parse mean rho from res file
    my @rho;
    open RES, $resFile or die "can't open $resFile: $!";
    my $ln = <RES>;
    $ln = <RES>;
    while ($ln = <RES>) {
	chomp($ln);
	$ln =~ s/^\s+//g;
	my @it = split(/\s+/, $ln);
	push(@rho, $it[1]);
    }
    close RES;

    system("rm $resFile");

    return join(",", @rho);
}


# Run LDhat to get rho map of a subset of haplotypes
# usage: $self->get_rho_map(\@hap_id)
sub get_rho_map {
    my ($self, $hap_id) = @_;

    my $uid = uniqName();
    my $lkFile = "lk".$uid;
    getLk_byNum(scalar(@$hap_id), $lkFile);
    my $rho_map = $self->get_rho_map_withLk($hap_id, $lkFile);
    system("rm $lkFile");

    return $rho_map;
}

sub split_popu {
    my ($self, $ra_allele_splitSnp, $ra_hap0, $ra_hap1) = @_;

    for my $i (0 .. $#{$ra_allele_splitSnp}) {
	if ($$ra_allele_splitSnp[$i] eq '0') {
	    push(@$ra_hap0, $i);
	} else {
	    push(@$ra_hap1, $i);
	}
    }
}

# usage: $self->one_snp_split(\@allele)
sub one_snp_split {
    my ($self, $allele) = @_;

    # divide haplotypes into two sub-populations
    my (@hap0, @hap1);
    $self->split_popu($allele, \@hap0, \@hap1);

    my $rho_map_0 = $self->get_rho_map(\@hap0);
    my $rho_map_1 = $self->get_rho_map(\@hap1);
    return ($rho_map_0, $rho_map_1);
}

# usage: $self->one_split_rhoMap($snp_pos, $outfile)
sub one_split_rhoMap {
    my ($self, $snp_id, $outfile) = @_;

    open OUT, ">$outfile" or die $!;
    print OUT join("\t", qw(SPLIT_SNP_POS ALL_SNP_POS WHOLE_RHO R0 R1)), "\n";
    print OUT join("\t", ($self->{SNP_POS}->[$snp_id],
			  join(',', @{$self->{SNP_POS}}),
			  $self->{WHOLE_RHO},
			  $self->{SPLIT_RHO}->{$snp_id}->{0},
			  $self->{SPLIT_RHO}->{$snp_id}->{1}
			  ));
    close OUT;
}

# usage: $self->one_random_split($min_maf)
sub one_random_split {
    my ($self, $min_maf) = @_;

    # shuffle chromosomes
    my $num_chr = $self->num_hap();
    my @chr_id = List::Util::shuffle(0 .. $num_chr - 1);

    # get a random number of 0 alleles
    my $num_0 = 0;
    do {
		$num_0 = int(rand($num_chr));
    } while ($num_0 / $num_chr > 1 - $min_maf or $num_0 / $num_chr < $min_maf);

    # assign 0/1 alleles to split shuffled chromosomes
    my @random_allele;
    for my $i (0 .. $num_chr - 1) {
		push(@random_allele, '1');
    }
    for my $i (0 .. $num_0 - 1) {
		$random_allele[$chr_id[$i]] = '0';
    }

    # calculate rho maps of two subpopulations
    my ($rho_map_0, $rho_map_1) = $self->one_snp_split(\@random_allele);

    return (join(",", @random_allele), $rho_map_0, $rho_map_1);
}

sub batch_random_split {
    my ($self, $num_run, $min_maf) = @_;

    for my $perm_id (0 .. $num_run - 1) {
		my ($random_allele, $rho_map_0, $rho_map_1) = $self->one_random_split($min_maf);

		# save results
		$self->{PERM_RHO}->{$perm_id}->{RAND_SNP} = $random_allele;
		$self->{PERM_RHO}->{$perm_id}->{0} = $rho_map_0;
		$self->{PERM_RHO}->{$perm_id}->{1} = $rho_map_1;
    }
}

# Output p-value of every SNP-hotspot pair in the window
# 04/07/09; update: 6/14/10
sub LDsplit {
    my ($self, $minMaf, $numRandomRun, $startSnp, $endSnp, $outfile) = @_;

    # real split
    $self->split_scan($minMaf);

    # random split for permutation test
    $self->batch_random_split($numRandomRun, $minMaf);

    # get p-values
    $self->get_real_deltaRho($startSnp, $endSnp);
    $self->get_random_deltaRho($startSnp, $endSnp);  
    $self->get_realsplit_p();
    
    # print output
    open OUT, ">$outfile" or die "can't open $outfile: $!";
    print OUT join("\t", qw(SNP R0 R1 P_VAL)), "\n";
    for my $snp_id (sort {$a <=> $b} keys %{$self->{SPLIT_RHO}}) {
        my $r0 = $self->{SPLIT_RHO}->{$snp_id}->{HS_AREA0};
        my $r1 = $self->{SPLIT_RHO}->{$snp_id}->{HS_AREA1};
        my $p = $self->p_val($snp_id);

        print OUT join("\t", ($snp_id, $r0, $r1, $p)), "\n";
    }
    close OUT;
}


##################################
# Get split rho map
# (parallel with swarm on PBS)
##################################
our $base_dir = '/data/zhengj/perl_modules/';
# the following two scripts use the sequential methods above
our $one_real_split = $base_dir.'one_real_split.pl';
our $one_rand_split = $base_dir.'one_random_split.pl';

sub swarm_real_split {
    my ($self, $min_maf) = @_;

    # select SNPs by MAF
    my @cand_snp;
    for my $i (0 .. $self->num_snp() - 1) {
		my @allele = $self->get_snp_allele($i);
		if ($self->snp_maf(\@allele) >= $min_maf) {
	    	push(@cand_snp, $i);
		}
    }

    # swarm split
    my $uid = uniqName();
    my $site_file = "site".$uid;
    my $loc_file = "loc".$uid;
    write_ldhat_site($self->{HAP_SEQ}, $site_file);
    write_ldhat_loc($self->{SNP_POS}, $loc_file);

    my $swarm_cmd = "swarm_split_".$uid;
    open CMD, ">$swarm_cmd" or die $!;
    my @res_file;
    foreach my $snp_id (@cand_snp) {
		my $res =  "res_realSplit_".$uid."_".$snp_id;
		print CMD join(' ', ($one_real_split, $site_file, $loc_file, $snp_id, $res)), ";\n";
		push(@res_file, $res);
    }
    close CMD;
    system("swarm -f $swarm_cmd");

    return @res_file;
}

sub swarm_rand_split {
    my ($self, $num_run, $min_maf) = @_;

    my $uid = uniqName();
    my $site_file = "site".$uid;
    my $loc_file = "loc".$uid;
    write_ldhat_site($self->{HAP_SEQ}, $site_file);
    write_ldhat_loc($self->{SNP_POS}, $loc_file);

    my $swarm_cmd = "swarm_randsplit_".$uid;
    open CMD, ">$swarm_cmd" or die $!;
    my @res_file;
    foreach my $perm_id (0 .. $num_run - 1) {
		my $res = "res_randSplit_".$uid."_".$perm_id;
		print CMD join(' ', ($one_rand_split, $site_file, $loc_file, $min_maf, $res)), ";\n";
		push(@res_file, $res);
    }
    close CMD;
    system("swarm -f $swarm_cmd");

    return @res_file;
}

sub merge_real_split_res {
    my ($self, $ra_res) = @_;

    foreach my $res (@$ra_res) {
		open IN, $res or die $!;
		my $ln = <IN>; # bypass headline
		while ($ln = <IN>) {
	    	chomp($ln);
	    	my ($snp_id, $rho0, $rho1) = split("\t", $ln);
	    	$self->{SPLIT_RHO}->{$snp_id}->{0} = $rho0;
	    	$self->{SPLIT_RHO}->{$snp_id}->{1} = $rho1;
		}
		close IN;
		system("rm $res");
    }
}

sub merge_rand_split_res {
    my ($self, $ra_res) = @_;

    my $perm_id = 0;
    foreach my $res (@$ra_res) {
		open IN, $res or die $!;
		my $ln = <IN>; # bypass headline
		while ($ln = <IN>) {
	    	chomp($ln);
	    	my ($rho0, $rho1, $rand_allele) = split("\t", $ln);
	    	$self->{PERM_RHO}->{$perm_id}->{0} = $rho0;
	    	$self->{PERM_RHO}->{$perm_id}->{1} = $rho1;
	    	$self->{PERM_RHO}->{$perm_id}->{RAND_SNP} = $rand_allele;

	    	$perm_id ++;
		}
		close IN;
		system("rm $res");
    }
}

# Parallel running of LDsplit on a hotspot window and merge results automatically
# using NIH Biowulf's swarm command  
# 6/16/2010
sub parallel_LDsplit {
	my ($self, $num_perm, $min_maf, $outfile) = @_;
	my $user_name = 'zhengj';
	
	# ----------- Real Split Scan ---------------
	# select SNPs by MAF
    my @cand_snp;
    for my $i (0 .. $self->num_snp() - 1) {
		my @allele = $self->get_snp_allele($i);
		if ($self->snp_maf(\@allele) >= $min_maf) {
	    	push(@cand_snp, $i);
		}
    }

    # swarm split
    my $uid = uniqName();
    my $site_file = "site".$uid;
    my $loc_file = "loc".$uid;
    write_ldhat_site($self->{HAP_SEQ}, $site_file);
    write_ldhat_loc($self->{SNP_POS}, $loc_file);

    my $realsplit_cmd = "swarm_split_".$uid;
    open REAL_CMD, ">$realsplit_cmd" or die $!;
    my @real_res_file;
    foreach my $snp_id (@cand_snp) {
		my $res =  "res_realSplit_".$uid."_".$snp_id;
		print REAL_CMD join(' ', ($one_real_split, $site_file, $loc_file, $snp_id, $res)), ";\n";
		push(@real_res_file, $res);
    }
    close REAL_CMD;
	
	# wait till the finish of all swarm jobs
	if ($self->swarm_run($realsplit_cmd, $user_name) == 1) {
		# merge results
		$self->merge_real_split_res(\@real_res_file);
	} else {
		warn "error in swarm run of real split scan: $!\n";
	}
	
	# ------------ Permutation Test --------------
	my $perm_cmd_file = "swarm_randsplit_".$uid;
    open PERM_CMD, ">$perm_cmd_file" or die $!;
    my @perm_res_file;
    foreach my $perm_id (0 .. $num_perm - 1) {
		my $res = "res_randSplit_".$uid."_".$perm_id;
		print PERM_CMD join(' ', ($one_rand_split, $site_file, $loc_file, $min_maf, $res)), ";\n";
		push(@perm_res_file, $res);
    }
    close PERM_CMD;
	
	if ($self->swarm_run($perm_cmd_file, $user_name) == 1) {
		$self->merge_rand_split_res(\@perm_res_file);	
	} else {
		warn "error in swarm run of real split scan: $!\n";
	}
	
	# ----------- Export and Clean-up --------------
	$self->save_all($outfile);
	system("rm $site_file $loc_file $realsplit_cmd $perm_cmd_file \*.e \*.o");
	
}

# Parse qstat message to get job ID's and names
# 6/15/10
sub qstat_job_info {
	my ($self, $user_name, $rh_id2name) = @_;
		
	my $stat_msg = `qstat -u $user_name`;	
	# debug
	#print '**** output of qstat ****', "\n", $stat_msg, "\n\n";
	
	my @line = split("\n", $stat_msg);
	my $is_status = 0;
	foreach my $ln (@line) {
		if ($ln =~ /^\-+/) { # delimiter line '-----'
			$is_status = 1;
			next;
		}
		if ($is_status == 1 and $ln =~ /^\d+\.biobos/) {
			my @it = split(/\s+/, $ln);
			my $job_id = $it[0];
			my $job_name = $it[3];
			
			$rh_id2name->{$job_id} = $job_name;
		}
	}
}

# Submit and detect finish of swarm jobs automatically
# 6/15/10
sub swarm_run {
	my ($self, $cmd_file, $user) = @_;
	
	# find ID's of submitted jobs
	my $swarm_msg = `swarm -f $cmd_file`;
	my @job_id = split("\n", $swarm_msg);
	my %submit_jobId;
	foreach (@job_id) {
		$submit_jobId{$_} = 1;
	}
	
	# find names of submitted jobs
	my %job_id2name;
	$self->qstat_job_info($user, \%job_id2name);
	my %submit_jobName;
	foreach my $job_id (keys %submit_jobId) {
		if (exists $job_id2name{$job_id}) {
			$submit_jobName{$job_id2name{$job_id}} = 1;
		} else {
			warn "qstat can't find job name for submitted job $job_id: $!";
			# debug
			print 'Here is the job id & names: ', "\n";
			foreach my $i (keys %job_id2name) {
				my $n = $job_id2name{$i};
				print $i, "\t", $n, "\n";
			}
			
			return 0;
		}
	}

	# wait untill all submitted jobs halt
	my $num_running_jobs = scalar(keys %submit_jobId);	
	while ($num_running_jobs > 0) {
		sleep 30; # wait
		my %run_job_id2name;
		$self->qstat_job_info($user, \%run_job_id2name);
		
		# count jobs still running
		$num_running_jobs = 0;
		foreach my $id (keys %run_job_id2name) {
			if (exists $submit_jobId{$id}) { 
				$num_running_jobs += 1;
			}
		}
	}
	
	# check if all *.e files are empty
	foreach my $id (keys %submit_jobId) {
		my $job_name = $job_id2name{$id};
		$job_name =~ s/sw/swarm/;
		my $e_file = $job_name.'.e';
		unless (-e $e_file) {
			warn "swarm job $job_name stops without error file: $!\n";
			return 0;
		}
		my $efile_size = -s $e_file;
		unless ($efile_size == 0) {
			warn "job $job_name has non-zero error file: $!\n";
			return 0;
		}
	}
	
	return 1;
}


########################
# Simulation Analysis
########################

# batch LDsplit on all pairs of site and loc files in a directory
# return the names of result files
our $oneWnd_LDsplit = $base_dir.'oneWnd_LDsplit.pl';
sub swarmLDsplit {
    my ($self, $dataDir, $minMaf, $numPerm, $startSnp, $endSnp) = @_;

    # get all site and loc files
    my (%siteFile, %locFile);
    opendir(DIR, $dataDir) or die "cannot open dir $dataDir: $!";
    while (my $file = readdir(DIR)) {
		if ($file =~ m/.+\.seq/) {
	    	$siteFile{$file} = 1;
		} elsif ($file =~ m/.+\.loc/) {
	    	$locFile{$file} = 1;
		}
    }
    close DIR;

    # swarm cmd
    my @resFile;
    my $uid = uniqName();
    my $swarmCmd = "swarmLDsplitCmd_".$uid;
    open CMD, ">$swarmCmd" or die $!;
    foreach my $site (keys %siteFile) {
		#my ($filename, $suffix) = split(/\./, $site);
		my @it = split(/\./, $site);
		pop(@it);
		my $filename = join('.', @it);
		my $loc = $filename.'.loc';	
		unless (exists $locFile{$loc}) {
	    	warn "loc file $loc not found";
		}
		my $siteFile = $dataDir."/$site";
		my $locFile = $dataDir."/$loc";

		my $res = $filename.'.out';
		print CMD join(' ', ($oneWnd_LDsplit,
			     $siteFile, $locFile, $startSnp, $endSnp,
			     $numPerm, $res)), ";\n";
		push(@resFile, $res);
    }
    close CMD;
    system("swarm -f $swarmCmd");
    
    return @resFile;
}


# Consolidate result files from swarm jobs for simulated data
sub merge_swarmLDsplit {
    my ($self, $ra_res, $outfile) = @_;

    open OUT, ">$outfile" or die $!;
    print OUT join("\t", qw(CAUSAL_SNP BGC_PROB RUN_ID SPLIT_SNP R0 R1 P_VAL MINUS_LOGP)), "\n";
    foreach my $res (@$ra_res) {
		my @it = split(/\./, $res);
		pop(@it);
		my $filename = join('.', @it);
		my ($runname, $causalSnp, $bgcPr, $run_id) = split('_', $filename);	
		$causalSnp =~ s/pos//g;
		$bgcPr =~ s/bgc//g;

		# parse
		open RES, $res or die $!;
		my $ln = <RES>;
		while ($ln = <RES>) {
	    	chomp($ln);
	    	my ($splitSnp, $r0, $r1, $pVal) = split("\t", $ln);
	    	my $minusLogP = undef;
	    	if ($pVal > 0) {
				$minusLogP = - log($pVal)/log(10);
	    	} else {
				$minusLogP = 100;
	    	}
	    	print OUT join("\t", ($causalSnp, $bgcPr, $run_id,
				  $splitSnp, $r0, $r1, 
				  $pVal, $minusLogP)), "\n";
		}
		close RES;
    }
    close OUT;
}

sub collect_swarmLDsplit_res {
    my ($self, $resDir, $outfile) = @_;

    # get the list of result files
    my @res;
    opendir(DIR, $resDir) or die "cannot open dir $resDir: $!";
    while (my $file = readdir(DIR)) {
		if ($file =~ m/.+pos\d+.+bgc\d+.+\.out/) { # for simulated files only
	    	push(@res, $file);
		}
    }
    close DIR;
    
    $self->merge_swarmLDsplit(\@res, $outfile);
}

# Get LD (r^2) between simulated causal and split SNPs
sub rSquare_simu_split2causal {
    my ($self, $dataDir, $minMaf, $outfile) = @_;
    
    # get all site and loc files
    my (%siteFile, %locFile);
    opendir(DIR, $dataDir) or die "cannot open dir $dataDir: $!";
    while (my $file = readdir(DIR)) {
		if ($file =~ m/.+\.seq/) {
	    	$siteFile{$file} = 1;
		} elsif ($file =~ m/.+\.loc/) {
	    	$locFile{$file} = 1;
		}
    }
    close DIR;

    open OUT, ">$outfile" or die $!;
    print OUT join("\t", qw(CAUSAL_SNP SPLIT_SNP RUN_ID R2_CAUSAL_SPLIT)), "\n";
    foreach my $site (keys %siteFile) {	
		my @it = split(/\./, $site);
		pop(@it);
		my $filename = join('.', @it);
		my $loc = $filename.'.loc';
		unless (exists $locFile{$loc}) {
	    	warn "loc file $loc not found";
		}
		my $siteFile = $dataDir."/$site";
		my $locFile = $dataDir."/$loc";

		# get causal SNP by parsing file name
		my ($runname, $causalSnp, $bgcPr, $run_id) = split('_', $filename);
		$causalSnp =~ s/pos//g;

		# get split SNPs
		$self->empty_data();
		$self->init_data($siteFile, $locFile); # Pitfall: mess with previous initialized data
		my @splitSnp;
		$self->snp_range_maf($minMaf, 0.5, \@splitSnp);
	
		foreach my $split_snp (@splitSnp) {
	    	# calculate r^2
	    	my $r2 = $self->r_sq_two_snp($split_snp, $causalSnp);

	    	# write output
	    	print OUT join("\t", ($causalSnp, $split_snp, $run_id, $r2)), "\n";
		}
    }
    close OUT;
}

sub merge_simuLdsplit_r2 {
    my ($self, $resFile, $r2File, $outfile) = @_;

    # load r2 file as a searchable table
    my %r2table;
    open R2, $r2File or die $!;
    my $ln = <R2>;
    while ($ln = <R2>) {
		chomp($ln);
		my ($causalSnp, $splitSnp, $runId, $r2) = split("\t", $ln);
		$r2table{$causalSnp}->{$splitSnp}->{$runId} = $r2;
    }
    close R2;
	
    open OUT, ">$outfile" or die $!;
    open RES, $resFile or die $!;
    $ln = <RES>;
    chomp($ln);
    my @it = split("\t", $ln);
    push(@it, 'CAUSAL_SPLIT_R2');
    print OUT join("\t", @it), "\n";
    while ($ln = <RES>) {
		chomp($ln);
		my @it = split("\t", $ln);
		my $causalSnp = $it[0];
		my $splitSnp = $it[3];
		my $runId = $it[2];

		# look up r2
		assert(exists $r2table{$causalSnp}->{$splitSnp}->{$runId});
		push(@it, $r2table{$causalSnp}->{$splitSnp}->{$runId});
		print OUT join("\t", @it), "\n";
    }
    close RES;
    close OUT;
}


# Count the frequency of R0 < R1 where 0 allele is simulated cold
sub freqSimu_coldSmallR {
    my ($self, $infile) = @_;

    open IN, $infile or die $!;
    my $totRow = 0;
    my $selRow = 0;
    my $ln = <IN>;
    while ($ln = <IN>) {
		chomp($ln);
		my @it = split("\t", $ln);
		my $causalSnp = $it[0];
		my $splitSnp = $it[3];
		next if $causalSnp eq $splitSnp;

		my $r0 = $it[4];
		my $r1 = $it[5];
		$selRow ++ if $r0 < $r1;
		$totRow ++;
    }
    close IN;

    print "Total # pairs of hotspot and causal SNP: ", $totRow, "\n";
    print "# pairs with R0 < R1: ", $selRow, "\n";
    print "Fraction of pairs with R0 < R1: ", $selRow / $totRow, "\n";
}


# Get median p-values of multiple runs of simulated LDsplit
sub simuLdsplit_medianP {
    my ($self, $infile, $outfile) = @_;

    my %pVal;
    # load p-values
    open IN, $infile or die $!;
    my $ln = <IN>;
    while ($ln = <IN>) {
		chomp($ln);
		my @it = split("\t", $ln);	
		my $causalSnp = $it[0];
		my $splitSnp = $it[3];
		my $bgcProb = $it[1];
		my $runId = $it[2];
		my $p = $it[6];
		my $r2 = $it[8];

		# collect p-values of runs into an array
		$pVal{$causalSnp}->{$splitSnp}->{$bgcProb}->{$runId}->{P} = $p;	
		$pVal{$causalSnp}->{$splitSnp}->{$bgcProb}->{$runId}->{R2} = $r2;	
    }
    close IN;
    
    # get median
    open OUT, ">$outfile" or die $!;
    print OUT join("\t", qw(CAUSAL_SNP SPLIT_SNP BGC_PROB NUM_RUN MEDIAN_P MEDIAN_R)), "\n";
    foreach my $causalSnp (keys %pVal) {
		foreach my $splitSnp (keys %{$pVal{$causalSnp}}) {
	    	foreach my $bgcProb (keys %{$pVal{$causalSnp}->{$splitSnp}}) {
				my (@pArray, @r2Array);
				foreach my $run_i (keys %{$pVal{$causalSnp}->{$splitSnp}->{$bgcProb}}) {
		    		push(@pArray, $pVal{$causalSnp}->{$splitSnp}->{$bgcProb}->{$run_i}->{P});
		    		push(@r2Array, $pVal{$causalSnp}->{$splitSnp}->{$bgcProb}->{$run_i}->{R2});
				}

				my $statP = Statistics::Descriptive::Full->new();
				$statP->add_data(@pArray);
				#print join(',', @pArray), "\n";
				my $medianP = $statP->median();

				my $statR = Statistics::Descriptive::Full->new();
				$statR->add_data(@r2Array);
				#print join(',', @pArray), "\n";
				my $medianR = $statR->median();

				print OUT join("\t", ($causalSnp, $splitSnp, $bgcProb, scalar(@pArray), $medianP, $medianR)), "\n";
	    	}
		}
    }
    close OUT;
}

# Get the sample sizes (number of haplotypes) in LD split in batch
# 4/30/09
sub splitSampleSize_batch {
    my ($self, $simuDir, $minMaf, $outfile) = @_;

    # get all seq, loc files
    my @file;
    $self->srch_siteLoc($simuDir, \@file);
    
    # print sample sizes for all hotspot windows
    open OUT, ">$outfile" or die $!;
    print OUT join("\t", qw(FILE SNP NUM_HAP0 NUM_HAP1)), "\n";
    foreach my $f (@file) {
		my $site = $f.'.seq';
		my $loc = $f.'.loc';    
		$self->empty_data();
		$self->init_data($site, $loc);
		my %snp2sampleSize;
		$self->splitSampleSize($minMaf, \%snp2sampleSize);
		foreach my $snp (keys %snp2sampleSize) {
	        print OUT join("\t", ($f, $snp, 
				      $snp2sampleSize{$snp}->{NUM_HAP0},
				      $snp2sampleSize{$snp}->{NUM_HAP1})), "\n";
	    }
    }
    close OUT;
}

# Get sample sizes of split SNPs in a single hotspot window
# 4/30/09
sub splitSampleSize {
    my ($self, $minMaf, $rh_snp2size) = @_;

    my @splitSnp;    
    $self->snp_range_maf($minMaf, 0.5, \@splitSnp);
    foreach my $split_snp (@splitSnp) {
		my ($n0, $n1) = $self->cnt_split_chrom($split_snp);
		$rh_snp2size->{$split_snp}->{NUM_HAP0} = $n0;
		$rh_snp2size->{$split_snp}->{NUM_HAP1} = $n1;
    }
}

# Find SNPs close to hotspot boundaries from physical boundaries 
# known as simulation parameters
# 6/14/10
sub hotspot_bound_snp {
	my ($self, $start_pos, $end_pos) = @_;
	
	my ($start_snp, $end_snp);
	my $last_snp = $self->num_snp() - 1;
	if ($start_pos < $self->{SNP_POS}->[0] or 
		$end_pos > $self->{SNP_POS}->[$last_snp]) {
		die "Hotspot positions ($start_pos, $end_pos) are beyond extreme SNPs\n";		
	}
	
	for my $i (0 .. $last_snp - 1) {
		if ($self->{SNP_POS}->[$i] <= $start_pos and 
			$self->{SNP_POS}->[$i+1] > $start_pos) {
			$start_snp = $i;
		} 
		
		if ($self->{SNP_POS}->[$i] < $end_pos and 
			$self->{SNP_POS}->[$i+1] >= $end_pos) {
			$end_snp = $i + 1;
			last;
		}		
	}	
	return ($start_snp, $end_snp);
}


###################
# Leave-one-out
###################

# a script for getting rho-map of one window, as a single-job in swarm commands
our $single_leaveOneOut = $base_dir.'single_leaveOneOut.pl';
# Run LDhat on every subset of chromosomes leaving one chromosome out
sub swarm_leaveOneOut_rhomap {
    my ($self) = @_;

    my $uid = uniqName();
    my $site_file = "site".$uid;
    my $loc_file = "loc".$uid;
    my $lk_file = "lk".$uid; # to be shared by all single jobs
    write_ldhat_site($self->{HAP_SEQ}, $site_file);
    write_ldhat_loc($self->{SNP_POS}, $loc_file);
    getLk_byNum($self->num_hap - 1, $lk_file);

    my $swarm_cmd = "swarm_leaveOneOut_".$uid;
    open CMD, ">$swarm_cmd" or die $!;
    my @res_file;
    for my $out_chr_id (0 .. $self->num_hap()-1) {
	my $res = "res_LeaveOneOut_".$uid."_".$out_chr_id;
	print CMD join(' ', ($single_leaveOneOut,
			     $site_file, $loc_file, $out_chr_id, $lk_file,
			     $res)), ";\n";
	push(@res_file, $res);
    }
    close CMD;
    system("swarm -f $swarm_cmd");

    return @res_file;
}

sub merge_leaveOneOut_rhomap {
    my ($self, $ra_res) = @_;

    # in the order of left-out chromosome ID's
    for my $i (0 .. $#{$ra_res}) {
	my $res = $ra_res->[$i];
	open IN, $res or die $!;
	while (my $ln = <IN>) {
	    chomp($ln);
	    push(@{$self->{LEAVE_ONE_OUT_RHO}}, $ln);
	}
	close IN;
	system("rm $res");
    }
}

####################
# rQTL Significance
####################

# Calculate hotspot strength of a sub-population from split analysis
# usage: $self->split_hotspot_area($hs_start_snp, $hs_end_snp, $snp_id, $allele)
sub split_hotspot_area {
    my ($self, $hs_start_snp, $hs_end_snp, $snp_id, $allele) = @_;

    exists $self->{SPLIT_RHO}->{$snp_id}->{$allele} or die
		"can't find SNP no. $snp_id allele $allele in split rho map";
    my @rho = split(",", $self->{SPLIT_RHO}->{$snp_id}->{$allele});

    # hotspot area as sum of segment rho*length
    my $area = 0.0;
    for my $seg_start_snp ($hs_start_snp .. $hs_end_snp -1) {
		my $seg_r = $rho[$seg_start_snp];
		my $phy_dist = ${$self->{SNP_POS}}[$seg_start_snp + 1] -  ${$self->{SNP_POS}}[$seg_start_snp];
		$area += $seg_r * $phy_dist;
    }
    return $area;
}

sub rand_hotspot_area {
    my ($self, $hs_start_snp, $hs_end_snp, $perm_id, $allele) = @_;

    exists $self->{PERM_RHO}->{$perm_id}->{$allele} or die
	"can't find permutation no. $perm_id allele $allele in PERM_RHO";
    my @rho = split(",", $self->{PERM_RHO}->{$perm_id}->{$allele});

    # hotspot area as sum of segment rho*length
    my $area = 0.0;
    for my $seg_start_snp ($hs_start_snp .. $hs_end_snp -1) {
	my $seg_r = $rho[$seg_start_snp];
	my $phy_dist = ${$self->{SNP_POS}}[$seg_start_snp + 1] -  ${$self->{SNP_POS}}[$seg_start_snp];
	$area += $seg_r * $phy_dist;
    }
    return $area;
}

# Value of rho differences normalized by sum of two rho's
sub diff_rho {
    my ($self, $rhoA, $rhoB) = @_;

    return 0 if $rhoA == 0 and $rhoB == 0;
    return sprintf("%.5f", ($rhoA - $rhoB)/($rhoA + $rhoB));
    #return sprintf("%.5f", ($rhoA - $rhoB));
}

# Count numbers of SNPs in split sup-populations
sub num_subSnp_oneSplit {
    my ($self, $split_snp) = @_;

    my @allele = $self->get_snp_allele($split_snp);
    my (@hap0, @hap1);
    $self->split_popu(\@allele, \@hap0, \@hap1);
    my $num_snp0 = $self->numSnp_subPopu(\@hap0);
    my $num_snp1 = $self->numSnp_subPopu(\@hap1);
    return ($num_snp0, $num_snp1);
}

# Count number of sub-snp (segregating sites in split subpopulations)
# for all split-snp
sub cnt_subSnp {
    my ($self, $split_snp) = @_;

    my @allele = $self->get_snp_allele($split_snp);
    #my $maf = $self->snp_maf(\@allele);
    my ($s0, $s1) = $self->num_subSnp_oneSplit($split_snp);
    return ($s0, $s1);
}

# Count number of sample chromosomes in split subset
sub cnt_split_chrom {
    my ($self, $split_snp) = @_;

    my @allele = $self->get_snp_allele($split_snp);

    #print $split_snp, "\t", join("", @allele), "\n";

    my $num0 = 0;
    my $num1 = 0;
    for my $i (0 .. $#allele) {
		if ($allele[$i] == '0') {
	    	$num0++;
		} elsif ($allele[$i] == '1') {
	    	$num1++;
		} else {
	    	die "$i th allele of snp $split_snp is ", $allele[$i], "\n";
		}
    }
    return ($num0, $num1);
}

# deprecated 6/23/10
sub get_real_deltaRho_old {
    my ($self, $hs_start_snp, $hs_end_snp) = @_;

    for my $split_snp (keys %{$self->{SPLIT_RHO}}) {
		# get delta_rho
		my $hs_area0 = $self->split_hotspot_area($hs_start_snp, $hs_end_snp, $split_snp, 0);
		my $hs_area1 = $self->split_hotspot_area($hs_start_snp, $hs_end_snp, $split_snp, 1);
		$self->{SPLIT_RHO}->{$split_snp}->{HS_AREA0} = $hs_area0;
		$self->{SPLIT_RHO}->{$split_snp}->{HS_AREA1} = $hs_area1;

		my ($s0, $s1) = $self->cnt_subSnp($split_snp);
		my ($n0, $n1) = $self->cnt_split_chrom($split_snp);
		$self->{SPLIT_RHO}->{$split_snp}->{S0} = $s0; # number of segregating sites in sub-population
		$self->{SPLIT_RHO}->{$split_snp}->{S1} = $s1;
		$self->{SPLIT_RHO}->{$split_snp}->{N0} = $n0;
		$self->{SPLIT_RHO}->{$split_snp}->{N1} = $n1;

		# new definition of split-score, added by Jie Zheng 09/29/08
		#$self->{SPLIT_RHO}->{$split_snp}->{SPLIT_SCORE} = $hs_area0/$s0 - $hs_area1/$s1;
		#$self->{SPLIT_RHO}->{$split_snp}->{SPLIT_SCORE} = $hs_area0*$s1*$n1 - $hs_area1*$s0*$n0;
		$self->{SPLIT_RHO}->{$split_snp}->{SPLIT_SCORE} = $hs_area0*$s1 - $hs_area1*$s0;

		# careful of definition of split-score
		$self->{SPLIT_RHO}->{$split_snp}->{DELTA_RHO} = $self->diff_rho($hs_area0, $hs_area1);
    }
}

# Calculate real split delta-rho, adjusted by standardization of allele frequency
# 6/23/10
sub get_real_deltaRho {
	my ($self, $hs_start_snp, $hs_end_snp) = @_;
	
	# map MAF range to mean and SD of delta-rho, for standardization
	
	for my $split_snp (keys %{$self->{SPLIT_RHO}}) {
		# get delta_rho
		my $hs_area0 = $self->split_hotspot_area($hs_start_snp, $hs_end_snp, $split_snp, 0);
		my $hs_area1 = $self->split_hotspot_area($hs_start_snp, $hs_end_snp, $split_snp, 1);
		$self->{SPLIT_RHO}->{$split_snp}->{HS_AREA0} = $hs_area0;
		$self->{SPLIT_RHO}->{$split_snp}->{HS_AREA1} = $hs_area1;

		my ($s0, $s1) = $self->cnt_subSnp($split_snp);
		my ($n0, $n1) = $self->cnt_split_chrom($split_snp);
		$self->{SPLIT_RHO}->{$split_snp}->{S0} = $s0; # number of segregating sites in sub-population
		$self->{SPLIT_RHO}->{$split_snp}->{S1} = $s1;
		$self->{SPLIT_RHO}->{$split_snp}->{N0} = $n0;
		$self->{SPLIT_RHO}->{$split_snp}->{N1} = $n1;

		# new definition of split-score, added by Jie Zheng 09/29/08
		#$self->{SPLIT_RHO}->{$split_snp}->{SPLIT_SCORE} = $hs_area0/$s0 - $hs_area1/$s1;
		#$self->{SPLIT_RHO}->{$split_snp}->{SPLIT_SCORE} = $hs_area0*$s1*$n1 - $hs_area1*$s0*$n0;
		
		$self->{SPLIT_RHO}->{$split_snp}->{SPLIT_SCORE} = $hs_area0*$s1 - $hs_area1*$s0;
		$self->{SPLIT_RHO}->{$split_snp}->{DELTA_RHO} = $self->diff_rho($hs_area0, $hs_area1);
    }
}

# 6/24/10
sub load_maf2meanDr {
	my ($self) = @_;
	
	my $cmd = qq(
		SELECT MAF, MEAN, SD
		FROM MAF_MEAN_DR;
	);
	
	my $db_name = '/data/zhengj/project/hotspot/data/LDsplit.dbl';
    my $dbh = DBI->connect("dbi:SQLite:$db_name") or 
		die "Cannot connect: $DBI::errstr\n";
    
    my $sth = $dbh->prepare($cmd);
    $sth->execute() or die "Cannot execute SQL statement: $cmd\n";
        
    while ( my ($maf, $mean, $sd) = $sth->fetchrow_array ) {
		$self->{MAF_MEAN_DR}->{$maf}->{MEAN} = $mean;
		$self->{MAF_MEAN_DR}->{$maf}->{SD} = $sd;
    }
}

# Calculate standardized delta-rho of one split 
# 6/24/10
sub diff_rho_std {
	my ($self, $r0, $r1, $f0, $f1, $mean_dr, $sd_dr) = @_;
	# f0, f1 are allele frequencies
	
	my $dr = 0;
	unless ( $r0 == 0 and $r1 == 0 ) {
		# directed difference of rho: frequent allele minus rare allele
		if ($f0 > $f1) {
			$dr = ($r0 - $r1) / ($r0 + $r1);
		} else {
			$dr = ($r1 - $r0) / ($r0 + $r1);
		}
	}
	
	return sprintf( "%.5f", ($dr - $mean_dr ) / $sd_dr ); # standardization
}

# Calculate standardized real split delta-rho for all split SNPs
# 6/24/10
sub get_real_dr_std {
	my ($self, $hs_start_snp, $hs_end_snp) = @_;
	
	for my $split_snp (keys %{$self->{SPLIT_RHO}}) {
		# get delta_rho
		my $hs_area0 = $self->split_hotspot_area($hs_start_snp, $hs_end_snp, $split_snp, 0);
		my $hs_area1 = $self->split_hotspot_area($hs_start_snp, $hs_end_snp, $split_snp, 1);
		$self->{SPLIT_RHO}->{$split_snp}->{HS_AREA0} = $hs_area0;
		$self->{SPLIT_RHO}->{$split_snp}->{HS_AREA1} = $hs_area1;

		my ($s0, $s1) = $self->cnt_subSnp($split_snp);
		my ($n0, $n1) = $self->cnt_split_chrom($split_snp);
		$self->{SPLIT_RHO}->{$split_snp}->{S0} = $s0; # number of segregating sites in sub-population
		$self->{SPLIT_RHO}->{$split_snp}->{S1} = $s1;
		$self->{SPLIT_RHO}->{$split_snp}->{N0} = $n0;
		$self->{SPLIT_RHO}->{$split_snp}->{N1} = $n1;
		# careful of definition of split-score
		$self->{SPLIT_RHO}->{$split_snp}->{SPLIT_SCORE} = $hs_area0*$s1 - $hs_area1*$s0;

		# standardization
		my $maf = sprintf( "%.3f", $n0 / ($n0 + $n1) );
		if ($maf > 0.5) {
			$maf = 1 - $maf;
		}
		
		# look up maf in table
		my $found_maf;
		foreach my $f (keys %{$self->{MAF_MEAN_DR}}) {
			if (abs($maf - $f) < 0.01) {
				$found_maf = $f;
			}
		}
		unless (defined $found_maf) {
			die "MAF $maf not exist in hash \%maf2meanDr: $!\n";
		}
		
		my $mean_dr = $self->{MAF_MEAN_DR}->{$found_maf}->{MEAN};
		my $sd_dr = $self->{MAF_MEAN_DR}->{$found_maf}->{SD};
		$self->{SPLIT_RHO}->{$split_snp}->{DELTA_RHO} = 
			$self->diff_rho_std($hs_area0, $hs_area1, $n0, $n1, $mean_dr, $sd_dr);
		
	}	
}

# Calculate standardized random split delta-rho for permutation test
# 6/24/10
sub get_random_dr_std {
	my ($self, $hs_start_snp, $hs_end_snp) = @_;
	
	my @all_dr;
    for my $perm_id (sort{$a <=> $b} keys %{$self->{PERM_RHO}}) {
		# get delta_rho
		my $hs_area0 = $self->rand_hotspot_area($hs_start_snp, $hs_end_snp, $perm_id, 0);
		my $hs_area1 = $self->rand_hotspot_area($hs_start_snp, $hs_end_snp, $perm_id, 1);
		
		# standardize delta-rho
		my @allele = split(',', $self->{PERM_RHO}->{$perm_id}->{RAND_SNP});
		my ($n0, $n1) = (0, 0);
		foreach my $b (@allele) {
			if ($b eq '0') {
				$n0 += 1;
			} elsif ($b eq '1') {
				$n1 += 1;
			} else {
				die "can't recognize permutation allele $b: $!\n";
			}
		}
		
		my $maf = sprintf( "%.3f", $n0 / ($n0 + $n1) );
		if ($maf > 0.5) {
			$maf = 1 - $maf;
		}
		my $found_maf;
		foreach my $f (keys %{$self->{MAF_MEAN_DR}}) {
			if (abs($maf - $f) < 0.01) {
				$found_maf = $f;
			}
		}
		unless (defined $found_maf) {
			die "MAF $maf not exist in hash \%maf2meanDr: $!\n";
		}
				
		my $mean_dr = $self->{MAF_MEAN_DR}->{$found_maf}->{MEAN};
		my $sd_dr = $self->{MAF_MEAN_DR}->{$found_maf}->{SD};
		my $dr = $self->diff_rho_std($hs_area0, $hs_area1, $n0, $n1, $mean_dr, $sd_dr);
		
		push(@all_dr, $dr);
    }

    # get standard deviation of permutation delta_rho
    my $stat = Statistics::Descriptive::Full->new();
    $stat->add_data(@all_dr);
    $self->{PERM_DR_SD} = $stat->standard_deviation();
	
}


# Calculate standardized LDsplit p-values for all qualified SNP in the window
# 6/24/10
sub get_realsplit_p_std {
	my ($self, $hs_start_snp, $hs_end_snp) = @_;
	
	$self->get_real_dr_std($hs_start_snp, $hs_end_snp);
	$self->get_random_dr_std($hs_start_snp, $hs_end_snp);
	$self->get_realsplit_p();
}


sub get_random_deltaRho {
    my ($self, $hs_start_snp, $hs_end_snp) = @_;

    my @all_dr;
    for my $perm_id (sort{$a <=> $b} keys %{$self->{PERM_RHO}}) {
		# get delta_rho
		my $hs_area0 = $self->rand_hotspot_area($hs_start_snp, $hs_end_snp, $perm_id, 0);
		my $hs_area1 = $self->rand_hotspot_area($hs_start_snp, $hs_end_snp, $perm_id, 1);
		my $dr = $self->diff_rho($hs_area0, $hs_area1);
		
		$self->{PERM_RHO}->{$perm_id}->{DELTA_RHO} = $dr;
		push(@all_dr, $dr);
    }

    # get standard deviation of permutation delta_rho
    my $stat = Statistics::Descriptive::Full->new();
    $stat->add_data(@all_dr);
    $self->{PERM_DR_SD} = $stat->standard_deviation();
}

# Calculate P-values for hotspot-SNP pairs
sub get_realsplit_p {
    my ($self) = @_;

    #my $cur_work_dir = getcwd;
    for my $snp_id (keys %{$self->{SPLIT_RHO}}) {
		my $dr = $self->{SPLIT_RHO}->{$snp_id}->{DELTA_RHO};
		my $sd = $self->{PERM_DR_SD};
		
		my $p = 2* &Math::CDF::pnorm( -abs($dr)/$sd );
		$self->{SPLIT_RHO}->{$snp_id}->{P} = $p;
    }
    #chdir($cur_work_dir);
}


# Use rho-map of leave-one-out to infer individual recombination rates
sub get_individual_rho {
    my ($self, $hs_start_snp, $hs_end_snp) = @_;

    # get hotspot areas from leave-one-out rhomaps
    my @leaveOneOut_hsArea;
    for my $i (0 .. $#{$self->{LEAVE_ONE_OUT_RHO}}) {
	my $area = 0.0;
	my @seg_rho = split(',', $self->{LEAVE_ONE_OUT_RHO}->[$i]);
	for my $seg_start_snp ($hs_start_snp .. $hs_end_snp - 1) {
	    my $seg_r = $seg_rho[$seg_start_snp];
	    my $phy_dist = $self->{SNP_POS}->[$seg_start_snp + 1] - $self->{SNP_POS}->[$seg_start_snp];
	    $area += $seg_r * $phy_dist;
	}
	push(@leaveOneOut_hsArea, $area);
    }
    my $sum_area = 0.0;
    foreach $a (@leaveOneOut_hsArea) {
	$sum_area += $a;
    }

    # individual recombination rates
    my @chr_rho;
    my $num_chr = $self->num_hap();
    for my $i (0 .. $num_chr-1) {
	my $r = $sum_area / ($num_chr-1) - $leaveOneOut_hsArea[$i];
	push(@chr_rho, $r);
    }

    return @chr_rho;
}


###############
# Data query
###############

# Return binary alleles of a SNP in the order of haplotypes
sub get_snp_allele {
    my ($self, $snp_id) = @_;

    my @allele; # note: I put my @allele=[] here, the first element is an address to ARRAY
    for my $i (0 .. $#{$self->{HAP_SEQ}}) {
		#print 'seq ', $i, ":", $self->{HAP_SEQ}->[$i], "\n";
		#print 'snp_id:', $snp_id, "\n";
		push(@allele, substr(${$self->{HAP_SEQ}}[$i], $snp_id, 1));
    }
    return @allele;
}

# Number of SNPs
sub num_snp {
    my $self = shift;
    return scalar(@{$self->{SNP_POS}});
}

sub snp_pos {
    my $self = shift;
    if (my $id = shift) {
    	return $self->{SNP_POS}->[$id];
    } else {
    	return @{$self->{SNP_POS}};
    }    
}

sub snp_pos2id {
	my ($self, $rh_pos2id) = @_;
	
	my $id = 0;
	foreach my $pos (sort {$a <=> $b} @{$self->{SNP_POS}}) {
		$rh_pos2id->{$pos} = $id;
		$id += 1;
	}
}

# Number of haplotypes
sub num_hap {
    my $self = shift;
    return scalar(@{$self->{HAP_SEQ}});
}

sub split_snp {
    my ($self) = @_;
    return (sort{$a<=>$b} keys %{$self->{SPLIT_RHO}});
}

sub p_val {
    my ($self, $snp_id) = @_;

    if (exists $self->{SPLIT_RHO}->{$snp_id}->{P}) {
		return $self->{SPLIT_RHO}->{$snp_id}->{P};
    } else {
		die "The p-value of split SNP $snp_id is not found: $!\n";
    }
}

sub print_p {
    my ($self) = @_;

    print join("\t", qw(SNP_ID SNP_POS P)), "\n";
    my @snp_pos = $self->snp_pos();
    for my $snp_id (sort{$a<=>$b} keys %{$self->{SPLIT_RHO}}) {
		print join("\t", ($snp_id, $snp_pos[$snp_id], $self->p_val($snp_id))), "\n";
    }
}

sub print_real_dr {
    my ($self) = @_;

    print join("\t", qw(SNP_ID HS_A0 HS_A2 S0 S1 DELTA_RHO)), "\n";
    for my $snp_id (sort{$a<=>$b} keys %{$self->{SPLIT_RHO}}) {
		my $a0 = sprintf("%.3f", $self->{SPLIT_RHO}->{$snp_id}->{HS_AREA0});
		my $a1 = sprintf("%.3f", $self->{SPLIT_RHO}->{$snp_id}->{HS_AREA1});
		my $s0 = $self->{SPLIT_RHO}->{$snp_id}->{S0};
		my $s1 = $self->{SPLIT_RHO}->{$snp_id}->{S1};
		my $dr = $self->{SPLIT_RHO}->{$snp_id}->{DELTA_RHO};

		print join("\t", ($snp_id, $a0, $a1, $s0, $s1, $dr)), "\n";
    }
}

sub get_perm_dr {
    my ($self, $ra_permDr) = @_;

    assert(scalar(@$ra_permDr) eq 0);
    for my $perm_id (sort{$a<=>$b} keys %{$self->{PERM_RHO}}) {
		push(@$ra_permDr, $self->{PERM_RHO}->{$perm_id}->{DELTA_RHO});
    }
}

sub print_rand_dr {
    my ($self) = @_;

    print join("\t", qw(PERM_ID DELTA_RHO MAF)), "\n";
    for my $perm_id (sort{$a<=>$b} keys %{$self->{PERM_RHO}}) {
		my @rand_allele = split(',', $self->{PERM_RHO}->{$perm_id}->{RAND_SNP});
		my $maf = $self->snp_maf(\@rand_allele);

		print join("\t", ($perm_id, $self->{PERM_RHO}->{$perm_id}->{DELTA_RHO}, $maf)), "\n";
    }
}

sub print_snp_allele {
    my ($self, $snp_id) = @_;

    my @allele = $self->get_snp_allele($snp_id);
    my $num0 = 0;
    my $num1 = 0;
    for my $i (0 .. $#allele) {
		if ($allele[$i] == '0') {
	    	$num0++;
		} elsif ($allele[$i] == '1') {
	    	$num1++;
		} else {
	    	die "$i th allele of snp $snp_id is ", $allele[$i], "\n";
		}
    }

    print "number of 0: ", $num0, "\n";
    print "number of 1: ", $num1, "\n";
    print "minor allele frequency = ", $self->snp_maf(\@allele), "\n";
    print join('', @allele), "\n";
}

# 7/4/2010
sub snp_allele_freq {
	my ($self, $snp_id) = @_;
	
	my @allele = $self->get_snp_allele($snp_id);
    my $num0 = 0;
    my $num1 = 0;
    for my $i (0 .. $#allele) {
		if ($allele[$i] == '0') {
	    	$num0++;
		} elsif ($allele[$i] == '1') {
	    	$num1++;
		} else {
	    	die "$i th allele of snp $snp_id is ", $allele[$i], "\n";
		}
    }
    return ($num0, $num1);
}


sub print_split_rhomap {
    my ($self, $snp_id) = @_;

    if (exists $self->{SPLIT_RHO}->{$snp_id}) {
		my @r0 = split(',', $self->{SPLIT_RHO}->{$snp_id}->{0});
		my @r1 = split(',', $self->{SPLIT_RHO}->{$snp_id}->{1});
		scalar(@r0) == scalar(@r1) or die $!;
		print join("\t", qw(SNP_ID R0 R1)), "\n";
		for my $i (0 .. $#r0) {
	    	print join("\t", ($i, $r0[$i], $r1[$i])), "\n";
		}
    } else {
		print "SNP $snp_id is not a split SNP\n";
    }
}

sub print_perm_rhomap {
    my ($self, $perm_id) = @_;

    unless (exists $self->{PERM_RHO}->{$perm_id}) {
		print "Permutation ID $perm_id does not exist\n";
		return;
    }

    my @r0 = split(',', $self->{PERM_RHO}->{$perm_id}->{0});
    my @r1 = split(',', $self->{PERM_RHO}->{$perm_id}->{1});
    scalar(@r0) == scalar(@r1) or die $!;
    print join("\t", qw(PERM_ID R0 R1)), "\n";
    for my $i (0 .. $#r0) {
		print join("\t", ($i, $r0[$i], $r1[$i])), "\n";
    }
}

sub print_split_score {
    my ($self) = @_;

    print join("\t", qw(SNP_ID A0 A1 S0 S1 N0 N1 SCORE)), "\n";
    for my $snp_id (sort{$a<=>$b} keys %{$self->{SPLIT_RHO}}) {
		my $a0 = sprintf("%.3f", $self->{SPLIT_RHO}->{$snp_id}->{HS_AREA0});
		my $a1 = sprintf("%.3f", $self->{SPLIT_RHO}->{$snp_id}->{HS_AREA1});
		my $s0 = $self->{SPLIT_RHO}->{$snp_id}->{S0};
		my $s1 = $self->{SPLIT_RHO}->{$snp_id}->{S1};
		my $n0 = $self->{SPLIT_RHO}->{$snp_id}->{N0};
		my $n1 = $self->{SPLIT_RHO}->{$snp_id}->{N1};
		my $score = $self->{SPLIT_RHO}->{$snp_id}->{SPLIT_SCORE};

		print join("\t", ($snp_id, $a0, $a1, $s0, $s1, $n0, $n1, $score)), "\n";
    }
}

# Return hotspot heat of an allele in a split 
# 6/14/10
sub allelic_rho {
	my ($self, $snp_id, $allele) = @_;
	unless (exists $self->{SPLIT_RHO}->{$snp_id}) {
		die "cannot find split rho values for SNP $snp_id\n"
	} 
	
	if ($allele == 0) {
		return $self->{SPLIT_RHO}->{$snp_id}->{HS_AREA0};
	} elsif ($allele == 1) {
		return $self->{SPLIT_RHO}->{$snp_id}->{HS_AREA1};
	} else {
		die "cannot recognize allele $allele: $!\n";
	}
}

#################
# SNP property
#################

sub maf_snpId {
    my ($self, $snp_id) = @_;

    my @allele = $self->get_snp_allele($snp_id);
    return $self->snp_maf(\@allele);
}


# usage: $self->snp_maf(\@allele)
sub snp_maf {
    my ($self, $allele) = @_;

    my $num_1 = 0;
    for my $a (@$allele) {
		$num_1 ++ if $a eq '1';
    }
    my $maf = $num_1 / scalar(@$allele);
    if ($maf > 0.5) {
		$maf = 1.0 - $maf;
    }
    return sprintf("%.3f", $maf);
}

# Pairwise Linkage Disequilibrium (LD), r^2
# usage: $self->r_squared(\@allele_A, \@allele_B)
sub r_squared {
    my ($self, $A, $B) = @_;

    scalar(@$A) == scalar(@$B) or
	die "r_squared: alleles differ in length\n",
	join(',', @$A), "\n", join(',', @$B), "\n";

    my $num_sample = scalar(@$A);
    my $freq_hap = { '00' => 0, '10' => 0, '01' => 0, '11' => 0, };
    for my $i (0 .. $num_sample-1) {
		if ($A->[$i] == '0' and $B->[$i] == '0') {
	    	$freq_hap->{'00'} ++;
		} elsif ($A->[$i] == '1' and $B->[$i] == '0') {
	    	$freq_hap->{'10'} ++;
		} elsif ($A->[$i] == '0' and $B->[$i] == '1') {
	    	$freq_hap->{'01'} ++;
		} elsif ($A->[$i] == '1' and $B->[$i] == '1') {
	    	$freq_hap->{'11'} ++;
		}
    }

    foreach my $hap (keys %$freq_hap) {
		$freq_hap->{$hap} /= $num_sample
    }

    my $D = ($freq_hap->{'00'}*$freq_hap->{'11'}) - ($freq_hap->{'10'}*$freq_hap->{'01'});
    my $p_0_all = $freq_hap->{'00'} + $freq_hap->{'01'};
    my $p_all_0 = $freq_hap->{'00'} + $freq_hap->{'10'};

    my $denom = ($p_0_all*(1 - $p_0_all)*$p_all_0*(1 - $p_all_0));
    if ($denom == 0) {
		print "Divide-0 error in r_squared\n";
		for my $hap (keys %$freq_hap) {
	    	print "freq of $hap: ", $freq_hap->{$hap}, "\n";
		}
		return -1;
    }

    my $r_sq = ($D*$D) / $denom;
    return $r_sq;
}

sub r_sq_snp {
    my ($self, $snp_id, $ra_allele) = @_;

    my @m_allele = $self->get_snp_allele($snp_id);
    return $self->r_squared(\@m_allele, $ra_allele);
}

sub r_sq_two_snp {
    my ($self, $snpA, $snpB) = @_;

    my @A = $self->get_snp_allele($snpA);
    my @B = $self->get_snp_allele($snpB);
    return $self->r_squared(\@A, \@B);
}

# Export snp data to PrettyBase format
# 7/1/2010
sub save_snp_prettyBase {
	my ($self, $ra_snpId, $outfile) = @_;
	
	# fetch phased haplotype data
	my @seq = @{$self->{HAP_SEQ}};
	
	# cluster haplotypes into individual persons
	my %person2seq;
	foreach my $seq_id (0 .. $#seq) {
		my $person_id = int($seq_id * 0.5);
		$person2seq{$person_id}->{$seq_id % 2} = $seq[ $seq_id ];		
	}
		
	# export
	open OUT, ">$outfile" or die $!;
	my $len_seq = length($seq[0]);
	foreach my $person_id (keys %person2seq) {		
		foreach my $snp_id (@{$ra_snpId}) {
			my $base0 = substr($person2seq{$person_id}->{0}, $snp_id, 1);
			my $base1 = substr($person2seq{$person_id}->{1}, $snp_id, 1);
			#my $snp_id = $first_snp_id + $snp_offset; # start from 1
			
			print OUT join("\t", ($snp_id, $person_id, $base0, $base1) ), "\n";
		}		
	}
	close OUT;
	
}

# Parse ldSelect output
# 7/1/2010
sub parse_ldSelect {
	my ($self, $tagFile) = @_;
	
	my @tag_ln;
    my @other_ln;
    open TAGOUT, $tagFile or die "can't open file $tagFile: $!";
    while (my $ln = <TAGOUT>) {
		chomp($ln);
		if ($ln =~ /TagSnps/) {
	    	push(@tag_ln, $ln);
		} elsif ($ln =~ /other\_snps/) {
	    	push(@other_ln, $ln);
		}
    }
    close TAGOUT;

    # combine tag and corresponding other SNPs in the block
    scalar @tag_ln == scalar @other_ln or die "different numbers of TagSnps and other_snps";
    for my $i (0..$#tag_ln) {
		my ($tPrefix, $tag) = split(": ", $tag_ln[$i]);
		my @tagSnps = split(' ', $tag);
		
		my ($oPrefix, $other) = split(": ", $other_ln[$i]); # might be empty
		my @otherSnps = ();
		@otherSnps = split(' ', $other) if $other;

		my @block_snp = @tagSnps;
		push(@block_snp, @otherSnps);
		
		push(@{$self->{LD_BLOCK}}, join(',', @block_snp));
    }	
}

# Cluster SNPs into LD blocks 
# created: 7/1/2010
# update 7/8/2010: focus on subset of SNPs
sub snp_LDblock {
	my ($self, $min_r2, $ra_snpId) = @_;
	
	# get PrettyBase file
	my $uid = uniqName();
	my $pbFile = 'pb_'.$uid;
	$self->save_snp_prettyBase($ra_snpId, $pbFile);
	
	# run ld_select
	my $ldSelect_pl = './ldSelect.pl';
	$uid = uniqName();
	my $tagFile = 'tag_'.$uid;
	system("$ldSelect_pl -pb $pbFile -r2 $min_r2 > $tagFile");
	
	# parse result
	$self->parse_ldSelect($tagFile);
	
	system("rm $pbFile $tagFile");
	return @{$self->{LD_BLOCK}};
}


# output LD blocks of SNPs
# 7/1/2010
sub print_LDblock {
	my ($self, $outfile) = @_;
	
	open OUT, ">$outfile" or die $!;
	foreach my $block (@{$self->{LD_BLOCK}}) {
		print OUT $block, "\n";
	}
	close OUT;
}

# Count number of SNPs in a sub-population of chromsomes
# Remove those SNPs in whole population with MAF=0 in the sub-population
sub numSnp_subPopu {
    my ($self, $ra_hap) = @_;

    my $num_sub_snp = 0;
    for my $snp_id (0 .. $self->num_snp()-1) {
	# get allele in whole population
	my @whole_allele = $self->get_snp_allele($snp_id);

	# get sub-allele
	my @sub_allele = [];
	for my $i (0 .. $#{$ra_hap}) {
	    push(@sub_allele, $whole_allele[$ra_hap->[$i]]);
	}

	if ($self->snp_maf(\@sub_allele) > 0) {
	    $num_sub_snp ++;
	}
    }
    return $num_sub_snp;
}

# Map each SNP to MAF in a subset of haplotypes (sub-MAF)
# 4/29/09 
sub snp2subMaf {
    my ($self, $ra_hapId, $rh_snp2maf) = @_;

    for my $snp_id (0 .. $self->num_snp() - 1) {
	# get allele in whole population                                                                                   
        my @whole_allele = $self->get_snp_allele($snp_id);

        # get sub-allele
        my @sub_allele;
        for my $i (0 .. $#{$ra_hapId}) {
            push(@sub_allele, $whole_allele[$ra_hapId->[$i]]);
        }

        $rh_snp2maf->{$snp_id} = $self->snp_maf(\@sub_allele);
    }
}


# For each SNP, get MAFs of whole set and split subsets of haplotypes
# 4/29/09 
sub snp2splitMaf {
    my ($self, $splitSnp, $rh_snp_3maf) = @_;

    # maf of whole set
    my %snp2wholeMaf;
    my @whole_hap = (0..$self->num_hap()-1);
    $self->snp2subMaf(\@whole_hap, \%snp2wholeMaf);

    # get sub-maf in the pair of split subsets
    my (@hap0, @hap1);
    my @splitAllele = $self->get_snp_allele($splitSnp);
    $self->split_popu(\@splitAllele, \@hap0, \@hap1);
    my (%snp2maf0, %snp2maf1);
    $self->snp2subMaf(\@hap0, \%snp2maf0);
    $self->snp2subMaf(\@hap1, \%snp2maf1);

    # merge 3 hashes of maf into one table
    foreach my $snp_id (keys %snp2wholeMaf) {
	assert(exists $snp2wholeMaf{$snp_id} and 
	       exists $snp2maf0{$snp_id} and 
	       exists $snp2maf0{$snp_id});
	    
	$rh_snp_3maf->{$snp_id}->{WHOLE_MAF} = $snp2wholeMaf{$snp_id};
	$rh_snp_3maf->{$snp_id}->{MAF0} = $snp2maf0{$snp_id};    
	$rh_snp_3maf->{$snp_id}->{MAF1} = $snp2maf1{$snp_id};
    }
    return;    
}


# Display SNP positions of whole and split subsets with min. MAF
# 4/29/09
sub print_snpPos_splitSet {
    my ($self, $splitSnp, $minMaf) = @_;

    my %snp_3maf;
    $self->snp2splitMaf($splitSnp, \%snp_3maf);
    print join("\t", qw(SNP_ID WHOLE SET0 SET1)), "\n";
    for my $snp_id (0 .. $self->num_snp() - 1) {
	my @ln;
	push(@ln, $snp_id);
	assert(exists $snp_3maf{$snp_id});

	if ($snp_3maf{$snp_id}->{WHOLE_MAF} < $minMaf) {
	    push(@ln, '|');
	} else {
	    push(@ln, 'x');
	}

	if ($snp_3maf{$snp_id}->{MAF0} < $minMaf) {
	    push(@ln, '|');
	} else {
	    push(@ln, 'x');
	}

	if ($snp_3maf{$snp_id}->{MAF1} < $minMaf) {
	    push(@ln, '|');
	} else {
	    push(@ln, 'x');
	}
	
	print join("\t", @ln), "\n";
    }
}

#######################
# Study flip-floppers
#######################

# Plot histogram of permutation detal-rho
# assume get_random_deltaRho has been run
sub plotHist_permDR {
    my ($self, $imgfile) = @_;

    my @permDr = ();
    foreach my $perm_i (keys %{$self->{PERM_RHO}}) {
	push(@permDr, $self->{PERM_RHO}->{$perm_i}->{DELTA_RHO});
    }

    my $graph = new GD::Graph::histogram(400, 600);
    $graph->set(
		x_label => 'hotspot difference',
		y_label => 'permutation frequency',
		title   => 'Histogram of random-split hotspot differences',
		x_labels_vertical => 1,
		bar_spacing => 0,
		shadow_depth => 0,
		shadowclr => 'white',
		transparent => 0,
		histogram_type => 'percentage',
		histogram_bins => 50,
	)
	or warn $graph->error;
    my $gd = $graph->plot(\@permDr) or die $graph->error;
    open(IMG, ">$imgfile") or die $!;
    binmode IMG;
    print IMG $gd->png;
    close IMG;
}

sub print_hist_permDr {
    my ($self, $numBin) = @_;

    my @permDr = ();
    foreach my $perm_i (keys %{$self->{PERM_RHO}}) {
	push(@permDr, $self->{PERM_RHO}->{$perm_i}->{DELTA_RHO});
    }

    $self->histText($numBin, -1, 1, \@permDr);
}

# Display histogram with text: (low_value, high_value, frequency)
# usage: histText($numBin, $minValue, $maxValue, \@value)
sub histText {
    my ($self, $numBin, $minValue, $maxValue, $ra_value) = @_;

    assert($minValue < $maxValue);
    foreach (@$ra_value) {
	assert($_ >= $minValue and $_ <= $maxValue);
    }

    my $step = ($maxValue - $minValue) / $numBin;
    my %hist;
    for my $i (0 .. $numBin - 1) {
	$hist{$i}->{LOW}  = sprintf("%.3f", $minValue + $i * $step);
	$hist{$i}->{HIGH} = sprintf("%.3f", $hist{$i}->{LOW} + $step);
	$hist{$i}->{FREQ} = 0;
    }
    foreach my $x (@$ra_value) {
	my $x_i = int($numBin * ($x - $minValue)/($maxValue - $minValue));
	if ($x_i eq $numBin) {
	    $x_i --;
	}
	assert($x >= $hist{$x_i}->{LOW} and $x <= $hist{$x_i}->{HIGH});
	$hist{$x_i}->{FREQ} ++;
    }

    print join("\t", qw(BIN LOW HIGH FREQ)), "\n";
    foreach my $b (sort{$a<=>$b} keys %hist) {
	print join("\t", ($b,
			  $hist{$b}->{LOW},
			  $hist{$b}->{HIGH},
			  $hist{$b}->{FREQ},
			  )), "\n";
    }
}

# Side-score for testing "flip-floppers"
# usaeg: get_permSideScore(\@sideScore)
sub get_permSideScore {
    my ($self, $ra_sideScore) = @_;

    assert(scalar(@$ra_sideScore) == 0);
    for my $i (0 .. $self->num_hap() - 1) {
	push(@$ra_sideScore, 0);
    }

    foreach my $perm_i (keys %{$self->{PERM_RHO}}) {
	my $dr = $self->{PERM_RHO}->{$perm_i}->{DELTA_RHO}; # (R0 - R1)/(R0 + R1)
	my @allele = split(',', $self->{PERM_RHO}->{$perm_i}->{RAND_SNP});
	for my $i (0 .. $#allele) {
	    if ($allele[$i] eq 0) {
		$ra_sideScore->[$i] += $dr;
	    } else {
		$ra_sideScore->[$i] -= $dr;
	    }
	}
    }
}

# Calculate the p-values (Grubbs' test) that a chromosome has outlier side-score
# if a hotspot has at least one outlier chromosome, it's a flip-floper
sub sideScore_outlier_test {
    my ($self, $ra_sideScore, $ra_pValue) = @_;

    my $stat = Statistics::Descriptive::Full->new();
    $stat->add_data(@$ra_sideScore);
    my $mean = $stat->mean();
    my $sd = $stat->standard_deviation();
    my $n = $self->num_hap();
    my $R = Statistics::R->new();
    $R->startR;
    foreach my $x (@$ra_sideScore) {
		my $z = abs($x - $mean)/$sd;
		my $t = sqrt(($n*($n-2)*$z*$z)/(($n-1)*($n-1) - $n*$z*$z));
		$R->send(qq`print( 2 * pt(-abs($t), $n-2) * $n)`);
		my $res = $R->read;
		my @it = split(' ', $res);
		push(@$ra_pValue, $it[1]);
    }
    $R->stopR();
}

# If there are chromosomes with outlier side-scores (p < 0.05),
# it's considered a flip-flopper hotspot
sub sideScore_outlierP {
    my ($self) = @_;

    my @sideScore;
    $self->get_permSideScore(\@sideScore);
    my @pValue;
    $self->sideScore_outlier_test(\@sideScore, \@pValue);

    print join("\t", qw(CHROM SIDE_SCORE GRUBBS_P)), "\n";
    assert(scalar(@sideScore) eq scalar(@pValue));
    for my $i (0 .. $#sideScore) {
		my $s = sprintf("%.3f", $sideScore[$i]);
		my $p = $pValue[$i];
		print join("\t", ($i, $s, $p)), "\n";
    }
}

sub Shapiro_normTest {
    my ($self, $ra_data) = @_;

    my $vec_str = 'c('.join(',', @$ra_data).')';
    my $R = Statistics::R->new();
    $R->startR;
    $R->send(qq`x <- $vec_str; y <- shapiro.test(x); print(y)`);
    my $res = $R->read;
    $R->stopR;

    my $p = undef;
    if ($res =~ m/p-value\ =\ (\d.\d+)/ig) {
		$p = $1;
    } else {
		warn "no p-value found in output of shapiro.test()";
    }
    return $p;
}

sub permDr_normTest {
    my ($self) = @_;

    my @dr = ();
    $self->get_perm_dr(\@dr);
    my $p = $self->Shapiro_normTest(\@dr);
    return $p;
}

sub removeChrom {
    my ($self, $ra_rmChr, $siteOut, $locOut) = @_;

    my %rmChr = ();
    foreach (@$ra_rmChr) {
		$rmChr{$_} = 1;
    }

    my @newSeq;
    for my $i (0 .. $self->num_hap - 1) {
		next if exists $rmChr{$i};
		push(@newSeq, $self->{HAP_SEQ}[$i]);
    }

    write_ldhat_site(\@newSeq, $siteOut);
    write_ldhat_loc($self->{SNP_POS}, $locOut);
}


1;
