# Supplementary material for: Detecting sequence polymorphisms associated with meiotic recombination hotspots in the human genome
Source: Genome Biol. 2010 Oct 20;11(10):R103. doi: 10.1186/gb-2010-11-10-r103 (PMC3218659; doi:10.1186/gb-2010-11-10-r103)
Supplement: Additional file 2 — Source code for the LDsplit program and simulation along with a user's manual. [file gb-2010-11-10-r103-S2.ZIP › LDsplit/ldHat.pm]

package ldHat;
use strict;
require Exporter;

# Run LDhat 2.1, and parse results
# Author: Jie Zheng, NCBI/NLM/NIH

our @ISA = qw(Exporter);
our @EXPORT_OK = qw(uniqName getLk getLk_byNum run_interval run_rhomap write_ldhat_site write_ldhat_loc);

# location of LDhat program
# todo: make sure the path is correct wherever the package is
our $dir = "./ldhat_exe/";
our $lk_dir = $dir."lookup/";
our $lkgen = $dir."lkgen";
our $interval = $dir."interval";
our $rhomap = $dir."rhomap";
our $stat = $dir."stat";

sub choose_lk {
    my ($num_seq) = @_;
    if ($num_seq <= 50) {
	return "lk_n50_t0.001.txt";
    } elsif ($num_seq <= 100) {
	return "lk_n100_t0.001.txt";
    } elsif ($num_seq <= 120) {
	return "lk_n120_t0.001.txt";
    } elsif ($num_seq <= 192) {
	return "lk_n192_t0.001.txt";
    } else {
	die "num of sequences $num_seq > 192\n";
    }
}

# Command arguments for LDhat 2.0 interval
# different from LDhat 2.1 interval
sub interval_opt {
    my ($loc_file) = @_;    

    open LOC, $loc_file or die "can't open file $loc_file";
    my $ln = <LOC>;
    my ($num_snp, $num_kb, $cross) = split(" ", $ln);
    close LOC;

    my $start_4Ner = $num_kb * 0.4;
    return "1 $start_4Ner 20 2000000 2000";
}

# A unique name consisting of local time and a random number
sub uniqName {
    my $t = join("", localtime());
    my $r = rand();
    $r =~ s/\.//g;
    return $t.$r;
}

# Produce lk_table from pre-computed according to number of sequences
# using LDhat 2.1, lkgen
sub getLk {
    my ($site, $m_lk) = @_;

    open SITE, $site or die "can't open file $site";
    my $ln = <SITE>;
    close SITE;
    my ($num_seq, $seq_len, $phase) = split(" ", $ln);

    getLk_byNum($num_seq, $m_lk);
}

sub getLk_byNum {
    my ($num_seq, $m_lk) = @_;

    my $lk = $lk_dir.(choose_lk($num_seq));
    my $m_lk_dir = $m_lk."_dir";
    # todo: Make sure the path to lkgen is correct
    system("mkdir $m_lk_dir; cd $m_lk_dir; .$lkgen -lk $lk -nseq $num_seq > lk.out; mv new_lk.txt ../$m_lk; cd ..; rm $m_lk_dir -r");    
}

# run interval (LDhat 2.0)
sub run_interval_old {
    my ($site, $loc, $m_lk, $res) = @_;

    my $uid = uniqName();
    #my $m_lk = "lk_".$uid.".txt";
    #getLk($site, $m_lk);

    # run interval
    my $opt = interval_opt($loc);
    my $outfile = "interval.out";
    my $m_run_dir = "run_".$uid;
    system("mkdir $m_run_dir; cd $m_run_dir; echo $opt | $interval ../$site ../$loc ../$m_lk 1 > $outfile; $stat rates.txt bounds.txt 100000; mv res.txt ../$res; cd ..; rm $m_run_dir -r; rm $m_lk");
}

# run interval (LDhat 2.1)
sub run_interval {
    my ($site, $loc, $m_lk, $res) = @_;

    my $uid = uniqName();
    my $outfile = "interval.out";
    my $m_run_dir = "run_".$uid;
    system("mkdir $m_run_dir; cd $m_run_dir; $interval -seq ../$site -loc ../$loc -lk ../$m_lk -its 2000000 -samp 2000 -bpen 5 -exact > $outfile; $stat -input rates.txt -burn 50; mv res.txt ../$res; cd ..; rm $m_run_dir -r");
}

# run rhomap (LDhat 2.1)
sub run_rhomap {
    my ($site, $loc, $m_lk, $res) = @_;

    my $uid = uniqName();
    #my $m_lk = "lk_".$uid.".txt";
    #getLk($site, $m_lk);
  
    # run rhomap
    my $outfile = "rhomap.out";
    my $m_run_dir = "run_".$uid;
    system("mkdir $m_run_dir; cd $m_run_dir; $rhomap -seq ../$site -loc ../$loc -lk ../$m_lk -its 2000000 -samp 2000 -burn 100000 -exact > $outfile; $stat -input rates.txt -burn 50; mv res.txt ../$res; cd ..;");
}

# usage: write_ldhat_site(\@seq, $file)
sub write_ldhat_site {
    my ($seq, $file) = @_;

    open(OUT_SITE, ">$file") or die "error: can't open file $file for write: $!";
    print OUT_SITE join(" ", (scalar(@$seq), length($$seq[0]), "1")), "\n";
    for my $i (0 .. $#{$seq}) {
	print OUT_SITE ">Seq$i\n", $$seq[$i],"\n";	
    }
    close OUT_SITE;
}

# usage: write_ldhat_loc(\@loc, $locFile)
sub write_ldhat_loc {
    my ($loc, $locFile) = @_;
    
    my $wnd_len = scalar(@$loc);
    my $reg_len = $$loc[$#{$loc}] - $$loc[0] + 1; # physical length of window    
    open OUT_LOC, ">$locFile" or die "error: can't open file $locFile: $!";
    print OUT_LOC $wnd_len, " ", $reg_len, " ", "L\n";
    foreach my $l (@$loc) {
	print OUT_LOC ($l - $$loc[0] + 0.0001), "\n"; # relative positions, but not 0
    }
    close OUT_LOC;
}

1;
