# Supplementary material for: Detecting sequence polymorphisms associated with meiotic recombination hotspots in the human genome
Source: Genome Biol. 2010 Oct 20;11(10):R103. doi: 10.1186/gb-2010-11-10-r103 (PMC3218659; doi:10.1186/gb-2010-11-10-r103)
Supplement: Additional file 2 — Source code for the LDsplit program and simulation along with a user's manual. [file gb-2010-11-10-r103-S2.ZIP › LDsplit/LDsplit.pl]

#!/usr/bin/perl -w
use strict;
use HotspotWindow;

# Run LDsplit analysis using class HotspotWindows and PBS swarm on NIH-biowulf cluster
# Author: Jie Zheng, NCBI/NLM/NIH

my $USAGE = "$0 site loc";
@ARGV or die $USAGE;
my $site = $ARGV[0];
my $loc = $ARGV[1];

my $min_maf = 0.3;

my $hw = HotspotWindow->new();
$hw->init_data($site, $loc);

print_opt();
my $opt = undef;
while ($opt = <STDIN>) {
    chomp($opt);
    if ($opt eq 0) {
		exit;

    } elsif ($opt eq 1) {
		print 'Number of permutations: ';
		my $num_perm = <STDIN>;
		chomp($num_perm);

		print 'Save result into file: ';
		my $outfile = <STDIN>;
		chomp($outfile);

		print 'Run LDsplit (1)in parallel on NIH Biowulf, (2)sequentially [1/2]: ';
		my $run_mode = <STDIN>;
		chomp($run_mode);
		
		if ($run_mode eq 1) {
			$hw->parallel_LDsplit($num_perm, $min_maf, $outfile);

		} elsif ($run_mode eq 2) {
			# real split
			$hw->split_scan($min_maf);

			# random split for permutation test
			$hw->batch_random_split($num_perm, $min_maf);

			# save in data file
			$hw->save_all($outfile);

		} else {
			warn "can't recognize option $run_mode\n";
		}

    } elsif ($opt eq 2) {
		print "Load from file: ";
		my $infile = <STDIN>;
		chomp($infile);
		$hw->load_all($infile);
	
    } elsif ($opt eq 3) {
		print "Hostpot start position (kb): ";
		my $hs_start_pos = <STDIN>;
		chomp($hs_start_pos);
		print "Hotspot end position (kb): ";
		my $hs_end_pos = <STDIN>;
		chomp($hs_end_pos);

		my ($hs_start_snp, $hs_end_snp) = $hw->hotspot_bound_snp($hs_start_pos, $hs_end_pos);
		$hw->get_real_deltaRho($hs_start_snp, $hs_end_snp);
		$hw->get_random_deltaRho($hs_start_snp, $hs_end_snp);
		$hw->get_realsplit_p();

		$hw->print_p();

    } else {
		print "Option $opt is unavailable";
    }

    print_opt();
}

sub print_opt {
    my @option = ("0. Quit", 
		  "1. Run LDsplit",
		  "2. Load LDsplit result data",
		  "3. Assess significance of hotspot-SNP association",
		  );

    my $USAGE = "Option:\n".join("\n", @option);
    print "\n", $USAGE, "\nYour option is: ";
}
