# Supplementary material for: Detecting sequence polymorphisms associated with meiotic recombination hotspots in the human genome
Source: Genome Biol. 2010 Oct 20;11(10):R103. doi: 10.1186/gb-2010-11-10-r103 (PMC3218659; doi:10.1186/gb-2010-11-10-r103)
Supplement: Additional file 2 — Source code for the LDsplit program and simulation along with a user's manual. [file gb-2010-11-10-r103-S2.ZIP › LDsplit/test_data/test.data]

FrT;@6|@180|$216|010100111110010011000010001010100100101100001111100000101010101001010010010100101110001000111100000010000110011001001101100000100101100111100110000000101101001100101001001000111111100010101110111110111001100001001010$216|101001010110010011000010001010100000101100001111100000101010101001101101001011110011111101111111110010000010011001001101100000100101001111100100000001101101001100101001001000111111100010101110111110111001100011001010$216|010100111110010011000010001010101001001100001111101100011010011001010010110100111101011011000011111011100010011001001101100000100101000111111111010001110001101100001001011000000110100010100111001000000100110100110110$216|101001010110010011000010001010101001001100001111101100011000011001010010010100101110001000111111111111100011110100010010101011000000001111000110000000101101001100000111010000111111100110101110111110111001110001001010$216|000001101100101000101001110010111010010011110000011011010111110111101101001011111111011011000011111110010010100000101011100000100101100011100100111010001000010011011001010000111111100110101110111110111001100011001010$216|010100111110010011000010001010101001001100001111101100011000011001010010110100111111011011000011111110010010100000101011100000100101100011100100000001101101001100101001011010011011100010101110111110111001100011001010$216|000011101100101000101001110010111010010011110000011001010111110111101101001011110011011011000011111000100110011001001101100000100101100101100100111011110001101100000111001000011111010001001010111100100110110100110110$216|000001101100101000101001110000101001001100001111101100011010011001010010110100111101011011000011111011110010100010010010111100100101001111100110000000101101001100101001001000111111100010101110111110111001100011001010$216|000011101100101000101001110010101001001100001111101100011000011001010010110100101110001000111100000010000110011001001101100000100101001111111100111010001000010011011000010000011111010001001010111100100110110100110110$216|101001010111010011000010001010100000101100001111100000101111110111101101001011111111011011000011111110010010100000101011100000100101100011100111010001110001101100000111001000011111010001001010111100100110110100110110$216|101001010110010011000010001010100100101100001111100000101010101001010010010100101110001011000011111110010010100000101011100000100101100011100111010001110001101100000111001000011111010001001010111100100110110100110110$216|000001101100101000101001110010111010010011110000011011011111110111101101001011111111010011000011111110010010000000101011100000100101100011100111010001001000010011011000010000011111010001001010111100100110110100110110$216|010100111110010011000010001010101001001100001111101100011000011001010010110100101110001000111100000010000110011001001100100000100101001111111110000000101101001100101001011001011111010001001010111100100110110100110110$216|000001101100101000101001110010100000101100001111100000101010101001010010010100101110001011000011111110010010111001001100100000100101011111000111010001101101001100111111011010011011011011011001100100100110010100110100$216|101001010110010011000010001010100000101100001111100000101010101000101101001011111101011011000011111011111010010010000011100000100101100011100110000000101101001100100111001000011111010001001010111100100110110100110110$216|101001010110010011000010001010100100101100001111100000101010101001010010010100111101011011000011111011100010000011001101100000100101001011100100000001110001101100000111001000011111010001001010111100100110110100110110$216|101001010110010011000010001010101001001100001111101100011000011001010010110100111111011011000011111110010010100000101011100000100101100111100100111010010001001110001001001000011111010001001010111100100110110100110110$216|000001101100101000101001110010111010010011110000011001010111110111101101001011110011011011000011111000100110011001001101010010011000011011100100111010001000010011011000010000011111010001001010111100100110110100110110$216|000011101100101000101001110010101001001100001111101100011010011000101101001010111101011011000011111011100010000010010010111100100101001110100100111010110001101100000111001000011111010001001010111100100110110100110110$216|010100111110010011000010001010101001001100001111101100011010011001010010110100111101111011000011111011100010000010010010111100100101001110100100010010101101001100101001001000111111100010101110111110111001100011001010$216|000011101100101000101001110010111010010011110000011011010111110101101111001111111111011011000011111110010010100000101101100000100101100011100110000000110001101100001111011010011011011011011001100100100110010100110100$216|000001101100101000101001110010101001001100001111101100011000010111101101001011111111011011000011111110010010100000101011100000100101100011100100111010001000010011011000010000011111010001001010111100100110110100110110$216|101001010110010011000010001010101001001100001111101100011010011001010010110100110011011011000011111000100110011001001101100000100101100101100111010001110001101100000111001000011111010001001010111100100110110100110110$216|000001101100101000101001110010100000101100001111100000101010101001010010010100101110001000111100000010000110011001001001100000100101001111100111010001110001101100001111011010011011011011011001100100100110010100110100$216|010100111110010011000010001010100100101100001111100000101010101001010010010100101110001000111100000010000110011001001101100000100101001111111111010001110001101100000111001000011111010001001010111100100110110100110110$216|000001101100101000101001110010101001001100001111101100011010011001010010110100111111011011000000000010000110011001001101100000100101001111111111010001110001101100000111010000011111010001001010111100100110110100110110$216|000001101100101000101001110000100100101100001111100000101010101001010010010100101110001000111100000010000100011001001101110000100101001111111111010001110001101100001111011010011011011011011001100100100110010100110110$216|101001010110010011000010001010111010010011110000011001010111110111101101001011101110001000111100000010000110000010010010111100100101001110100100010010110001001011011000010000011111010001001010111100100110110100110110$216|101001010110010011000010001010011010010011110000011011010111110111101101001011111111011011000011111110010010100000101011100000100101100011100110000001110001101100000111001000011111010001001010111100100110110100110110$216|010100111110010011000010001010101001001100001111101100011010011001010010110100111111011011000011111111100110011001001101100000100101001111100000100101110001101100001111011000000110100010100111001000000100110100110110$216|000001101100101000101001110010011010010011110000011011010111110111101101001011111111111101111111110010000110011001001101100000100101001111100111010001110001101100000111001000011111010001001010111100100110110100110110$216|000001101000101000101001110010101001001100001111101100011010011001010010110100111111011011000011111110010010100000101011100000100101100011100110000000101101001100101011001000011111010001001010111100100110110100110110$216|000001101100101000101001110010101001001100001111101100011010011001010010110100111111011011000011111110010010100000101011100000100101100011100100111010001000010011011000010000011111010001001010111100100110110100110110$216|010100111110010011000010001010111010010011110000011001010111110111101101001011110011011011000011111000100110011001001101100000100101100101100111010000110001101100000111001000011111010001001010111100100110110100110110$216|101001010110010011000010001010100100101100001111100000101010101001010010010100101110001000111111110010010010100000101011100000100101100011100100111010001000010011011000010000011111010001001010111100100110110100110111$216|010100111110010011000010001010101101001100001111101100011010011001010010110100111111011011000011111110000010000010010010101100100101001110100000100100110001101100000111001000011111010001001010100100100110010100110101$216|000001101100101000101001110010011010010011110000011011010111110111101101001011111111111000111100000010000110011001001101100000100101001111111111010001110001101100001111011010011111010001001010101100100110010100110101$216|010100111110010011000010001010011010010011110000011010010111110111101101001011101110001000111100000010000110011001001101100000100101001111111100111010001000010011011000010000011111010001001010111100100110110100110110$216|101001010110010011000010001010100000101100001111100100011010011001010010110100111111011011000000000010000110011001001101100000100101001111111111010001110001101100000111011000011111010001001010111100100110110100110110$216|000001101100101000101001110010100000101100001111100000101010101001010010010100101110001000111100000010000110011001001001100000100101001111100111010001110001101110001001011100011011011011001000100101100110010100110110$216|000001101100101000101001110010101001001100001111101100011010011001010010110100101110001001000011110010011010010010000011100000100101100011100110000000101101001100101001001000111111100010101110111110111001100011001010$216|101001010110010011000010001010100000101100001111100000101010101001010010010100101110001000111111111010000010100000101011100000100101100011100000100100110001101100001111010000011111010001001010111100100110110100110110$216|010100111110010011000010001010111010010011110000011001010111110111101101001011110011011011000011111000100110011001001101100000100101100101100100111011110001101100000111010000011111100110101110111110111001100011001010$216|000001101100101000101001110010100100101100001111100000101010101001010010110100111101111011000011110010011010010010000011010010011000011111100111010001110001101100000111010000111111100110101110111110111001100011001010$216|101001010110010011000010001010111010010011110000011011010111110110101111001001101110001000111111110010000110011001001101100000100101001111100000100100001000010011011000010000011111010001001010111100100110110100110110$216|010100111110010010000010001010101001001100001111101100011010011001010010110100111111011011000011111110010010100000101011100000100101100011100100111010001000010011011000010000011111010001001010111100100110110100110110$216|010100111110010011000010001010111010010011110000011011010111110111101101001011110011111000111111111010000010100000101011100000100101100011100000100100110001101100001111011010011011011011011001100100100110010100110101$216|101001010110010011000010001010101001001100001111101100011010011001010010110100111101011011000011111011100010000010010010111100100101001110100000100100110001101100001111011010011011011011011001100100100110010100110101$216|010100111110010011000010001010011010010011110000011011010111110111101101001011111111011101111111110010000110011001001101100000100101001111100111010000110001001011011000010000011111010001001010111100100110110100110110$216|101001010110010011000010001010101001001100001111101100011010011001010010110100101110001000111011111110010010100000101011100000100101100011100100111010001000010011011000010000011111010001001010111100100110110100110110$216|000001101100101000101001110010101001001100001111101100011010011001010010110100111111011011000011111110010010100000101011100000100101100011100110000000101101001100101001011000011111010001001010111100100110110100110110$216|000001101100101000101001110011101001001100001111101101010111110111101101001011111111111101111111110010000110011001001101100000100101001111100111010001110001101100000101001000011111010001001110111100100110110100110110$216|101001010110010011000010001010100000101100001111100000101010101001010010010100111111011011000011111110010010100000101011100000100101100011100110000000101101001100101001001000011111010001001010111100100110110100110110$216|010100111110010011000010001010101001001100001111101100011010011001010010110100111101111011000011111011100010000010010010111100100101001110100100010010110001001011011000010000011111010001001010111100100110110100110110$216|000011101100101000101001110010100100101100001111100000101010101001010010010100101110001000111111111010011010000000101011100000100101100011100100000001101101001100101001001000111111100010101110111110111001100011001010$216|000001101100101000101001110010101001001100001111101100011000010111101101001011111111011011000011111110010010100000101011100000100101100011100100111010001000010011011000010000011101010001001010111100100110110100110110$216|010100111110010011000010001010101001001100001111101100011010011001010010110100101110001000111100000010000110011001001101100000100101001111111111010001110001101100000111001000011111010001001010111100100110110100110101$216|000001101100101000101001110000111010010011110000011011010111110110101101001011111101011011000011111011100010000010010010111100100101001110100111111010001000010011011000010000011111010001001010111100100110110100110110$216|001001111110101110101101000000101001001100001111101100011010011001010010110100101110001000111100000010000100011001001101110000100101001111111111011000101101001100101001010000111111100110101110111110111001100001001011$216|010100111110010011000010001010011010010011110000011011010111110111101101001011111111111101111111110010010010100000101011100000100101100011100100111010001000010011011000010000011111010001001010111100100110110100110110$216|101001010110010011000010001010101001001100001111101100011000011001010010110100101110001000111100000010000110011001001101100000100101001111111111010001110001101100000111001010011011011011011001100100100110010100110110$216|000001101100101000101001110010100000101100001111100000101010101001101101001011110011111101111111110010000010011001001101100000100101001111000111010001110001101110001001011100011011011011001000100101100110010100110111$216|010100111110010011000010001010101001001100001111101100011010011001010010110100111101111011000011111011100010000010010010111100100101001110100100010010101101001100101001001000111111100010101110111110111001100011001010$216|101001010110010011000010001010101001001100001111101100011010011001010010110100101110001000111100000010000100011001001101100000100101001111111110000000101101001100101001010000111111100110101110111110111001100001001010$216|101001010110010011000010001010111010010011110000011001010111110111010010010100101110001000111111110010011010010010000011100000100101100011100110000001110011101100001111011010011011111011001001111100100110110100110110$216|000011101100010011000010001010100000101100001111100000101010101001010010010100101110001000111100000010000110011001001001100000100101001111100111111010001000010011011000010000011111010001001010111100100110110100110110$216|000001101100101000101001110010101001001100001111101100011010011001010010110100111111011000111100000010000100011001001101100000100101001111111111010001101000010011011000010010011011011011011001100100100110010100110110$216|010100111110010011000010001010100000101100001111100000101010101001101101001011110011111101111111110010000010011001001101100000100101001101100111010001110001101100101000010000011111010001001010111100100110110100110110$216|010100111110010011000010001010101001001100001111101100011010011001010010110100111111011011000011111110010010100000101011100000100101100011100100000001101101001100111000010000011111010001001010111100100110110100110110$216|101001010110010011000010001010100100101100001111100000100111110111101101001011111111011011000011111110010010100000101011100000100101100011100110000001101101001100101001010000011111010001001010111100100110110100110110$216|000001101100101000101001110010011010010011110000011011010111110111101101001011111111111101111111110010000110011001001101100000100101001111100111010001110001101100001001011000000110100010100111001000000100110100110110$216|010100111110010011000010001010101001001100001111101100011010011001010010110100101110001000111100000010000110011001001101100000100101001111100111011000101101001100101001010000111111100110101110111110111001100001001010$216|000001101100101000101001110010101001001100001111101100011010011001010010110100111111011101111111110010000010011001001101100000100101100101100111010001110011101100001111011000011111010001001010111100100110110100110110$216|101001010110010011000010001010101001001100001111101100011000011001010010110100111111011011000011111110010010100000101011100000100101100011100100000001101101001100101001001000111111100010101110111110111001101011001010$216|000001101100101000101001110010101001001100001111101100011010011001010010110100111101111011000011110010011010010010000011010010011000011111100111010001110001101100001111001000011111010001001010111100100110110100110110$216|010100111110010011000010001010111010010011110000011011010111110111101101001011111111011011000011111110010010100001001101100000100101100101100111010001110001101100000111001000011111010001001010111100100110110100110110$216|010100111110010011000010001010111010010011110000011001010111110111101101001011110011011011000011111110000110011001001101100000100101001111111100111010001000010011011000010000011111010001001010111100100110110100110111$216|101001010110010011000010001010101001001100001111101100011010011001010010110100111101011011000011111011100010010011001101100000100101001111111111010001110001101100001001111000000110100010100111001000000100110100110110$216|000001101100101000101001110010101001001100001111101100011010011001010010110100111101111011000011110010011010010010000011010010011000011111100111010001110001101100001111001000011111010001001010111100100110110100110110$216|000001101100101000101001110010111010010011110000011001010111110111101101001011110011011011000011111000100110011001001101100000100101100101100111010000110001101100000100010000011111010001001010111100100110110100110110$216|010100111110010011000010001010100000101100001111100000101010101001010110011011111111011011000011111111100110011001001101100000100101001111100111010000110001001011011000010000011111010001001010111100100110110101110110$216|000001101100101000101001110010101001001100001111101100011010011001010010010100101110001000111100000010000110011001001101100000100101001111111111010001110001101100000111011000011111010001001010111100100110110100110110$216|010100111110010011000010001010111010010011110000011001010010011001010010110100101110001000111100000010000110011001001101100000100101001111111111010001110001101100000111001000011111010001001010111100100110110100110100$216|010100111110010011000010001010100100101100001111100000101010101001101101001011110011011011000011111000100110011001001101100000100101100101100111010000110001101100000111001000011111010001001010111100100110110100110110$216|010100111110010011000010001010100100101100001111100000101010101001010010010100101110001000111100000010000110011001001101100000100101001111111111010001110001101100001111011010011011011011011001100100100110010100110110$216|010100111110010011000010001011100000101100001111100000101010101001010010010100111111011011000011111110010010100000101011100000100101100011100111010001110001101100000111001000011111010001001010111100100110110100110110$216|101001010110010011000010001010111010010011110000011011010111110111010010010100101110001000111100000010010010100000101011100000100101100011100100111010001000010011011000010000011111010001001010111100100110110100110110$216|101001010110010011000010001010100100101100001111100000101010101001010010010100101110001000111100000010000100001001001101100000100101001111111111010001110001101100000111010000111111100110101110111110111001100011001010$216|101001010110010011000010001010100000101100001111100000101010101001010010010100101110001000111111111010000010100000101011100000100101100011100100111010001000010011011000010000011111010001001010111100100110110100110110$216|001001111110101110101101000000100000101100001111100000101010101001101101001011110011011011000100000010000110011001001001100000100101001111100100111010001000010011011000010000011111010001001010111100100110110100110110$216|000001101100101000111001110010101001001100001111101100011000011001010010110100111111011011000011111110010010100000101011100000100101100011100110000000110001101100000111001000111111100110101110111110111001100011001010$216|101001010110010011000010001010111010010011110000011011010111110111101101001011110011111101111111110010000010011001001101100000100101001111100111010001110001101100001111001000011111010001001010111100100110110100110110$216|101001010110010011000010001010100100101100001111100000101010101001010010110100101110001000111100000010000110011001001101100000100101001111111100111010001000010011011000010000011111010001001010111100100110110100110110$216|010100111110010011000010001010111010010011110000011001010111110111101101001011110011011011000011111000100110011001001101100000100101100101100111010001110001101100000111001000011111010001001010111100100110110101110110$216|010100111110010011000010001010111010010011110000011011010111110110101101001011111101011011000011111011100010011001001101100000100101001111100111010000110001001011011000010000011111010001001010111100100110110100110110$216|101001010110010011000010001010100000101100001111100000101010101001010010010100110011011000111100000010000110011001001101100000100101100011100100111010110001001011011000010000011111010001001010111100100110110100110110$216|000001101100101000101001110010111010010011110000011011010111110110101101001011111101111011000011111000100110011001001101100000100101100101100111010001110011101100001111010000011111010001001010111100100110110100110110$216|001001111110101110101101000000111010010011110000011011010111110111101101001010111101011011000011111111100011110100010010101011000000001111000000100100110001101100001111011010011011011011011001100100100110010100110101$216|000001101100101000101001110010111010010011110000011011010111110110101111001011111111011011000011111111100110011001001101100000100101001111100111010000110001001011011000010000011111010001001010111100100110110100110110$216|000001101100101000101001110000111010010011110000011011010111110111010010110100111101011011000011111011100110011001001101100000100101001111111111010001110001101100001001011000000110100010100111001000000100110100110110$216|000001101100101000101001110010111010010011110000011001010111110111101101001011110011011011000011111011100010000010000011010010011000011111100111010001110001101100001111011010011011011011011001100100100110010100110101$216|000011101100101000101001110010100000101100001111100000101010101001010010010100110011011000111100000010000110011001001101100000100101100011100100111010010001101100000111001000111111100010101110111110111001100001001010$216|000001101100101000101001110010101001001100001111101100011010011001010010110100101110001000111100000010000100011001001101100000100101001111111111010001110001101100000111010000111111100110101110111110111001100011001010$216|001001111110101110101101000000011010010011110000011011010110110111101101001011111111011011000000000010000110011001001101100000100101001111111111010001101101001100101001001000111111100010101110111110111001100011001010$216|010100111110010011000010001010101001001100001111101100011010011001010010110100111111011011000011111110010010111001001101100000100101001111111111010001110001101100001001011000000110100010100111001000000100110100110110$216|000001101100101000101001110000101001001100001111101100011010011001010010110100111101011011000011111011110010100010010010111100100101001111100110000000101101001100101001011000000110100010100111001000000100110100110110$216|000001101100101000101001110010101001001100001111101100011010011001010010110100101110001000111011111110010010100000101011100000100101100011100100111010001000010011011000010000011111010001001010111100100110110100110110$216|010100111110010011000010001010111010010011110000011001010111110111101101001011110011011011000011111010010010100000101011100000100101100011100100111010001000010011011000010000011111010001001010111100100110110100110110$216|101001010110010011000010001010100100101100001111100000101010101001010010010100101110001000111100000010000110011001001101100000100101001111111111010001110001101100000111001000011111010001001010111100100110110100110110$216|010100111110010011000010001010111010010011110000011011010111110111010010010100101110001000111100000010000110011001001101100000100101001111111100111010110001001100001111001000011111010001001010101101100110010100110100$216|000001101100101000101001110010101001001100001111101100011010011001010010110100101110001001000011110010011010010010000011100000100101100011100110000000101101001100101001001000111111100010101110111110111001100011001010$216|000001101100101000101001110010011010010011110000011011010111110111101101001011111111011011000011111110010010100000101011100000100101100011100100000001101101001100101001001000111111100010101110111110111001100011001010$216|010100111110010011000010001010101001001100001111101100011010011001010010110100101110001000111100000010000100011001001101100000100101001111111111010001110001101100000111010000111111100110101110111110111000100001001010$216|000001101100101000101001110010101001001100001111101100011010011001010010010100101110001000111100000010010010100000101011100000100101100011100100111010001000010011011000010000011111010001001010111100100110110100110110$216|010100111110010011000010001010101001001100001111101100011010011001010010110100111111011011000011111011100010000010010010101100100101001110100000100100110001101100000111001000011111010001001010111100100110110100110110$216|010100111110010011000010001010100000101100001111100000101010101001010010010100111101011011000011111000100110011001001101100000100101001111111111010001110001101100001001011000000110100010100111001000000100110100110110$216|010100111110010011000010001010101001001100001111101100011010011001010010110100111101111011000011111011100010000010010010111100100101001110100100010010110001001011011000010000011111010001001010111100100110110100110110$216|000001101100101000101001110010111010010011110000011011010111110111101101001011110011111101111111110010000010011001001101100000100101001111111111011001110001101100000111010000111111100110101110111110111001100011001010$216|000001101100101000101001110010100100101100001111100000101010101001010010010100101110001011000011111110010010100000101011100000100101100011100111010001001000010011011000010000011111010001001010111100100110110100110110$216|000001101100101000101001110010101001001100001111101100011000011001010010110100111111011011000011111110010010100001001101100000100101100101100111010000110001001011011000010000011111010001001010111100100110110100110110$216|000011101100101000101001110010111010010011110000011001010111110111101101001011110011011011000011111000110010100000101011100000100101100011100110000000101101001100101001001000111111100010101110111110111001100011001010$216|000001101100101000101001110010101001001100001111101100011000010111101101001011101110001000111100000010000100011001001101100000100101001111111100111010001000010011011000010000011111010001001010111100100110110100110110$216|101001010110010011000010001011101001001100001111101100011010011001010010110100101110001000111011111110010010100000101011101000100101100011100100111010001000010011011000010000011111010001001010111100100110110100110110$216|000001101100101000101001110010100100101100001111100000101010101001010010010100111101011011000011111011100010000011001101100000100101001011100100000001001000010011011000010000011111010001001010111100100110110100110110$216|010100111110010011000010001010100100101100001111100000101010101001010010010100101110001000111111111110010010100000101011100000100101100011100100111010001000010011011000010000011111010001001010111100100110110100110110$216|000001101100101000101001110010111010010011110000011011010111110110101111001011101110001000111100000010000110011001001101100000100101001111111111010001110001101100000111011000011111010001001010111100100110110100110110$216|001001010100010011000000000010011010010011110000011011010111110110101101001011111101011011000011111011100010000010010010111100100101001110100111010001110001101100000111001000011111010001001010111100100110110100110110$216|101001010110010011000010001010101001001100001111101100011000011001010010110100111111011011000011111110010010100000101011100000100101100011100100000001101101001100101001001000111111100010101110111110111001100011001010$216|101001010110010011000010001011101001001100001111101100011000011001010010110100111111011011000011111110010010100000101011100000100101100011100111010001110001101100000111001000011111010001001010111100100110110100110110$216|000001101100101000101001110010100100101100001111100000101010101001010010010100101110001000111100000010000110011001001101100000100101001111111100000001110001101100000111011000011111010001001010111100100110110100110110$216|000001101100101000101001110010101001001100001111101100011000010110101101001011111111011011000000000010000110011001001101100000100101001111111111010001110001101111011000010000011111010001001010111100100110110100110110$216|010100111110010011000010001010101001001100001111101100011010011001010010110100101110001000111100000010000100011001001101100000100101001111111111010001110001101100000111011010011011011011011001100100100110010100110100$216|101001010110010011000010001010100100101100001111100000101010101001010010010100101110001000111111110010011010010010000011100000100101100011100110000001110001101100001111011010011011011011011001100100100110010100110101$216|000001101100101000101001110011101001001100001111101100011000011001010010110100111111011011000011111110010010100000101011100000100101100011100100010010110001001110001001011100011111011011001000100101100110010100110110$216|000001101100101000101001110010101001001100001111101100011000010111101101001011111111011011000011111110010010100000101011100000100101100011100111010001110001101100000111001000011111010001001010111100100110110100110110$216|001001111110101110101101000000011010010011110000011011010111110111101101001011111111011011000000000010000100011001001101100000100101001111111111010001110001101100000111010000111111100110101110111110111001110100111011$216|000001101100101000101001110010111010010011110000011001010010011001010010110100101110001000111100000010000110011001001101100000100101100101100111010001110001101100000111001000111111100010101110111110111001100001001011$216|101001010110010011000010001010100100101100001111100000101010101001010010010100111111011011000011111110010010100000101011100000100101100011100100000001110001101100001111001000011111010001001010111100100110110100110110$216|110100010110010011000010001011100000101100001111100000101010101001101101001011110011011011000011111110010010100000101011100000100101100011100100010010110001001011011000010000011111010001001010111100100110110100110110$216|000011101100101000101001110010111010010011110000011001010111110111101101001011110011011011000011111000100010000000101011100000100101100011100100111010001000010011011000010000011111010001001010111100100110110100110111$216|000001101100101000101001110010101001001100001111101100011010011001010010110100111111011011000011111110010010100000101011100000100101100011100110010001110001101100101001001000011111010001001010111100100110110100110110$216|000001101100101000101001110000100001001100001111101100011010011001010010110100111101011011000011111011100110011001001101100000100101001111111111010001110001101100001001011000000110100010100111001000000100110100110110$216|101001010110010011000010001010011010010011110000011011010111110111101101001011111111011011000011111110010010100000101011100000100101100011100110000001110001101100000111001000011111010001001010111100100110110100110110$216|101001010110010011000010001010101001001100001111101100011000011001010010110100111111011011000100000010000110011001001101100000100101001111111100111010001000010011011000010000011111010001001010111100100110110100110110$216|000001101100101000101001110010100100101100001111100000101010101001010010010100101110001000111100000010000100011001001101100000100101001111111111010001110001101100000111011010011011011011011001100100100110010100110101$216|000001101100101000101001110010111010010011110000011011010111110110101101001011111101011011000011111011100010000010010010111100100101001110100100111010001000010011011000010000011111010001001010111100100110110100110110$216|000011101100101000101001110010111010010011110000011001010111110111101101001011110011011011000011111000110010100000101011100000100101100011100110000000101101001100101001001000111111100010101110111110111001100011001010$216|101001010110010011000010001010101001001100001111101100011010011001010010110100111111011011000011110110010010100000101011100000100101100011100100111010001000010011011000010000011111010001001010111100100110110100110110$216|101001010110010011000010001010100000101100001111100000101010101001010010010100101110001011000011111110010010100000101011100000100101100011100111010001110001101100000111001000011111010001001010111100100110110100110110$216|000001101100101000101001110010011010010011110000011011010111110111101101001011111111011011000011111110010010100000101011100000100101100011100111010001001101001100101001001000111111100010101110111110111001100011001010$216|101001010110010011000010001010101001001100001111101100011010011001010010110100111111011011000011111110000110011001001101100000100111011111000111010000110001101100001111011010011011011011011001110100100110010100110100$216|101001010110010011000010001010101001001100001111101100011010011001010010110100101110001000111011111110010010100000101011100000100101100011100100111010001000010011011000010000011111010001001010111100100110110100110110$216|101001010110010011000010001010100100101100001111100000101010101001010010010100101110001000111100000010000100011001001101100000100101001111111111010001101101001100101001001000111111100010101110111110111001100011001010$216|101001010110010011000010001010101001001100001111101100011010011001010010110100101110001000111011111110010110011001001101100000100101100111100100111010010001001110001001010000011111010001001010111100100110110100110110$216|010100111110010011000010001110111010010011110000011011010111110111010010010100101110001000111100000010000110011001001101100000100101001111111111010001110001101111011000010000011111010001001010111100100110110100110110$216|000001101100101000101001110010100100101100001111100000101010101001010010010100101110001000111100000010000100011001001101100000100101001111111111010001110001101100000111010000111111100110101110111110111001100011001010$216|000011101100101000101001110010111010010011110000011001010111110111101101001011010011011011000011111000100110011001001101100000100101100101100111010001110001101100001111011010011011011011011001100100100110010100110101$216|000001101100101000101001110010101001001100001111101100011000010111101101001011111111011011000011111110010010100000101011100000100101100011100111010001110001101100000111001000011111010001001010111100100110110100110110$216|101001010110010011000010001010100000101100001111100000101010101001010010110110111101011011000011111000110010100000101010111100100101001110100100010011110001001011011011010000011111010001001010111100100110110100110110$216|000001101100101000101001110010100100101100001111100000101010101001010010010100101110001000111100000010000100011001001101100000100101001111111111010001110001101100000111010000111111100110101110111110111001100011001010$216|000001101100101000101001110010011010010011110000011011010111110111101101001011111111011011000011111110010010100000101011100000100101001111100111010001110001101100000111001000011111010001001010111100100110110100110110$216|010100111110010011000010001010101001001100001111101100011010011001010010110110111101111101111111110010000110011001001101100000100101001111100111010000101101001100101001001000011111010001001010111100100110110100110110$216|101001010110010011000010001010100000101100001111100000101010101001010010010100101110001000111111111010000010100000101011100000100101100011100000100100110001101100001111011000011111010001001010111100100110110100110110$216|101001010110010011000010001010100100101100001111100000101010101001010010010100101110001000111111110010011010010010000011100000100101100011100110000001110011101100001111011010011011011011011001111100100110110100110110$216|010100111110010011000010001010111010010011110000011001010111110111010010010100101110001011000000000010000110011001001101100000100101001111100100010010001000010011011000010000011111010001001010111100100110110100110110$216|000001101100101000101001110010001001001100001111101100011000011001010010110100111111011011000011111110010010100001001101100000100101100101100111010000110001001011011000010000011111010001001010111100100110110100110110$216|010100111110010011000010001010100100101100001111100000101010101001010010110100111101111000111100000010000110011001001101100000100101001111111100111010001000010011011000010000011111010001001010111100100110110100110110$216|101001010110010011000010001010101001001100001111101100011010011001010010110100101110001000111100000010000110011001001101110000100101001111111111010000110001001100101001001000111111100010101110111110111001100011001010$216|000001101100101000101001110010111010010011110000011011010111110111010010010100101110001000111100000010000110011001001101100000100101001111111100111010001000001100000111001000011111010001001010111100100110110100110110$216|010100111110010011000010001010101001001100001111101100011010011001010010110100111101011011000011111011100010000010010010111100100101001110100100111010010001101100001001111000000110100010100111001000000100110100110110$216|100001101100101000000010001010111010010011110000011011011111110111101101001011111111011011000011111110010010100000101011100000100101001111100111010001110001101100000111001000011111010001001010111100100110110100110110$216|000001101100101000101001110010101001001100001111101100011010011001010010110100101110001000111100000010000110011001001101100000100101001111111100111010001000010011011000010000011111010001001010111100100110110100110110$216|000001101100101000101001110010111010010011110000011011010111110110101101001011111101011011000011111011111010010010000011100000100101100011100110000000101101001100101001010000111111100110101110111110111001100001001010$216|101001010110010011000010001010100100101100001111100000101010101001101101001011101110001000111100000010000100011001001101100000100101001111111110000000101101001100000111001000011111010001001010111100100110110100110110$216|101001010110010011000010001010100100101100001111100000101010101001010010010100101110001000111100000010000110011001001001100000100101001111100111010001110001101100001111011010011011011011011001100100100110010100111110$216|101001010110010011000010001010101001001100001111101100011010011001010010110100111111011011000011111110010010100000101011100000100101100011100100111010001000010011011000010000011111010001001010111100100110110100110110$216|101001010110010011000010001010100100101100001111100000101010101001010010010100111111011011000011111110010010100001001101100000100101100011100100111010010001001110001001001000011111010001001010111100100110110100110110$216|101001010110010011000010001010101001001100001111101100011010011001010010110100111101111011000011110010011010010010000011010010011000011111100100010011110001101100000111001000011111010001001010111100100110110100110110$216|000001101100101000101001110010111010010011110000011001010111110111101101001100111101011011000011111011100010011000001101100000100101001111111111010001110001101100000111001000011111010001001010111100100110110100110110$216|000001101100101000101001110010011010010011110000011011010111010111101101001011110011011011000011111000110010100000101011100000100101100011100110000000101101001100101001001000011111010001001010111100100110110100110110@216|$4|0.01$5|1.441$5|1.728$5|2.017$4|2.14$5|2.154$5|3.783$5|4.097$5|4.451$5|4.578$4|5.26$5|6.364$5|7.047$5|7.419$5|7.899$5|9.759$5|9.868$6|10.231$6|12.267$6|13.031$6|13.376$6|14.345$6|16.073$6|16.105$4|16.2$6|16.444$6|16.873$6|18.457$6|18.695$6|20.221$6|20.366$6|20.529$6|20.589$6|20.783$6|20.997$6|21.826$6|22.176$6|22.207$5|22.79$6|23.166$6|23.529$6|23.687$6|24.444$6|24.646$6|24.858$6|24.921$6|25.027$6|25.859$5|26.11$6|26.167$6|26.419$6|26.969$6|27.278$6|27.648$6|29.985$5|37.66$6|41.655$6|44.494$6|45.374$6|47.986$6|52.882$6|55.404$4|58.9$6|59.008$6|61.665$6|62.101$6|62.275$5|63.72$6|64.614$6|64.672$2|67$6|68.936$6|69.488$6|69.966$5|71.16$5|72.12$6|75.485$6|76.657$6|76.966$6|78.975$6|79.459$6|80.507$6|80.767$6|81.299$6|82.751$6|83.017$6|88.077$6|89.797$6|91.233$6|91.891$6|92.012$6|92.163$6|92.466$6|93.217$6|94.322$6|94.875$6|94.999$6|97.269$6|98.396$6|98.541$5|99.13$6|99.743$6|99.936$7|101.386$7|102.648$7|103.156$7|104.295$7|104.929$7|105.191$7|107.737$7|107.791$7|108.118$7|108.979$7|109.569$7|109.601$7|109.703$7|109.754$7|109.937$7|109.946$7|110.436$7|110.737$7|110.807$6|110.84$7|111.164$7|111.911$7|112.162$7|112.189$7|112.394$7|112.715$7|112.919$7|113.102$7|113.165$7|113.292$7|113.408$7|113.446$7|114.036$6|114.87$7|115.029$7|115.244$7|115.931$7|115.946$7|121.333$7|123.911$7|124.446$7|126.603$6|127.11$7|127.518$7|128.972$7|129.159$7|129.964$7|130.213$7|132.156$7|133.661$7|134.821$7|136.474$7|138.997$7|140.174$7|144.885$7|145.096$7|146.599$7|151.665$7|152.653$7|152.735$7|153.887$7|155.312$7|155.708$6|156.12$7|156.156$7|156.657$7|157.164$7|157.265$7|158.741$7|161.903$6|162.25$7|163.299$7|164.565$6|164.85$7|165.091$7|165.555$7|166.468$7|174.308$7|174.477$7|174.771$7|175.141$7|175.178$7|175.236$7|175.851$6|176.28$7|178.424$7|183.023$7|185.313$7|185.794$7|187.475$6|187.74$7|187.776$7|187.798$7|188.346$7|188.779$7|189.968$7|190.344$7|190.593$7|191.122$7|191.254$7|191.555$7|192.071$7|192.379$7|192.424$7|192.827$7|193.486$7|193.725$7|195.222$7|195.756$7|195.795$7|196.002$7|198.435$7|198.911%192|$1|0$2|10$3|103$3|105$3|108$3|109$3|110$3|113$3|114$3|117$3|118$2|12$2|13$3|132$3|134$3|135$2|14$3|142$3|143$3|149$3|151$3|152$3|156$2|16$3|160$3|163$3|164$3|165$3|166$3|169$2|17$3|170$2|18$3|184$1|2$2|20$2|22$2|23$2|24$2|25$2|26$2|31$2|34$2|35$2|37$2|38$2|39$2|40$2|41$2|42$2|43$2|44$2|45$2|46$2|47$2|48$2|49$2|51$2|53$2|56$2|57$2|59$1|6$2|60$2|62$2|63$2|64$2|66$2|67$2|68$2|69$1|7$2|70$2|71$2|72$2|73$2|74$2|75$2|76$2|77$2|79$1|8$2|83$2|85$2|88$2|89$2|90$2|91$2|92$2|93$2|94$2|95$2|96$2|97$2|98$2|99%4|$1|0$1|1$1723|0.04585,0.04132,0.04117,0.04112,0.04112,0.04088,0.04159,0.04396,0.05114,0.06823,0.57029,0.55219,0.04125,0.01689,0.01687,0.01703,0.01712,0.01719,0.02272,0.04880,0.10732,0.19954,0.26946,0.37312,0.49319,0.70782,0.70679,49.81771,49.81771,49.81771,49.81771,0.00361,0.00332,0.00293,0.00276,0.00275,0.00275,0.00275,0.00275,0.00275,0.00276,0.00276,0.00276,0.00277,0.00277,0.00277,0.00277,0.00277,0.00277,0.00348,0.00348,0.04633,2.73124,0.00644,0.00643,0.00755,0.05928,0.08435,0.10817,0.10903,0.10903,0.11409,0.11409,0.11448,3.93976,2.17273,0.02777,0.02780,0.02780,0.02780,0.02837,0.11523,0.18303,0.41462,0.32696,0.26655,0.26648,4.22206,6.11068,0.70722,0.71085,0.77524,0.83547,0.89275,0.90298,0.91252,0.93060,0.93865,0.95317,0.97487,0.98835,1.01063,1.07939,1.08717,0.08913,0.04193,0.02525,0.02528,0.02807,0.03865,0.70407,1.23134,1.70304,0.62908,0.44631,0.37426,0.37498,0.37698,0.38335,0.38806,0.39138,0.41066,2.45832,2.49164,2.51689,2.51782,2.52082,2.52035,2.52035,2.51396,2.47605,2.42797,2.39929,2.24714,2.06968,2.03068,1.98757,1.97909,2.01053,2.03915,2.09321,2.13570,2.14261,2.14619,2.14619,0.13644,0.12749,0.12110,0.12112,3.22641,8.72583,2.91971,1.91446,1.89327,1.90590,1.90590,1.90928,1.91170,1.91788,1.92084,1.91932,0.18076,0.17800,0.17800,0.17810,0.17813,0.17811,0.17810,0.17810,0.17810,0.17801,0.17986,0.18180,0.18139,1.98375,2.03031,2.03011,2.02961,2.02984,2.02993,2.02947,2.02869,2.03137,2.03889,0.09803,0.09775,0.09775,0.09770,0.09760,0.09728,0.09724,0.09724,0.09721,0.09716,0.09717,0.09717,0.09708,0.09708,0.09706,0.08882,0.07308,0.05329,0.04878,0.04439,0.04156,0.03878,0.03691,0.03553,0.03553,0.03544,0.03543,0.03841,0.04521,1.51260,0.57080,0.26297,0.03367,0.02851,0.02851,0.02855,0.02855,1.73963,3.52844,4.33782,4.33782$1731|0.09524,0.09190,0.09066,0.08194,0.06519,0.06202,0.02899,0.02690,0.02534,0.02488,0.02488,0.02486,0.02486,0.02486,0.02489,0.03291,0.05924,2.60077,4.85468,6.74015,8.41196,9.59452,9.75649,10.09279,10.33515,10.49958,10.53057,10.53057,10.53057,10.53057,10.53057,0.00871,0.00628,0.00560,0.00547,0.00538,0.00538,0.00538,0.00534,0.00534,0.00534,0.00534,0.00534,0.00534,0.00534,0.00534,0.00534,0.00539,0.00539,0.00539,0.00541,0.00541,0.00540,0.00540,0.00540,0.47663,0.00689,0.00579,0.00575,0.00574,0.00574,0.00574,0.00574,0.00579,12.24145,11.96399,0.00697,0.00697,0.00697,0.00697,0.00697,0.00697,0.00697,0.00733,0.03385,0.34313,0.34290,35.62723,35.79752,0.40395,0.40214,0.40455,0.40607,0.40569,0.40507,0.40497,0.40091,0.39763,0.39703,0.39656,0.39619,0.40489,5.85893,5.85893,0.05562,0.05316,0.05278,0.06755,0.60232,0.86747,1.69960,1.73036,1.73268,1.41689,0.99860,0.82758,0.79248,0.78109,0.77360,0.78819,0.79897,0.85675,2.93821,3.22396,3.62936,3.75681,3.81813,3.92971,4.02428,4.01875,3.89802,3.74988,3.46620,2.04929,1.68653,1.59503,1.52359,1.49299,1.50338,1.52336,1.54511,1.55798,1.55771,1.55186,1.54665,0.94102,0.84492,0.80381,0.77650,4.15277,9.60493,9.60493,0.72885,0.72002,0.74531,0.74828,0.75443,0.86342,0.91848,0.91172,0.90282,0.18573,0.14860,0.11397,0.10270,0.10069,0.10025,0.10027,0.10015,0.09989,0.10083,0.10384,0.10972,0.12744,1.06838,1.12445,1.13541,1.14726,1.15557,1.15538,1.15566,1.15232,0.60045,0.21822,0.08115,0.08114,0.08123,0.08139,0.08159,0.08162,0.08162,0.08169,0.08176,0.08176,0.08188,0.08184,0.08199,0.08216,0.08258,0.09318,0.24185,0.08844,0.08726,0.08552,0.08464,0.08316,0.08290,0.08284,0.08282,0.08252,0.08252,0.08251,0.08260,0.08276,0.08313,0.08326,0.08355,0.08392,0.08543,0.09004,1.03081,1.09782,1.11753,1.82042,1.85864%4|$1|0$1|1$1725|2.59737,2.60787,2.61776,2.62411,2.63005,2.65437,2.64150,2.63999,2.60578,2.59152,2.47407,2.01444,1.03976,0.81642,0.76374,0.76650,0.76695,0.76931,0.62124,0.57817,0.55994,0.55704,0.55977,0.55880,0.60395,29.33660,33.55179,33.60070,33.60070,33.60070,33.60070,0.00334,0.00271,0.00271,0.00268,0.00267,0.00267,0.00267,0.00267,0.00267,0.00267,0.00267,0.00267,0.00267,0.00267,0.00267,0.00267,0.00265,0.00285,0.00304,0.00432,0.52300,2.21998,0.00655,0.00655,0.00673,0.00978,0.02882,0.09883,0.13783,0.13789,0.13926,0.13981,0.13996,3.10960,1.80452,0.00883,0.00883,0.00883,0.00883,0.00883,0.01149,0.01898,0.04413,0.22213,0.21942,0.21899,2.19320,3.64932,0.93781,0.79764,0.80045,0.80600,0.82620,0.82685,0.82927,0.83383,0.83458,0.83801,0.84192,0.84458,0.84845,0.85550,0.85967,0.22556,0.09128,0.03405,0.03460,0.09386,0.17522,0.76857,1.10778,1.35407,0.50847,0.45056,0.42849,0.43700,0.46796,0.52117,0.57062,0.62123,0.69627,0.86075,1.79143,2.86822,4.07557,5.14616,5.14978,5.14978,5.14978,1.97521,0.94148,0.21052,0.18089,0.18015,0.18015,0.17882,0.18076,0.23049,0.60628,1.24254,1.95056,2.08709,2.12216,2.19517,0.09694,0.09479,0.09452,0.09462,2.94467,7.12520,6.66965,1.73250,1.24692,1.24895,1.24942,1.25093,1.25586,1.26028,1.26124,1.26132,0.18759,0.17863,0.17655,0.17672,0.17680,0.17697,0.17697,0.17698,0.17689,0.17932,0.18603,0.19184,0.19184,2.37907,2.59426,2.59426,2.59453,2.59453,2.59453,2.59453,2.59447,2.59112,1.76217,0.00509,0.00509,0.00509,0.00509,0.00509,0.00509,0.00526,0.00563,0.00622,0.00747,0.00814,0.00906,0.01533,0.01755,0.01869,0.09237,1.39188,0.00584,0.00452,0.00393,0.00333,0.00277,0.00277,0.00277,0.00277,0.00277,0.00276,0.00276,0.00276,0.00276,0.00276,0.00276,0.00276,0.00276,0.00276,0.00276,0.00276,0.00276,0.00295,5.09779,5.09779$1723|0.64511,0.64490,0.64471,0.64471,0.64471,0.64496,0.47012,0.34809,0.26516,0.19967,0.11505,0.06114,0.01700,0.00765,0.00708,0.00708,0.00697,0.00697,0.00697,0.00697,0.00697,0.00697,0.00697,0.00697,0.00697,0.00701,0.00702,0.00889,40.45090,40.45090,1.26158,0.00458,0.00323,0.00320,0.00317,0.00317,0.00317,0.00317,0.00317,0.00317,0.00317,0.00317,0.00317,0.00317,0.00317,0.00317,0.00317,0.00317,0.00558,0.03912,1.80846,0.00583,0.00570,0.00567,0.00567,0.00710,0.38835,0.04280,0.01122,0.01055,0.01055,0.01055,0.01066,0.01066,7.18387,3.51355,0.03124,0.03097,0.03068,0.03064,0.03115,0.08521,0.20617,0.32547,0.32694,0.32795,0.32792,26.51136,27.00289,0.47576,0.47670,0.48824,0.50535,0.51574,0.51613,0.51616,0.51152,0.50166,0.49149,0.48890,0.48915,0.48605,5.29254,5.30970,0.03582,0.03582,0.03554,0.03578,0.17987,0.27619,1.88086,1.99707,2.00892,1.60844,0.85086,0.54569,0.52788,0.52789,0.52610,0.52738,0.52861,0.54028,2.41300,2.55226,2.60915,2.63450,2.66065,2.68371,2.69531,2.69804,2.69381,2.66703,2.64100,1.18572,0.95762,0.92971,0.90138,0.89315,0.90475,0.93149,0.96160,0.98335,0.99142,0.99317,0.99589,0.78583,0.73985,0.71591,0.69708,3.11691,6.76712,3.14499,1.62572,1.56125,1.83284,1.84007,1.83948,1.86406,1.87201,1.87052,1.86962,0.15316,0.14430,0.14224,0.14206,0.14198,0.14188,0.14165,0.14140,0.14143,0.17350,0.26608,0.37702,0.38252,0.72192,0.77252,0.79044,0.80049,0.80119,0.79798,0.79433,0.79137,0.75781,0.66633,0.17529,0.13088,0.11837,0.11422,0.10388,0.10079,0.10079,0.10079,0.10070,0.10068,0.10068,0.10066,0.10060,0.10061,0.10061,0.10061,0.10061,0.10102,0.10102,0.10053,0.10044,0.10025,0.10025,0.10024,0.11301,0.16502,0.24066,0.36561,0.46926,0.68373,0.60817,0.51833,0.41448,0.34202,0.33596,0.33055,0.33479,1.50967,1.90123,6.11554,6.11554%4|$1|0$1|1$1722|0.11834,0.11830,0.11841,0.11902,0.11898,0.11889,0.18842,0.31171,0.59234,0.76270,0.77500,0.27407,0.03079,0.01009,0.00966,0.00966,0.00966,0.00966,0.00970,0.01049,0.01335,0.01760,0.14072,0.36995,0.62215,1.41941,1.41705,12.27945,24.59436,22.93885,0.18847,0.00330,0.00303,0.00296,0.00296,0.00296,0.00296,0.00296,0.00296,0.00296,0.00296,0.00296,0.00296,0.00296,0.00297,0.00298,0.00301,0.00301,0.06434,0.27418,0.64540,0.71124,1.06901,0.01164,0.01157,0.01726,0.06693,0.07102,0.07586,0.07535,0.07752,0.09267,0.09284,0.09284,5.15539,4.21430,0.02499,0.02499,0.02499,0.02503,0.02503,0.11844,0.24041,0.38202,0.36776,0.35970,0.36051,5.58700,7.62905,0.39992,0.39987,0.40428,0.41217,0.41150,0.41126,0.41093,0.39380,0.37868,0.37557,0.37398,0.37475,0.38206,1.08612,2.72380,0.05577,0.04119,0.03738,0.03774,0.13392,0.31351,1.07521,1.09583,1.10410,1.10227,1.09847,1.09508,1.09326,1.08600,1.07687,1.07800,1.07742,1.08003,2.44336,2.68863,2.88029,2.92310,2.93663,2.93946,2.94138,2.94138,2.94138,2.94045,2.94045,2.93994,2.93513,2.92736,2.92686,2.92601,2.92879,2.92846,2.93001,2.93102,2.92945,2.92914,2.92900,0.11843,0.11787,0.11791,0.11791,3.11582,8.37164,5.58819,2.24540,2.08192,2.43321,2.51234,2.56287,3.25236,3.73036,3.74437,3.71772,0.20742,0.20737,0.20661,0.20697,0.20690,0.20676,0.19940,0.19051,0.17198,0.16681,0.16466,0.16242,0.16120,0.66135,1.49038,1.46907,1.44537,1.42460,1.41973,1.41381,1.38473,1.37254,1.34883,0.05475,0.01296,0.00925,0.00613,0.00613,0.00610,0.00610,0.00610,0.00610,0.00610,0.00610,0.00610,0.00613,0.00613,0.00611,0.00611,2.01649,0.01923,0.01913,0.01913,0.01901,0.01901,0.01901,0.01901,0.01901,0.02050,0.02305,0.12509,0.27998,1.27271,0.61686,0.39755,0.21749,0.14783,0.14432,0.14243,0.15430,2.83130,3.57244,4.12603,4.12603$1724|0.55944,0.55866,0.55866,0.55862,0.55843,0.55835,0.10484,0.00963,0.00866,0.00817,0.00817,0.00817,0.00817,0.00817,0.00818,0.10002,1.14517,0.26524,0.01485,0.01133,0.01032,0.01033,0.01033,0.01064,0.01064,0.01064,19.40267,19.78473,19.85477,19.85477,19.85477,0.00204,0.00204,0.00204,0.00204,0.00204,0.00204,0.00204,0.00204,0.00204,0.00204,0.00204,0.00204,0.00204,0.00204,0.00204,0.00204,0.00204,0.00204,0.00211,0.00219,0.00248,0.00371,0.00520,0.07618,0.11967,0.08046,0.08050,0.08097,0.09309,0.09549,0.16927,0.21311,0.25667,4.78780,0.38613,0.01490,0.01487,0.01487,0.01487,0.01487,0.01584,0.01750,0.02382,0.04438,0.03665,0.03697,6.77901,8.50641,0.34975,0.28295,0.28378,0.28394,0.28525,0.28521,0.28632,0.47375,0.83418,1.10564,1.49269,1.60351,1.68648,1.91288,1.92437,1.77574,1.65366,1.59296,1.55001,1.46217,1.29234,1.22185,1.18828,1.15305,1.09912,1.05504,1.03433,1.03039,1.02815,1.02890,1.03089,1.03043,1.02981,1.06220,1.89525,3.03896,4.14724,5.05617,5.06312,5.06707,5.06566,2.92778,2.07173,0.71569,0.32334,0.32508,0.33093,0.34183,0.37286,0.69460,1.36242,1.62152,1.81041,1.83921,1.85396,1.86396,1.86898,1.86663,1.88070,1.88773,1.83408,1.81413,1.37863,0.97609,0.73257,0.55853,0.54796,0.54674,0.60993,0.72804,0.72914,0.73057,0.21642,0.14644,0.09150,0.08063,0.08063,0.08036,0.08032,0.08032,0.08019,0.10482,0.41848,0.80289,0.80544,0.80778,0.81882,0.83862,0.85353,0.89107,0.90297,0.90628,0.96392,4.30589,5.44487,0.11671,0.11672,0.11651,0.11715,0.11785,0.11731,0.15972,0.11312,0.10070,0.09438,0.08706,0.08008,0.07694,0.07541,0.07526,0.10755,0.47117,0.21796,0.19213,0.11985,0.05815,0.01450,0.00762,0.00462,0.00432,0.00421,0.00410,0.00400,0.00400,0.00397,0.00397,0.00397,0.00397,0.00397,0.00397,0.00397,0.00397,0.00445,0.01113,3.71546,3.72382%4|$1|0$1|1$1723|0.59489,0.59365,0.59343,0.59336,0.59288,0.59244,0.33332,0.23426,0.20298,0.17671,0.17069,0.16807,0.16805,0.16798,0.16790,0.16790,0.16790,0.16790,0.16788,0.16783,0.16777,0.16777,0.16912,0.17065,0.17086,0.17345,0.17749,23.70236,23.75271,23.75271,23.75271,0.00204,0.00161,0.00161,0.00161,0.00161,0.00161,0.00161,0.00161,0.00161,0.00161,0.00161,0.00161,0.00161,0.00161,0.00161,0.00161,0.00161,0.00161,0.00161,0.00161,0.00161,0.00161,0.00161,0.00162,0.25885,0.00839,0.00839,0.00839,0.00958,0.01114,0.27834,0.27883,0.27897,4.02616,0.28358,0.00781,0.00781,0.00781,0.00781,0.00781,0.00910,0.01867,0.06239,0.27800,0.27047,0.27042,1.95415,2.64835,2.54649,2.50092,2.47315,2.44169,2.41241,2.39360,2.38059,2.30953,2.24981,2.24102,2.24325,2.24872,2.25633,2.27946,2.28978,2.29325,2.29602,2.30031,2.30578,2.30299,2.29984,2.29348,2.28063,2.25346,1.87823,1.40394,1.05766,1.01809,1.00924,1.01188,1.15023,1.30357,1.76494,2.78285,2.81841,2.86425,2.88221,2.89422,2.89405,2.89214,2.89111,2.88355,2.88355,2.87617,2.35120,0.87438,0.72784,0.60821,0.59533,0.59947,0.79892,1.92100,3.34521,3.43426,3.44137,3.44358,3.46076,3.51229,3.58978,3.61333,3.62556,3.64008,1.44151,1.39107,1.44585,1.44619,1.42957,1.42178,1.42270,1.42594,1.42890,1.42835,0.14122,0.11573,0.11142,0.11145,0.11122,0.11122,0.11122,0.11058,0.10996,0.11647,0.42218,0.84292,0.84830,0.87030,0.91648,0.95299,0.98832,1.02649,1.03685,1.04972,1.08637,2.89008,3.70431,0.10565,0.10559,0.10559,0.10898,0.10776,0.10601,0.16194,0.09109,0.08170,0.07480,0.06769,0.06100,0.05787,0.05674,0.05615,0.05946,0.97208,0.26310,0.21454,0.13001,0.06081,0.00552,0.00452,0.00435,0.00435,0.00435,0.00434,0.00433,0.00433,0.00433,0.00433,0.00433,0.00433,0.00433,0.00433,0.00433,0.00433,0.01232,0.03221,1.90468,1.92004$1724|0.03427,0.03405,0.03415,0.03415,0.03423,0.03423,0.03477,0.03477,0.04668,0.06314,0.65472,0.59748,0.01499,0.00345,0.00345,0.00345,0.00345,0.00345,0.00345,0.00345,0.00345,0.00345,0.00348,0.00348,0.00356,0.00356,7.40680,39.15958,39.15958,38.58575,0.06649,0.00548,0.00365,0.00329,0.00286,0.00286,0.00286,0.00286,0.00286,0.00286,0.00286,0.00286,0.00286,0.00286,0.00286,0.00286,0.00286,0.00286,0.03737,0.16000,0.53923,0.67720,1.35945,0.01897,0.01891,0.03084,0.07729,0.07889,0.08251,0.08269,0.08541,0.12606,0.12573,0.12560,5.48855,5.22422,0.04148,0.04051,0.04051,0.04027,0.04080,0.07922,0.13980,0.22053,0.23476,0.24967,0.24994,3.81457,5.51899,0.28047,0.28040,0.28300,0.28676,0.29010,0.29151,0.29388,0.29465,0.29217,0.29132,0.33858,0.39120,0.56519,1.62816,1.62837,0.07972,0.05583,0.05003,0.05837,0.25820,0.52020,1.12855,1.13211,1.13260,1.14244,1.14478,1.14450,1.14446,1.14677,1.14965,1.14695,1.14026,1.13860,1.12250,1.11724,1.11439,1.11260,1.11251,1.11451,1.12020,1.11242,1.08315,1.05284,1.02419,1.00998,1.00167,1.00014,0.99464,0.99516,0.99731,1.01223,1.02657,1.06158,1.07482,1.08217,1.09362,0.95878,0.94926,0.94347,0.93896,4.76159,10.38987,10.38987,1.44975,1.44750,1.51426,1.53533,1.53927,1.55640,1.57716,1.58117,1.58006,0.22603,0.19857,0.19477,0.19500,0.19467,0.19471,0.19139,0.18747,0.17985,0.17786,0.17603,0.17405,0.17348,0.36089,1.76455,1.75932,1.75523,1.74675,1.74561,1.74331,1.72998,1.66289,1.38587,0.09245,0.04481,0.02443,0.01750,0.01455,0.01395,0.01399,0.01409,0.01419,0.01419,0.01425,0.01425,0.01423,0.01429,0.01433,0.01461,1.84680,0.02793,0.02754,0.02751,0.02751,0.02751,0.02751,0.02754,0.02833,0.02914,0.03346,0.11028,0.25465,1.35368,0.74102,0.39342,0.10893,0.09696,0.09748,0.09744,0.14645,3.31330,4.00320,6.02833,6.02833%4|$1|0$1|1$1722|0.11854,0.11787,0.11824,0.11792,0.11819,0.11767,0.18211,0.27982,0.48284,0.63879,0.68660,0.36643,0.04702,0.01249,0.00991,0.00991,0.00991,0.00991,0.00991,0.01038,0.01304,0.02074,0.22102,0.48388,0.81039,1.44232,1.57942,27.04416,33.58977,32.73082,0.06001,0.00497,0.00295,0.00295,0.00295,0.00295,0.00294,0.00294,0.00294,0.00292,0.00292,0.00292,0.00292,0.00292,0.00292,0.00292,0.00292,0.00410,0.12295,0.60839,1.05260,0.46582,0.41668,0.04891,0.04894,0.05262,0.05495,0.05487,0.05530,0.05538,0.05866,0.08587,0.08587,0.08610,5.98764,4.24154,0.02426,0.02426,0.02433,0.02433,0.02435,0.11642,0.25686,0.38031,0.35527,0.34782,0.34867,7.18008,9.35353,0.43374,0.43603,0.44520,0.44875,0.45033,0.44970,0.44916,0.44903,0.45027,0.48720,0.62222,0.72870,0.88133,1.50892,1.50848,0.02044,0.02035,0.02035,0.02035,0.03163,0.08733,0.60012,0.93693,1.39586,1.08025,0.97042,0.92785,0.92027,0.92004,0.92335,0.92833,0.93148,0.94188,1.55806,2.13717,2.72320,3.32136,3.93810,3.94792,3.95314,3.95314,2.87937,2.48085,1.70514,0.21878,0.19070,0.19144,0.19165,0.19348,0.22153,0.52964,1.39661,2.34427,2.55590,2.59687,2.63859,0.09030,0.09034,0.09050,0.09059,3.28421,8.43172,8.41231,2.54917,2.17144,2.41355,2.50657,2.57140,3.67026,4.17288,4.17558,4.06044,0.19821,0.19347,0.19321,0.19330,0.19310,0.19310,0.19070,0.19018,0.18856,0.18816,0.18819,0.18817,0.18786,1.12134,1.30200,1.29485,1.28753,1.28376,1.28144,1.28015,1.27791,1.26959,1.16372,0.05077,0.04334,0.04199,0.04138,0.04110,0.04089,0.04171,0.04222,0.04292,0.04406,0.04530,0.04454,0.04557,0.04704,0.04807,0.04796,1.10413,0.05128,0.05069,0.04928,0.04720,0.04599,0.04513,0.04487,0.04491,0.04475,0.04475,0.05639,0.08424,1.51730,0.57340,0.26821,0.05004,0.04362,0.04329,0.04336,0.04926,3.57607,4.35006,4.46092,4.46092$1723|0.65003,0.64992,0.64865,0.64886,0.64864,0.64859,0.17164,0.06106,0.03592,0.02328,0.02328,0.02328,0.02328,0.02328,0.02343,0.12133,0.81511,0.32361,0.02769,0.02161,0.02086,0.02085,0.02105,0.02108,0.02108,0.02108,0.03016,20.93932,20.98624,20.98624,20.98624,0.00273,0.00195,0.00161,0.00161,0.00161,0.00161,0.00161,0.00161,0.00161,0.00161,0.00161,0.00161,0.00161,0.00161,0.00161,0.00161,0.00161,0.00161,0.00161,0.00161,0.00161,0.00161,0.00161,0.00161,0.26676,0.02375,0.02433,0.02565,0.05678,0.05780,0.23788,0.23933,0.24086,2.17786,1.33961,0.00885,0.00885,0.00885,0.00885,0.00885,0.01027,0.01966,0.04993,0.21201,0.23846,0.23828,1.21178,1.77775,1.71863,1.71437,1.71275,1.71235,1.71370,1.72284,1.73853,1.72805,1.70120,1.65235,1.64688,1.64036,1.64057,2.61525,8.23747,8.48501,8.88301,9.75221,9.79365,9.79365,9.79365,9.66384,6.61418,1.46046,1.17190,0.98226,0.91833,0.90681,0.89851,0.89083,0.93370,1.02893,1.11378,1.86259,2.69694,3.45273,3.73627,3.89961,3.89961,3.90259,3.86574,3.08155,2.27400,1.64238,0.70329,0.61127,0.59181,0.58737,0.58781,0.59756,0.62460,0.73824,0.93042,0.97102,1.10221,1.27421,2.21954,4.81360,6.62110,7.45383,7.73152,8.01953,0.68585,0.68613,0.69017,0.69202,0.69217,0.69254,0.69587,0.69893,0.69936,0.69810,0.13147,0.10153,0.08721,0.08625,0.08602,0.08595,0.08613,0.08612,0.08603,0.14919,0.37658,0.60194,0.60224,0.82715,0.86354,0.95186,1.05722,1.77088,1.92630,2.04337,2.36824,2.85408,2.99354,0.19252,0.19118,0.19240,0.19549,0.19869,0.19257,0.13418,0.08507,0.06159,0.04984,0.04300,0.03482,0.03326,0.03252,0.03252,0.16372,0.90642,0.05403,0.04500,0.03479,0.02600,0.01644,0.01142,0.00848,0.00770,0.00722,0.00713,0.00713,0.00694,0.00685,0.00677,0.00677,0.00677,0.00677,0.00677,0.00677,0.00677,0.03165,0.08354,1.99814,2.28526%4|$1|0$1|1$1723|0.59914,0.59844,0.59803,0.59746,0.59711,0.59711,0.24136,0.08611,0.07113,0.06461,0.06460,0.06460,0.06615,0.06766,0.06964,0.12217,0.21072,0.27144,0.10403,0.08941,0.08522,0.08509,0.08541,0.08581,0.08742,0.09429,0.09445,0.29454,19.21728,19.21728,19.21728,0.00316,0.00316,0.00316,0.00207,0.00188,0.00188,0.00188,0.00188,0.00188,0.00188,0.00188,0.00188,0.00188,0.00188,0.00188,0.00188,0.00188,0.00188,0.00188,0.00188,0.00188,0.00188,0.00188,0.00188,0.25878,0.01047,0.01047,0.01062,0.01419,0.01699,0.25970,0.25978,0.26008,2.49818,0.19507,0.00598,0.00595,0.00595,0.00595,0.00595,0.00644,0.00905,0.02554,0.19084,0.22493,0.22513,6.20352,8.46846,5.05610,5.05610,5.03774,3.84577,0.70142,0.69239,0.69415,0.69280,0.69229,0.69117,0.69098,0.69226,0.69187,0.69314,0.67787,0.66568,0.66832,0.68941,7.99668,7.99668,7.67397,7.40700,3.68208,0.70689,0.67546,0.66885,0.66640,0.66425,0.66121,0.66028,0.78437,0.91480,1.18172,2.00256,2.12246,2.21693,2.22412,2.21812,2.15625,2.08645,2.04741,1.95290,1.88819,1.80408,0.23326,0.20873,0.20675,0.20721,0.20721,0.20989,0.22235,0.26910,0.33649,0.42163,0.59507,0.73626,0.70884,1.03819,4.71326,7.57111,9.42404,11.67030,1.30539,1.32004,1.34285,1.34372,1.34330,1.34272,1.34316,1.34564,1.34842,1.34820,0.11281,0.10411,0.10080,0.10051,0.10043,0.10040,0.10046,0.10046,0.10057,0.10349,0.11003,0.11085,0.11198,0.52811,1.57582,1.57323,1.56650,1.57122,1.57248,1.57098,1.57999,2.51978,2.79541,0.17194,0.17218,0.17224,0.17276,0.17308,0.17370,0.11698,0.07529,0.05361,0.04425,0.03415,0.02511,0.02382,0.02310,0.02296,0.05949,1.54925,0.03078,0.02483,0.01972,0.01429,0.00720,0.00442,0.00367,0.00367,0.00357,0.00357,0.00357,0.00357,0.00355,0.00355,0.00355,0.00355,0.00355,0.00359,0.00359,0.00359,0.00359,0.00811,2.48893,2.48936$1725|0.02406,0.02406,0.02406,0.02406,0.02406,0.02406,0.02416,0.02416,0.02537,0.02816,0.61508,0.57892,0.00682,0.00309,0.00309,0.00309,0.00309,0.00309,0.00309,0.00309,0.00309,0.00309,0.00309,0.00315,0.00315,0.00315,13.57899,36.58908,36.58908,36.01036,0.09342,0.00424,0.00272,0.00272,0.00272,0.00272,0.00272,0.00272,0.00272,0.00272,0.00272,0.00272,0.00272,0.00272,0.00272,0.00272,0.00272,0.00279,0.03465,0.13310,0.54361,0.72297,1.31095,0.01434,0.01434,0.02244,0.07092,0.07560,0.07870,0.07888,0.08164,0.11621,0.11557,0.11557,7.38938,5.97001,0.02501,0.02472,0.02440,0.02433,0.02433,0.08779,0.24320,0.40507,0.39929,0.39487,0.39514,4.56426,6.54772,0.50928,0.51011,0.51347,0.52735,0.53661,0.53670,0.53648,0.53592,0.53628,0.54045,0.60359,0.64454,0.79750,2.60050,2.61169,0.03645,0.03437,0.03413,0.03446,0.05791,0.09816,0.97034,3.93885,4.46774,4.37575,0.77477,0.36755,0.36551,0.36435,0.36437,0.36525,0.36914,0.37382,3.49929,3.79006,4.00428,4.03764,4.06372,4.07180,4.09078,4.07807,3.95619,3.85720,3.66226,2.84119,2.74916,2.72154,2.72154,2.72394,2.78725,2.98124,3.37837,3.74495,3.77775,3.77775,3.77213,0.26729,0.24492,0.22691,0.22407,4.83867,13.15433,13.15433,2.04308,2.02357,2.05630,2.06180,2.06386,2.08616,2.09535,2.08943,2.08504,0.26997,0.26427,0.26453,0.26473,0.26516,0.26542,0.26505,0.26483,0.26460,0.26865,0.28159,0.29585,0.29552,1.55443,1.69898,1.69777,1.69463,1.69116,1.68894,1.68673,1.68481,1.65397,0.65960,0.08107,0.07878,0.07814,0.07817,0.07817,0.07807,0.07893,0.08002,0.08149,0.08276,0.08481,0.08565,0.08715,0.08860,0.08903,0.08903,0.08903,0.08899,0.08887,0.08815,0.08798,0.08772,0.08743,0.08685,0.08802,0.09250,0.10126,0.15933,0.23567,1.01777,0.76695,0.49544,0.23872,0.14592,0.14120,0.13890,0.14300,2.51994,3.30340,4.75306,4.75190%4|$1|0$1|1$1724|0.60038,0.59996,0.59955,0.59929,0.59936,0.59930,0.36009,0.26666,0.22823,0.18922,0.17478,0.17124,0.17019,0.17013,0.16990,0.17006,0.17006,0.17002,0.17002,0.17002,0.16995,0.16981,0.17041,0.17192,0.17263,0.17304,0.17395,21.00406,21.07117,21.07117,21.07117,0.00273,0.00201,0.00191,0.00186,0.00186,0.00183,0.00178,0.00173,0.00173,0.00173,0.00173,0.00173,0.00173,0.00173,0.00173,0.00173,0.00173,0.00173,0.00173,0.00173,0.00173,0.00173,0.00175,0.00175,0.25834,0.00884,0.00883,0.00894,0.01053,0.01190,0.27831,0.27864,0.27886,2.96032,0.18079,0.00663,0.00663,0.00663,0.00663,0.00663,0.00752,0.01294,0.03571,0.20275,0.23462,0.23433,8.54236,10.53760,0.81477,0.81715,0.82918,0.82219,0.81385,0.81469,0.81641,0.81927,0.82620,0.82790,0.83281,0.83842,0.84461,0.93290,1.23281,1.56473,2.94750,5.85574,6.11503,6.11515,5.95368,5.56896,4.43118,2.29950,0.82572,0.78712,0.77379,0.76640,0.76057,0.75853,1.06017,1.39085,2.10422,2.82858,2.84787,2.85364,2.85607,2.85662,2.85542,2.85542,2.85425,2.84916,2.84869,2.84742,1.47865,0.38330,0.33179,0.30115,0.29503,0.29386,0.29762,0.30455,0.30821,0.32235,0.35323,0.38101,0.37758,0.55972,2.08962,4.66660,5.91925,7.17655,1.23619,1.25007,1.30082,1.30227,1.30108,1.30206,1.30722,1.31079,1.31179,1.31273,0.14429,0.10646,0.09609,0.09522,0.09497,0.09470,0.09456,0.09431,0.09403,0.12735,0.40058,0.68350,0.67920,0.70319,0.75976,0.80649,0.84277,0.88984,0.89475,0.89810,0.91695,2.56968,3.39825,0.10304,0.10317,0.10227,0.10253,0.10243,0.10215,0.10111,0.09910,0.09637,0.09390,0.09171,0.08960,0.08782,0.08649,0.08525,0.08948,0.37011,0.41655,0.34644,0.21172,0.09657,0.00626,0.00462,0.00437,0.00437,0.00437,0.00437,0.00437,0.00438,0.00438,0.00438,0.00438,0.00438,0.00438,0.00438,0.00438,0.00438,0.00770,0.03026,1.86972,1.88937$1724|0.02876,0.02876,0.02876,0.02876,0.02876,0.02876,0.02929,0.03050,0.03855,0.04818,0.63825,0.58521,0.01033,0.00341,0.00341,0.00341,0.00341,0.00341,0.00341,0.00341,0.00341,0.00341,0.00341,0.00357,0.00384,0.00397,9.02024,37.73897,37.73897,36.82225,0.07729,0.00287,0.00287,0.00280,0.00280,0.00280,0.00280,0.00280,0.00280,0.00280,0.00280,0.00280,0.00280,0.00280,0.00280,0.00280,0.00280,0.00286,0.03676,0.14311,0.55572,0.68521,1.33231,0.01676,0.01675,0.02830,0.07294,0.07491,0.07811,0.07842,0.08198,0.12170,0.12190,0.12147,6.59014,6.45304,0.02583,0.02531,0.02531,0.02529,0.02529,0.11865,0.24862,0.40148,0.37733,0.36542,0.36569,2.56729,4.16753,0.39532,0.39651,0.40066,0.40546,0.40586,0.40578,0.40560,0.39175,0.37774,0.37061,0.38700,0.42113,0.55245,1.56507,1.56368,0.05410,0.04158,0.03891,0.03881,0.05460,0.10359,1.74615,1.78573,1.81525,1.81803,1.82211,1.82211,1.82232,1.82233,1.82233,1.82328,1.82328,1.82276,1.81810,1.81788,1.81641,1.81631,1.81312,1.81144,1.80431,1.80185,1.79442,1.78564,1.78288,1.78071,1.77394,1.77192,1.77192,1.77403,1.77369,1.78574,1.80626,1.83261,1.83793,1.84511,1.84481,1.79525,1.77036,1.75957,1.74929,5.37319,10.27244,10.27244,1.62319,1.60065,1.63434,1.64626,1.64807,1.67703,1.68800,1.68860,1.68188,0.25565,0.23771,0.23459,0.23456,0.23455,0.23480,0.23418,0.23382,0.23356,0.23392,0.23486,0.23586,0.23568,1.68480,1.73313,1.73313,1.73220,1.73034,1.72976,1.73008,1.72734,1.67679,1.58165,0.05831,0.02328,0.01219,0.00785,0.00710,0.00696,0.00697,0.00697,0.00697,0.00697,0.00696,0.00696,0.00696,0.00696,0.00698,0.00698,1.99547,0.01909,0.01909,0.01909,0.01909,0.01909,0.01909,0.01898,0.01900,0.01900,0.02073,0.07432,0.19350,1.44812,0.66966,0.35253,0.08783,0.07431,0.07494,0.07555,0.13486,3.34524,4.18543,5.75058,5.75058%4|$1|0$1|1$1723|0.60308,0.60018,0.60069,0.60059,0.60059,0.60040,0.39022,0.28620,0.23503,0.19220,0.18016,0.17270,0.17207,0.17170,0.17157,0.17157,0.17152,0.17144,0.17144,0.17144,0.17133,0.17133,0.17264,0.17420,0.17479,0.18280,0.22845,14.18771,14.25537,14.25537,11.83916,0.00186,0.00186,0.00165,0.00165,0.00164,0.00164,0.00164,0.00161,0.00161,0.00161,0.00161,0.00161,0.00161,0.00161,0.00161,0.00161,0.00161,0.00161,0.00161,0.00161,0.00161,0.00161,0.00161,0.00161,0.25888,0.01089,0.01096,0.01119,0.01625,0.01961,0.26847,0.26927,0.27087,3.19418,0.18599,0.00720,0.00720,0.00720,0.00720,0.00720,0.00878,0.01870,0.06439,0.27138,0.26916,0.26861,5.85548,7.78218,0.85289,0.83141,0.83113,0.81251,0.81228,0.81280,0.81460,0.81771,0.82592,0.82908,0.83877,0.84659,0.84930,1.05870,1.80383,2.15500,3.49886,5.95811,6.08625,6.08625,5.98491,5.69731,4.16823,2.14663,0.86012,0.81889,0.79980,0.79570,0.79516,0.79384,0.97615,1.18658,1.60229,1.97541,2.22632,2.43248,2.46057,2.48086,2.48350,2.48218,2.48339,2.48339,2.48339,2.48219,2.12778,0.32383,0.19717,0.11345,0.10298,0.10272,0.10238,0.10281,0.10409,0.10481,0.10481,0.10463,0.10533,0.31267,1.58006,3.41517,4.65050,6.08092,0.97972,0.98980,1.00905,1.01462,1.01197,1.00863,1.01090,1.01277,1.01237,1.01254,0.10980,0.08872,0.08750,0.08671,0.08639,0.08639,0.08682,0.08687,0.08623,0.13640,0.38458,0.63555,0.62833,0.65132,0.72898,0.79473,0.85364,0.96563,0.97131,0.97816,1.00083,2.29870,2.99441,0.11494,0.11503,0.11502,0.11502,0.11502,0.11410,0.14590,0.10463,0.09632,0.08965,0.08101,0.07318,0.06942,0.06800,0.06717,0.06930,0.77206,0.31837,0.26183,0.15160,0.06733,0.00572,0.00407,0.00407,0.00406,0.00406,0.00406,0.00406,0.00406,0.00406,0.00406,0.00406,0.00406,0.00406,0.00406,0.00406,0.00406,0.01949,0.04298,1.75498,1.77636$1725|0.02574,0.02528,0.02528,0.02531,0.02531,0.02530,0.02551,0.02622,0.03028,0.03322,0.62781,0.58221,0.01226,0.00313,0.00313,0.00313,0.00313,0.00313,0.00313,0.00313,0.00313,0.00313,0.00335,0.00335,0.00335,0.00407,1.10733,46.44935,46.44935,46.44935,46.44935,0.00480,0.00285,0.00281,0.00281,0.00281,0.00281,0.00281,0.00281,0.00281,0.00281,0.00281,0.00281,0.00281,0.00281,0.00281,0.00281,0.00281,0.04524,0.17715,0.67941,0.75912,1.05456,0.01868,0.01868,0.03028,0.07001,0.07375,0.07714,0.07749,0.08011,0.12235,0.12166,0.12082,6.38929,6.18480,0.03357,0.03348,0.03347,0.03308,0.03361,0.07087,0.12448,0.21390,0.22767,0.24081,0.24093,5.68941,7.87597,0.42111,0.42198,0.42701,0.43130,0.43190,0.43128,0.43210,0.41923,0.39876,0.39379,0.41418,0.44863,0.55950,1.49607,1.49544,0.03907,0.03302,0.03077,0.03151,0.08877,0.16145,1.13395,1.23465,1.30868,1.38647,1.40156,1.41356,1.46707,1.54807,1.69300,1.71509,1.72098,1.72830,1.72939,1.72548,1.71757,1.71864,1.69924,1.69245,1.68094,1.67184,1.64140,1.62614,1.62064,1.61067,1.60202,1.60083,1.59801,1.59900,1.60518,1.63462,1.67337,1.75718,1.78873,1.79226,1.79226,1.60807,1.58209,1.55840,1.53276,5.23770,11.04643,11.04643,1.69780,1.66942,1.77742,1.79681,1.80677,2.04479,2.17820,2.17963,2.00132,0.25161,0.23870,0.23699,0.23696,0.23687,0.23690,0.23596,0.23555,0.23535,0.23590,0.23704,0.23775,0.23790,1.58354,1.61867,1.61616,1.61616,1.61616,1.61372,1.61372,1.60491,1.56939,1.48968,0.06392,0.02295,0.01111,0.00805,0.00758,0.00725,0.00725,0.00725,0.00725,0.00725,0.00724,0.00724,0.00724,0.00724,0.00724,0.00724,1.98311,0.02144,0.02141,0.02141,0.02141,0.02141,0.02141,0.02142,0.02150,0.02191,0.02370,0.09942,0.23719,1.40669,0.69600,0.35110,0.11200,0.09743,0.09760,0.09850,0.17498,3.23381,3.93540,6.10108,6.10108%4|$1|0$1|1$1725|0.11591,0.11500,0.11482,0.11511,0.11568,0.11657,0.18048,0.28657,0.48068,0.66268,0.69359,0.36831,0.03584,0.01057,0.00883,0.00883,0.00883,0.00883,0.00882,0.00919,0.01000,0.01055,0.13201,0.32047,0.57223,1.61386,1.61386,14.13334,45.41739,45.41739,45.41739,0.00355,0.00316,0.00308,0.00308,0.00304,0.00304,0.00304,0.00304,0.00304,0.00304,0.00304,0.00304,0.00304,0.00305,0.00305,0.00308,0.00308,0.07617,0.34744,0.73555,0.74765,0.85811,0.01439,0.01439,0.02228,0.06697,0.07096,0.07517,0.07500,0.07866,0.10020,0.09967,0.09973,5.97602,3.98756,0.02274,0.02264,0.02248,0.02238,0.02237,0.10059,0.24042,0.39405,0.37893,0.37219,0.37366,11.58601,13.20348,0.47889,0.48038,0.48741,0.49516,0.49788,0.49815,0.49831,0.49929,0.49894,0.52874,0.62385,0.70962,0.89677,1.91794,1.92089,0.03279,0.02521,0.02511,0.02511,0.20886,0.58721,0.87428,0.88420,0.88720,0.88387,0.87694,0.87642,0.87569,0.87588,0.87588,0.87837,0.88812,0.91157,2.75627,2.79662,2.81973,2.82243,2.82243,2.82367,2.82472,2.82472,2.82498,2.82498,2.82456,2.82320,2.81444,2.81187,2.80916,2.80916,2.80916,2.81084,2.81424,2.82001,2.81743,2.81740,2.81886,0.10139,0.10091,0.10089,0.10072,2.98300,8.09563,7.74391,2.42521,2.14784,2.49798,2.57999,2.63340,3.56615,4.02983,4.03944,4.03762,0.28444,0.28437,0.28378,0.28447,0.28469,0.28453,0.28453,0.28105,0.28036,0.28214,0.28477,0.28776,0.28818,1.45305,1.54141,1.53708,1.53383,1.53287,1.53334,1.53300,1.53092,1.52689,1.40607,0.02723,0.02260,0.02061,0.02061,0.02021,0.02000,0.02063,0.02128,0.02211,0.02309,0.02424,0.02586,0.02713,0.02858,0.02924,0.02924,1.53741,0.03437,0.03437,0.03377,0.03352,0.03319,0.03272,0.03263,0.03257,0.03283,0.03305,0.08507,0.14818,1.42514,0.49603,0.32544,0.15682,0.09443,0.09243,0.09215,0.10268,2.81692,3.67713,4.06537,4.07595$1719|0.58130,0.58071,0.58090,0.58090,0.58045,0.58045,0.10384,0.01137,0.00951,0.00936,0.00936,0.00936,0.00937,0.00935,0.00958,0.11365,1.14158,0.26232,0.01536,0.01257,0.01206,0.01206,0.01216,0.01216,0.01216,0.01255,7.07126,7.30731,7.39834,7.39834,7.25341,0.00282,0.00155,0.00155,0.00155,0.00151,0.00150,0.00150,0.00150,0.00150,0.00150,0.00150,0.00150,0.00150,0.00150,0.00150,0.00150,0.00150,0.00150,0.00150,0.00150,0.00150,0.00150,0.00150,0.00150,0.26850,0.02266,0.02266,0.02490,0.05531,0.05700,0.24375,0.24444,0.24582,2.25126,1.45530,0.01134,0.01134,0.01119,0.01119,0.01119,0.01268,0.01829,0.03554,0.14147,0.17788,0.17882,0.32230,0.42943,0.42558,0.42386,0.48034,0.54659,0.73370,1.05812,1.89339,1.88530,1.87304,1.83415,1.83234,1.83109,1.83454,1.86360,1.86366,1.83737,1.82658,1.83169,2.66339,3.34568,3.43278,3.51912,3.80738,4.46012,4.46555,4.46742,4.47010,4.47010,4.47085,4.47002,4.46991,4.47231,4.47231,4.47231,4.47255,4.47287,4.47392,4.47392,4.47101,4.46985,4.46883,4.46883,4.47110,4.47102,4.47145,4.47252,4.47330,4.47330,4.46967,4.46967,4.46949,4.46949,4.46949,4.46848,4.46848,4.46848,4.46929,4.44437,4.37840,4.36112,4.13871,3.87698,1.23875,0.97422,0.84888,0.84174,0.68137,0.64668,0.65062,0.65535,0.65606,0.65596,0.09748,0.08648,0.08258,0.08272,0.08268,0.08268,0.08271,0.08271,0.08273,0.09143,0.09776,0.10274,0.10317,0.83841,1.38093,1.38805,1.39329,1.41329,1.41567,1.41484,1.41677,1.53425,1.50136,0.47344,0.46466,0.46161,0.46395,0.46851,0.47036,0.09461,0.00074,0.00074,0.00074,0.00071,0.00068,0.00068,0.00068,0.00068,0.00068,0.00068,0.00068,0.00068,0.00068,0.00068,0.00068,0.00068,0.00068,0.00068,0.00068,0.00068,0.00068,0.00068,0.00068,0.00068,0.00068,0.00068,0.00068,0.00068,0.00068,0.00068,0.00068,0.00094,4.09896,4.09896%4|$1|0$1|1$1722|0.56711,0.56615,0.56611,0.56576,0.56571,0.56476,0.56259,0.56189,0.56081,0.55769,0.53321,0.27339,0.17755,0.16463,0.16463,0.16562,0.16675,0.16782,0.16692,0.16692,0.16692,0.16697,0.16692,0.16777,0.16856,0.17276,0.38569,28.49248,28.58584,28.58584,0.51534,0.00451,0.00274,0.00201,0.00201,0.00196,0.00196,0.00192,0.00192,0.00192,0.00192,0.00192,0.00192,0.00192,0.00192,0.00192,0.00192,0.00192,0.00192,0.00192,0.00192,0.00192,0.00192,0.00192,0.00192,0.25716,0.04416,0.04477,0.04612,0.06693,0.07395,0.09970,0.09862,0.09757,5.03309,0.14617,0.00353,0.00353,0.00353,0.00353,0.00353,0.00353,0.00353,0.00359,0.01409,0.28700,0.28627,4.47338,6.38816,0.58555,0.56916,0.57249,0.56183,0.55544,0.55561,0.55567,0.55498,0.56352,0.57574,0.64761,0.65899,0.71733,8.34208,8.37789,1.24340,0.94710,0.83959,1.67516,1.99182,1.99823,1.99656,1.89312,1.75674,1.10206,1.05444,1.03645,1.02011,1.01448,1.01384,1.09525,1.14350,1.27106,1.41827,1.64143,1.82685,1.89059,1.97911,2.11218,2.27466,2.32180,2.32784,2.32897,2.33088,1.99208,0.41645,0.26106,0.12956,0.10730,0.10622,0.10589,0.10658,0.10654,0.10820,0.10821,0.11151,0.11058,0.29598,2.17985,4.95406,6.37948,7.57198,1.01011,1.03520,1.05296,1.05083,1.04495,1.04029,1.04466,1.04595,1.04671,1.04555,0.09723,0.09241,0.09131,0.09123,0.09123,0.09126,0.09110,0.09109,0.09115,0.12964,0.36392,0.61410,0.60281,0.65527,0.74984,0.80044,0.86759,0.91259,0.91368,0.91617,0.92378,2.04353,2.67760,0.10585,0.10518,0.10536,0.10536,0.10540,0.10474,0.12247,0.09854,0.09597,0.09283,0.09106,0.08772,0.08541,0.08401,0.08281,0.08574,0.41671,0.40754,0.34113,0.22907,0.11174,0.01898,0.01338,0.01313,0.01313,0.01313,0.01313,0.01313,0.01313,0.01313,0.01313,0.01313,0.01313,0.01313,0.01393,0.01572,1.41440,1.41620,1.41298,1.52467,1.54156$1725|0.20100,0.20142,0.22507,0.20910,0.20526,0.20343,0.19331,0.19105,0.18987,0.18467,0.19033,0.15439,0.04171,0.00775,0.00377,0.00377,0.00377,0.00377,0.00377,0.00377,0.00377,0.00377,0.00391,0.00391,0.00394,0.00417,0.14913,37.03055,37.06445,37.06445,37.06445,0.00378,0.00302,0.00283,0.00283,0.00283,0.00283,0.00283,0.00283,0.00283,0.00283,0.00283,0.00283,0.00283,0.00283,0.00283,0.00287,0.00291,0.03126,0.13941,0.57385,0.71753,1.26971,0.02483,0.02483,0.02606,0.04648,0.04939,0.05278,0.05326,0.05415,0.20854,0.21024,0.21083,5.10450,4.82584,0.02908,0.02874,0.02874,0.02879,0.02904,0.12227,0.24607,0.38844,0.37353,0.36462,0.36284,6.22230,8.15699,0.41795,0.41879,0.42583,0.43031,0.43009,0.42968,0.43009,0.41919,0.39335,0.38225,0.40119,0.43445,0.53948,1.41607,1.41462,0.04439,0.03202,0.02901,0.03055,0.15622,0.34927,0.61865,0.69163,0.76759,0.93091,0.94602,0.95739,1.07248,1.34616,1.77473,1.81026,1.84178,1.86256,1.87097,1.87157,1.87112,1.87477,1.86740,1.86614,1.85769,1.85155,1.83287,1.81630,1.78613,1.77342,1.74889,1.74838,1.73928,1.74015,1.74731,1.77275,1.78570,1.83876,1.85926,1.87235,1.87970,1.58728,1.50165,1.44965,1.42154,5.12082,10.92181,10.92181,0.61183,0.60174,1.88215,1.97635,1.98976,2.62016,3.01702,3.02195,2.93631,0.26720,0.25964,0.25982,0.25917,0.26001,0.26004,0.25787,0.25681,0.25579,0.25695,0.25778,0.25907,0.25880,1.72883,1.90284,1.90208,1.90111,1.90161,1.90003,1.90003,1.89729,1.82118,1.57672,0.07425,0.03283,0.01538,0.00861,0.00799,0.00761,0.00761,0.00761,0.00763,0.00763,0.00763,0.00763,0.00763,0.00763,0.00763,0.00799,1.98127,0.01280,0.01279,0.01279,0.01279,0.01279,0.01279,0.01283,0.01285,0.01285,0.01285,0.01364,0.02603,1.81432,0.19341,0.07957,0.03063,0.02965,0.02965,0.02965,0.03105,0.99319,2.49414,6.20405,6.20255%4|$1|0$1|1$1725|0.02331,0.02316,0.02315,0.02314,0.02311,0.02311,0.02311,0.02311,0.02370,0.02679,0.62004,0.57353,0.00609,0.00310,0.00310,0.00310,0.00310,0.00310,0.00310,0.00310,0.00310,0.00310,0.00321,0.00321,0.00325,0.00325,0.05928,41.44166,41.44166,41.44166,41.44166,0.00388,0.00276,0.00276,0.00276,0.00275,0.00275,0.00275,0.00275,0.00275,0.00276,0.00276,0.00276,0.00276,0.00276,0.00276,0.00276,0.00297,0.03753,0.18860,0.61146,0.70481,1.18601,0.02843,0.02843,0.02918,0.04053,0.03921,0.04073,0.04066,0.04160,0.23808,0.23805,0.23829,5.39261,5.20762,0.02767,0.02747,0.02747,0.02747,0.02756,0.10700,0.23998,0.39604,0.37682,0.36673,0.36617,5.11388,7.07790,0.41270,0.41305,0.41769,0.42165,0.42372,0.42361,0.42361,0.41043,0.38187,0.37196,0.38692,0.42605,0.54389,1.46909,1.46754,0.04300,0.03235,0.03022,0.03189,0.15279,0.39085,0.77090,0.84009,0.89715,0.99741,1.02680,1.03580,1.16745,1.53848,2.06937,2.12582,2.15438,2.18193,2.17763,2.17551,2.16410,2.16067,2.15023,2.13935,2.12920,2.10084,2.06366,2.01775,1.98901,1.95032,1.93150,1.92105,1.91439,1.91135,1.91482,1.93668,1.99313,2.07165,2.08783,2.10142,2.11165,1.81479,1.73876,1.68700,1.65379,5.25328,10.75848,10.75848,1.78186,1.71281,1.86691,1.91150,1.92607,2.15260,2.28008,2.28112,2.17107,0.25855,0.24389,0.24007,0.23988,0.24013,0.23995,0.23922,0.23858,0.23818,0.23820,0.23868,0.23906,0.23899,1.62952,1.69184,1.69122,1.69122,1.68544,1.68316,1.68289,1.67318,1.62333,1.50393,0.06374,0.02748,0.01399,0.00850,0.00706,0.00687,0.00687,0.00687,0.00687,0.00687,0.00687,0.00687,0.00687,0.00687,0.00687,0.00687,1.99409,0.02098,0.02098,0.02098,0.02087,0.02081,0.02081,0.02081,0.02106,0.02106,0.02369,0.10754,0.25865,1.41307,0.69742,0.37278,0.10365,0.08410,0.08409,0.08448,0.12932,3.64046,4.33257,5.45538,5.45538$1722|0.60851,0.60721,0.60725,0.60690,0.60615,0.60547,0.38087,0.28312,0.23734,0.19517,0.18179,0.17392,0.17301,0.17260,0.17260,0.17264,0.17274,0.17274,0.17265,0.17265,0.17240,0.17247,0.17427,0.17509,0.17902,0.18336,0.32879,17.90926,18.00841,18.00841,8.33980,0.00452,0.00233,0.00205,0.00197,0.00197,0.00197,0.00195,0.00195,0.00195,0.00195,0.00195,0.00195,0.00195,0.00195,0.00195,0.00195,0.00195,0.00195,0.00195,0.00195,0.00195,0.00195,0.00195,0.00195,0.25665,0.04004,0.04062,0.04201,0.06323,0.07241,0.10160,0.09929,0.09818,4.45565,0.08840,0.00324,0.00318,0.00316,0.00316,0.00316,0.00316,0.00316,0.00316,0.01612,0.28382,0.28314,6.09567,8.15298,0.88568,0.86810,0.86991,0.83117,0.79829,0.79815,0.79943,0.80350,0.80900,0.81602,0.82094,0.82099,0.82501,0.91768,1.28569,1.55942,3.07598,6.46742,6.58335,6.58315,6.50304,6.18341,4.14181,1.30597,0.82184,0.80792,0.78637,0.78157,0.77837,0.77632,0.88761,1.03361,1.24449,1.54638,1.68040,1.80928,1.86233,1.92271,2.01781,2.11509,2.12921,2.12978,2.12983,2.12983,1.85449,0.37970,0.23819,0.12305,0.10130,0.10137,0.10161,0.10108,0.10156,0.10156,0.10206,0.10318,0.10426,0.38241,1.53296,3.56495,4.70887,5.77281,0.97010,0.98214,1.00992,1.01050,1.00867,1.00867,1.01042,1.01593,1.01636,1.01573,0.11584,0.09370,0.08927,0.08826,0.08789,0.08787,0.08786,0.08787,0.08787,0.13287,0.39026,0.64543,0.64283,0.67089,0.74179,0.78146,0.84189,0.91842,0.92223,0.92194,0.94240,2.65985,3.44198,0.12345,0.12215,0.12213,0.12305,0.12344,0.12317,0.14997,0.10572,0.09162,0.08301,0.07241,0.05978,0.05384,0.05161,0.05099,0.05171,1.13014,0.23376,0.18672,0.11259,0.04385,0.00564,0.00480,0.00441,0.00441,0.00441,0.00441,0.00441,0.00441,0.00441,0.00441,0.00441,0.00441,0.00441,0.00441,0.00441,0.00453,0.02154,0.06335,1.47700,1.47392%4|$1|0$1|1$1721|0.64752,0.64609,0.64560,0.64548,0.64560,0.64551,0.64476,0.65953,1.22699,1.70379,1.72481,1.73443,1.75657,1.78886,1.83078,1.93898,2.02481,2.10852,2.32139,2.59776,2.91245,3.40306,3.83442,4.32119,4.78701,5.37368,6.04630,6.13712,6.20576,6.22706,6.21542,0.01903,0.00357,0.00342,0.00342,0.00342,0.00343,0.00343,0.00343,0.00343,0.00343,0.00343,0.00343,0.00343,0.00343,0.00343,0.00343,0.00348,0.00977,0.03692,1.81029,0.00695,0.00695,0.00695,0.00696,0.00937,0.41982,0.02622,0.00637,0.00637,0.00637,0.00635,0.00635,0.00635,7.57357,4.48932,0.05307,0.05303,0.05288,0.05288,0.05350,0.09881,0.17601,0.25310,0.25840,0.26433,0.26405,25.21771,25.97378,0.47344,0.47455,0.48729,0.50069,0.50414,0.50444,0.50461,0.50116,0.48956,0.47712,0.47883,0.48360,0.53397,3.13855,3.14533,0.04588,0.04145,0.04147,0.04156,0.22659,0.31709,2.14585,2.21674,2.24768,1.56233,0.77729,0.56429,0.55827,0.55810,0.55741,0.56128,0.56274,0.58114,2.44105,2.53485,2.63344,2.64592,2.65505,2.66095,2.67194,2.67497,2.66664,2.65287,2.62051,1.61912,1.22684,1.15004,1.08420,1.06709,1.08408,1.09562,1.11551,1.12225,1.12473,1.12536,1.12629,0.82009,0.75828,0.73125,0.71690,3.27752,6.78795,5.55998,2.04858,1.87962,1.88137,1.88150,1.88164,1.88244,1.88260,1.88260,1.87918,0.14573,0.14415,0.14432,0.14394,0.14392,0.14396,0.14399,0.14399,0.14422,0.17610,0.23693,0.30778,0.30677,0.79002,0.87402,0.89385,0.91183,0.91784,0.91803,0.91785,0.91707,0.90557,0.84249,0.18891,0.15840,0.14750,0.14502,0.13809,0.10049,0.10037,0.09986,0.09919,0.09839,0.09828,0.09748,0.09660,0.09613,0.09608,0.11963,0.16209,0.19153,0.19686,0.18448,0.17826,0.17041,0.17162,0.17471,0.19430,0.21487,0.23059,0.24620,0.25891,0.26520,0.26313,0.25908,0.25710,0.25626,0.25729,0.25670,0.30772,0.44020,0.50129,3.21728,3.22691$1723|0.03228,0.03227,0.02912,0.02689,0.02689,0.02667,0.02656,0.02670,0.02670,0.02670,0.02633,0.02645,0.02651,0.02651,0.02651,0.02666,0.02675,0.02675,0.02700,0.02774,0.02880,0.04033,0.04427,0.05005,0.05035,0.05155,0.11917,48.75856,49.11230,49.11230,49.11230,0.00269,0.00269,0.00269,0.00268,0.00268,0.00268,0.00268,0.00268,0.00265,0.00265,0.00265,0.00265,0.00265,0.00265,0.00266,0.00266,0.00272,0.00272,0.00272,0.00324,0.41867,2.31831,0.00574,0.00566,0.00566,0.01025,0.04372,0.12099,0.12977,0.12977,0.13015,0.13041,0.13040,3.45830,1.97825,0.00890,0.00890,0.00890,0.00890,0.00890,0.01062,0.01693,0.04756,0.22792,0.22599,0.22608,2.66907,4.24478,1.07648,0.90353,0.90520,0.90094,0.93095,0.93290,0.94887,0.96381,0.97243,0.98339,1.00973,1.02953,1.06447,1.14585,1.15073,0.10746,0.04338,0.02583,0.02694,0.03618,0.07980,0.92422,1.23255,1.45442,0.54571,0.41433,0.37850,0.37968,0.38495,0.39063,0.39592,0.41006,0.44977,2.65804,2.88131,3.07617,3.12023,3.17169,3.17166,3.17535,3.15126,2.85678,2.59893,2.34147,2.01254,1.82369,1.79314,1.76489,1.76594,1.79328,1.85292,1.89424,1.92095,1.92424,1.92864,1.92944,0.10665,0.10480,0.10493,0.10395,2.63298,6.72252,6.11583,1.71402,1.47235,1.47712,1.47412,1.47468,1.47697,1.48087,1.48278,1.48271,0.19198,0.17986,0.17997,0.18033,0.18033,0.18036,0.18036,0.18025,0.18020,0.18307,0.18740,0.19272,0.19331,2.30004,2.45716,2.45716,2.45716,2.45626,2.45626,2.45662,2.45669,2.44413,1.03038,0.00876,0.00876,0.00850,0.00840,0.00840,0.00840,0.00932,0.01041,0.01243,0.01573,0.01949,0.02124,0.02931,0.03424,0.03627,0.08826,1.03675,0.02441,0.02329,0.02248,0.02159,0.02077,0.02056,0.02043,0.02042,0.02042,0.02047,0.02051,0.02051,0.02051,0.02051,0.02045,0.02045,0.02043,0.02040,0.02032,0.02042,0.03536,0.10175,4.65629,4.67416%4|$1|0$1|1$1723|0.02876,0.02816,0.02796,0.02746,0.02712,0.02641,0.02641,0.02641,0.02648,0.02648,0.02648,0.02648,0.02648,0.02654,0.02657,0.02677,0.02692,0.02743,0.02829,0.02950,0.03018,0.04156,0.04166,0.04781,0.04917,0.04951,0.04974,49.16544,49.26372,49.26372,49.26372,0.00264,0.00264,0.00253,0.00253,0.00253,0.00253,0.00253,0.00253,0.00253,0.00253,0.00253,0.00253,0.00253,0.00253,0.00253,0.00253,0.00253,0.00253,0.00271,0.00271,0.41070,2.33082,0.00565,0.00562,0.00562,0.01088,0.04828,0.12316,0.12947,0.12954,0.13011,0.13023,0.13014,3.44281,1.95423,0.00918,0.00918,0.00914,0.00914,0.00924,0.01076,0.01907,0.05030,0.23219,0.22394,0.22396,2.54789,4.25400,1.13863,0.89403,0.90289,0.90856,0.93192,0.94061,0.95261,0.96900,0.97697,0.99343,1.01118,1.03770,1.05869,1.13858,1.13945,0.11207,0.05216,0.02670,0.02669,0.04208,0.07608,0.86178,1.21484,1.50371,0.53355,0.41771,0.37413,0.37364,0.37667,0.38073,0.38809,0.40116,0.42451,2.72538,2.90731,3.05584,3.09395,3.13265,3.13159,3.13159,3.11305,2.87942,2.60711,2.34087,2.01673,1.85600,1.80444,1.76384,1.76292,1.78575,1.83473,1.89099,1.91762,1.92020,1.92149,1.92410,0.11400,0.10159,0.09720,0.09716,2.67105,6.75132,6.06631,1.73962,1.48797,1.49290,1.49220,1.49238,1.49238,1.49322,1.49291,1.49291,0.18419,0.18014,0.17949,0.17956,0.17990,0.18017,0.18017,0.18017,0.18008,0.18117,0.18665,0.19230,0.19286,2.31070,2.44890,2.44890,2.44890,2.44800,2.44691,2.44664,2.44699,2.44156,1.10410,0.00806,0.00806,0.00799,0.00799,0.00793,0.00793,0.00888,0.00964,0.01079,0.01256,0.01515,0.01766,0.02224,0.02783,0.02990,0.08980,1.14873,0.02136,0.02026,0.01950,0.01874,0.01760,0.01737,0.01737,0.01737,0.01737,0.01744,0.01744,0.01744,0.01744,0.01744,0.01745,0.01745,0.01745,0.01745,0.01745,0.01745,0.02689,0.06497,4.68255,4.68255$1721|0.64768,0.64768,0.64672,0.64672,0.64589,0.64548,0.64687,0.65249,1.26459,1.76389,1.78107,1.80386,1.82423,1.86053,1.90287,2.00835,2.08453,2.17335,2.33765,2.64020,3.01665,3.41752,3.81648,4.24475,4.63993,5.18143,6.01915,6.05073,6.07018,6.08257,6.05244,0.04445,0.00415,0.00357,0.00357,0.00356,0.00356,0.00356,0.00356,0.00356,0.00356,0.00356,0.00356,0.00356,0.00356,0.00356,0.00356,0.00358,0.00619,0.04949,1.80638,0.00659,0.00646,0.00633,0.00633,0.00864,0.41549,0.02557,0.00601,0.00588,0.00588,0.00588,0.00588,0.00588,7.59355,4.69703,0.04912,0.04834,0.04834,0.04802,0.04887,0.09582,0.18362,0.26028,0.26436,0.26867,0.26848,25.39463,25.88122,0.46922,0.46938,0.47948,0.49522,0.50258,0.50259,0.50267,0.49960,0.49111,0.48005,0.47982,0.48373,0.53707,3.12112,3.12300,0.04419,0.03948,0.03928,0.04012,0.20986,0.29810,2.10976,2.22457,2.25164,1.60134,0.78964,0.56175,0.55901,0.55552,0.55606,0.55870,0.56003,0.57685,2.45401,2.55230,2.60687,2.62817,2.63781,2.65934,2.67602,2.67602,2.66884,2.65159,2.63561,1.58516,1.21414,1.13364,1.05992,1.05799,1.07041,1.08183,1.10090,1.11382,1.11759,1.12185,1.12488,0.81462,0.76793,0.72485,0.70810,3.08114,6.78449,5.52257,2.05750,1.87293,1.87723,1.87707,1.87707,1.87896,1.88115,1.88126,1.88085,0.14826,0.14641,0.14606,0.14596,0.14596,0.14606,0.14567,0.14574,0.14582,0.17361,0.23682,0.30064,0.29869,0.81539,0.88018,0.89722,0.91785,0.91619,0.91619,0.91652,0.91534,0.90328,0.86669,0.19083,0.14499,0.13794,0.13617,0.12857,0.10185,0.11156,0.10038,0.09969,0.09949,0.09886,0.09842,0.09786,0.09726,0.09718,0.11566,0.16478,0.18790,0.18907,0.18609,0.18248,0.17998,0.18110,0.18807,0.20539,0.22012,0.23470,0.24786,0.25924,0.26881,0.26969,0.26688,0.25884,0.25919,0.25798,0.25805,0.26052,0.36135,0.43650,3.24446,3.24426%4|$1|0$1|1$1724|0.41724,0.41055,0.40920,0.40635,0.40610,0.40483,0.40617,0.40747,0.40947,0.41288,0.41398,0.36301,0.20705,0.14963,0.13878,0.14524,0.15782,0.19136,0.15761,0.15455,0.15368,0.15455,0.15551,0.15595,0.15753,0.16119,0.16620,38.97816,39.10454,38.51637,0.00573,0.00371,0.00318,0.00303,0.00303,0.00303,0.00303,0.00303,0.00303,0.00303,0.00303,0.00303,0.00303,0.00303,0.00303,0.00303,0.00303,0.00303,0.14718,0.72011,1.19567,0.36830,0.21843,0.05443,0.05443,0.05537,0.05570,0.05580,0.05592,0.05606,0.05849,0.07474,0.07484,0.07424,5.59069,4.73733,0.02452,0.02436,0.02438,0.02438,0.02438,0.06327,0.19676,0.42859,0.42287,0.42039,0.42054,20.93415,21.78614,0.38706,0.38828,0.38932,0.39019,0.39151,0.39130,0.39107,0.37747,0.36207,0.35364,0.35954,0.37037,0.41892,1.12611,1.60352,0.03511,0.02329,0.02174,0.02174,0.08147,0.26403,0.51871,0.60824,0.64479,0.64362,0.64248,0.64233,0.64169,0.64231,0.64211,0.64303,0.64307,0.64683,2.35100,2.37737,2.39585,2.39683,2.39667,2.39624,2.39624,2.39196,2.38685,2.37888,2.36408,2.28634,2.14053,2.10374,2.07158,2.06263,2.06887,2.10275,2.12855,2.13621,2.12965,2.03477,1.93241,0.10337,0.10287,0.10236,0.10225,3.00059,8.37586,8.20049,2.65516,2.43914,2.46566,2.47012,2.47512,2.55899,2.59752,2.60093,2.54461,0.26290,0.25837,0.25679,0.25646,0.25646,0.25646,0.25556,0.25486,0.25421,0.25511,0.25671,0.25806,0.25785,1.51145,1.56075,1.56056,1.55571,1.55575,1.55478,1.55384,1.55081,1.55008,1.54205,0.00398,0.00398,0.00363,0.00363,0.00363,0.00363,0.00363,0.00363,0.00363,0.00363,0.00363,0.00362,0.00362,0.00362,0.00362,0.00364,2.04313,0.01628,0.01622,0.01618,0.01618,0.01615,0.01615,0.01611,0.01645,0.01757,0.02416,0.11198,0.23509,1.20771,0.57724,0.37692,0.23964,0.18731,0.18586,0.18650,0.20200,2.51105,3.10476,4.44294,4.44345$1723|0.54728,0.54733,0.54727,0.54767,0.54800,0.54800,0.14650,0.00318,0.00130,0.00130,0.00130,0.00130,0.00130,0.00130,0.00130,0.00130,0.00130,0.00130,0.00130,0.00130,0.00130,0.00130,0.00130,0.00133,0.00133,0.00223,0.01927,3.46434,15.63666,15.63666,15.63666,0.00627,0.00249,0.00159,0.00150,0.00150,0.00148,0.00148,0.00148,0.00148,0.00148,0.00148,0.00148,0.00148,0.00148,0.00148,0.00148,0.00148,0.00148,0.00148,0.00148,0.00148,0.00148,0.00148,0.00148,0.27766,0.26152,0.08859,0.04841,0.04835,0.04986,0.25862,0.25903,0.26056,4.30338,0.47552,0.00334,0.00323,0.00323,0.00323,0.00323,0.00323,0.00323,0.00323,0.00323,0.00324,0.00324,1.02813,1.92591,0.89389,0.61279,0.61259,0.62801,0.71058,0.73041,0.75326,0.75422,0.75562,0.75545,0.75482,0.75404,0.75372,0.75432,0.74893,0.71968,0.69984,0.67821,0.67631,0.67367,0.67274,0.68757,1.58733,11.14888,8.94607,0.92833,0.59527,0.59832,0.60706,0.61614,0.62521,0.63619,0.64971,0.71844,0.80057,0.85248,0.93844,0.94895,0.84127,0.71016,0.67681,0.67356,0.66900,0.66182,0.66229,0.66474,0.66594,0.66950,0.67120,0.67585,0.67965,0.68080,0.68292,0.68551,0.68954,0.69200,0.69615,0.70047,0.70579,0.71459,0.72140,0.73103,0.73640,0.74258,0.74804,0.75932,0.76355,0.76973,0.82604,0.89088,0.89951,0.89474,0.22469,0.16029,0.10037,0.09670,0.09627,0.09603,0.09617,0.09607,0.09611,0.16975,0.25125,0.33507,0.29553,1.06956,1.68010,1.62892,1.58435,1.55829,1.55084,1.54658,1.46481,1.45610,1.32601,0.24394,0.24419,0.24390,0.24433,0.24567,0.24772,6.25333,0.00460,0.00200,0.00200,0.00173,0.00163,0.00163,0.00163,0.00163,0.00163,0.00163,0.00163,0.00163,0.00163,0.00163,0.00163,0.00163,0.00163,0.00163,0.00163,0.00163,0.00163,0.00163,0.00163,0.00163,0.00163,0.00163,0.00163,0.00163,0.00163,0.00163,0.00163,0.00199,6.55784,6.56331%4|$1|0$1|1$1723|0.55025,0.55024,0.54992,0.55034,0.55116,0.55134,0.13090,0.00278,0.00133,0.00133,0.00133,0.00133,0.00133,0.00133,0.00133,0.00133,0.00133,0.00133,0.00133,0.00133,0.00133,0.00133,0.00133,0.00135,0.00135,0.00149,0.00867,3.54997,15.58360,15.58360,15.58360,0.00304,0.00155,0.00155,0.00155,0.00155,0.00155,0.00155,0.00154,0.00154,0.00154,0.00154,0.00154,0.00154,0.00154,0.00154,0.00154,0.00154,0.00154,0.00154,0.00154,0.00154,0.00154,0.00154,0.00154,0.27713,0.25489,0.09437,0.05608,0.05617,0.05711,0.24370,0.24431,0.24508,4.24170,0.41865,0.00345,0.00343,0.00343,0.00343,0.00343,0.00343,0.00343,0.00343,0.00343,0.00343,0.00344,1.53759,2.56032,1.10249,0.67401,0.67816,0.68664,0.73309,0.74048,0.75580,0.75625,0.75635,0.75635,0.75564,0.75575,0.75550,0.75553,0.75533,0.74521,0.73820,0.73228,0.73181,0.73408,0.73145,0.76476,1.98765,13.70029,7.09230,0.80549,0.62381,0.62490,0.62940,0.63316,0.64157,0.64856,0.65141,0.69151,0.74023,0.80368,0.85861,0.87208,0.78177,0.68673,0.66469,0.66006,0.65417,0.65417,0.65394,0.65446,0.65476,0.65632,0.65750,0.65742,0.65751,0.65939,0.65939,0.66121,0.66306,0.66463,0.66596,0.66693,0.66946,0.67105,0.67917,0.68111,0.68709,0.69123,0.69699,0.71558,0.72077,0.73001,0.80285,0.88344,0.89189,0.88241,0.26115,0.17287,0.09749,0.09576,0.09559,0.09544,0.09549,0.09575,0.09555,0.17692,0.27965,0.37218,0.33235,0.98960,1.69648,1.65246,1.59923,1.58133,1.58000,1.57698,1.54300,1.56757,1.48187,0.22841,0.22903,0.23048,0.23092,0.23217,0.23441,0.58176,0.17588,0.13017,0.09337,0.05889,0.02466,0.01646,0.01505,0.01492,0.07642,1.48467,0.09471,0.07022,0.04650,0.02856,0.00651,0.00519,0.00509,0.00500,0.00500,0.00500,0.00500,0.00500,0.00500,0.00500,0.00500,0.00500,0.00501,0.00501,0.00502,0.00502,0.00502,0.00528,6.65968,6.65968$1724|0.42405,0.41436,0.41211,0.41153,0.41067,0.40971,0.41130,0.41255,0.41563,0.41738,0.42195,0.37570,0.21381,0.13849,0.13090,0.13719,0.15507,0.20070,0.15823,0.15181,0.14737,0.14727,0.14749,0.15002,0.15257,0.17145,0.17654,38.95614,40.02073,39.17023,0.00415,0.00345,0.00345,0.00345,0.00324,0.00324,0.00324,0.00324,0.00324,0.00324,0.00324,0.00324,0.00324,0.00324,0.00323,0.00323,0.00323,0.00326,0.14603,0.70679,1.21633,0.34805,0.19854,0.05496,0.05496,0.05580,0.05597,0.05599,0.05605,0.05617,0.05884,0.07246,0.07280,0.07250,5.69996,4.84754,0.02434,0.02396,0.02396,0.02403,0.02403,0.06391,0.20492,0.42681,0.42227,0.41860,0.41992,20.53535,21.25228,0.38699,0.38761,0.39317,0.39561,0.39308,0.39308,0.39307,0.38229,0.36393,0.35952,0.36229,0.37119,0.42640,1.14630,1.59286,0.04294,0.02318,0.02123,0.02159,0.09457,0.26762,0.50608,0.58839,0.61955,0.61782,0.61698,0.61610,0.61610,0.61626,0.61632,0.61636,0.61636,0.62207,2.28986,2.33361,2.36825,2.36897,2.36901,2.36901,2.36555,2.36013,2.35652,2.35082,2.34346,2.27428,2.11204,2.04889,2.02406,2.01395,2.02597,2.05329,2.10181,2.12464,2.11481,2.05797,1.90078,0.10834,0.10575,0.10436,0.10399,3.18074,8.42508,8.12744,2.74107,2.44209,2.47983,2.48679,2.49372,2.53536,2.57856,2.58296,2.55258,0.25103,0.25116,0.25116,0.25162,0.25161,0.25112,0.25070,0.25056,0.25045,0.25053,0.25309,0.25384,0.25326,1.54555,1.58994,1.59055,1.58992,1.58933,1.58838,1.58696,1.58746,1.58524,1.57331,0.00374,0.00373,0.00373,0.00371,0.00371,0.00371,0.00371,0.00371,0.00371,0.00371,0.00371,0.00371,0.00371,0.00371,0.00371,0.00371,2.04520,0.01576,0.01576,0.01576,0.01573,0.01570,0.01570,0.01570,0.01570,0.01771,0.02272,0.11055,0.26544,1.17047,0.60409,0.41111,0.24364,0.18257,0.18090,0.17907,0.19874,2.46608,3.18010,4.40628,4.40628%4|$1|0$1|1$1721|0.52962,0.52964,0.53005,0.53023,0.53033,0.53104,0.18540,0.00473,0.00291,0.00159,0.00157,0.00157,0.00157,0.00157,0.00157,0.00157,0.00157,0.00157,0.00157,0.00157,0.00157,0.00157,0.00157,0.00157,0.00162,0.00162,8.31662,8.46973,8.48694,8.48694,8.39961,0.00216,0.00160,0.00156,0.00156,0.00156,0.00156,0.00156,0.00156,0.00156,0.00156,0.00156,0.00156,0.00156,0.00156,0.00156,0.00156,0.00156,0.00156,0.00156,0.00156,0.00156,0.00156,0.00156,0.00156,0.26810,0.03530,0.03562,0.03653,0.08845,0.08935,0.22389,0.23066,0.23885,4.85780,0.43301,0.00356,0.00348,0.00348,0.00348,0.00348,0.00349,0.00349,0.00349,0.00349,0.00349,0.00351,2.02163,3.32698,1.26729,0.73797,0.72753,0.71911,0.76089,0.81665,0.96394,0.98652,0.98934,0.98915,0.98785,0.98381,0.98344,0.98197,0.98271,0.95843,0.94774,0.93035,0.93533,1.14384,1.14441,2.41490,6.10066,11.80412,11.78449,3.98349,0.35029,0.34208,0.34228,0.33890,0.97902,1.72797,3.11282,3.40039,3.41080,3.42545,3.43658,3.43658,3.30150,3.15074,2.06493,0.82799,0.32101,0.05696,0.05687,0.05687,0.05709,0.05709,0.05709,0.05776,0.06037,0.08694,0.16073,0.37106,1.37094,2.21107,2.87898,3.28773,3.61617,3.88986,4.10268,4.28111,2.38179,1.23060,0.98058,0.96420,0.88662,0.87927,0.88287,0.88701,0.89801,0.88834,0.14002,0.10764,0.08557,0.08429,0.08430,0.08413,0.08394,0.08379,0.08363,0.15979,0.32888,0.50009,0.44266,0.49432,0.57772,0.71002,0.85882,0.93183,0.93489,0.93613,0.93562,1.31145,1.41666,0.23130,0.22901,0.22796,0.23216,0.22986,0.23038,6.32719,0.00120,0.00120,0.00120,0.00117,0.00117,0.00117,0.00117,0.00117,0.00117,0.00117,0.00117,0.00117,0.00117,0.00117,0.00117,0.00117,0.00117,0.00117,0.00117,0.00117,0.00117,0.00117,0.00117,0.00117,0.00117,0.00117,0.00117,0.00117,0.00117,0.00117,0.00126,0.00209,2.86045,2.85570$1725|0.39938,0.38640,0.38526,0.38489,0.38414,0.38304,0.38298,0.38500,0.39131,0.39394,0.39329,0.35254,0.20912,0.13721,0.12809,0.14043,0.15421,0.19918,0.15394,0.14993,0.14699,0.14683,0.14695,0.14882,0.15080,0.16725,0.17882,39.69460,40.77737,40.77737,40.77737,0.00451,0.00318,0.00318,0.00318,0.00304,0.00304,0.00304,0.00304,0.00304,0.00304,0.00304,0.00304,0.00304,0.00304,0.00304,0.00304,0.00304,0.12312,0.61627,1.17820,0.38742,0.28305,0.05372,0.05374,0.05619,0.05683,0.05715,0.05728,0.05755,0.06130,0.07667,0.07667,0.07693,4.99234,4.15028,0.02571,0.02571,0.02563,0.02538,0.02538,0.10122,0.24193,0.38616,0.38127,0.37620,0.37754,10.81410,12.64902,0.38059,0.38153,0.38704,0.39181,0.38982,0.38951,0.38947,0.37616,0.36253,0.35508,0.36184,0.37866,0.46605,1.61778,1.62012,0.03253,0.02406,0.02405,0.02481,0.17064,0.51241,0.78230,0.79760,0.80447,0.80302,0.80151,0.80151,0.80156,0.80201,0.80205,0.81972,0.82773,0.84747,2.31983,2.38749,2.42157,2.42739,2.42893,2.42893,2.42763,2.42693,2.42462,2.42104,2.40557,2.04532,1.59664,1.44257,1.32190,1.25099,1.24381,1.25088,1.25098,1.27679,1.26041,1.19075,1.13017,0.59130,0.56197,0.54128,0.52795,3.14816,7.15722,6.58003,3.01093,2.60876,2.74821,2.76593,2.78978,2.95879,3.01258,3.01781,3.01037,0.31509,0.30324,0.30136,0.30141,0.30163,0.30149,0.29971,0.29870,0.29771,0.29849,0.30297,0.30455,0.30471,1.67326,1.92383,1.91680,1.90707,1.89509,1.89225,1.88891,1.87618,1.78484,1.41974,0.06294,0.02782,0.01163,0.00745,0.00687,0.00687,0.00687,0.00687,0.00687,0.00687,0.00687,0.00687,0.00687,0.00687,0.00687,0.00687,1.99691,0.01825,0.01825,0.01927,0.01924,0.01801,0.01792,0.01792,0.01873,0.02262,0.02863,0.11536,0.26587,1.23961,0.60856,0.42077,0.22790,0.14889,0.14752,0.14603,0.16556,2.75204,3.43636,4.32280,4.32280%4|$1|0$1|1$1721|0.64890,0.64915,0.64928,0.64923,0.64830,0.64787,0.64715,0.65821,1.27019,1.83624,1.84717,1.88191,1.90196,1.94573,2.00929,2.09231,2.16378,2.29017,2.47545,2.69841,3.02413,3.51270,3.84151,4.21762,4.62129,5.14856,5.78203,5.90265,5.97681,5.99708,5.98717,0.03865,0.00365,0.00347,0.00347,0.00347,0.00347,0.00346,0.00346,0.00346,0.00346,0.00346,0.00345,0.00346,0.00346,0.00346,0.00346,0.00349,0.00829,0.04419,1.80245,0.00887,0.00697,0.00682,0.00682,0.01075,0.41660,0.03089,0.00650,0.00610,0.00611,0.00611,0.00611,0.00611,7.62595,4.44938,0.05276,0.05224,0.05210,0.05210,0.05400,0.09677,0.18317,0.25542,0.25976,0.26420,0.26413,25.29889,25.94645,0.46207,0.46311,0.47721,0.49301,0.50101,0.50108,0.50155,0.49954,0.48968,0.48074,0.47898,0.48247,0.51890,3.14050,3.15108,0.04196,0.04132,0.04132,0.04152,0.23124,0.35558,2.09682,2.20049,2.22381,1.53510,0.82376,0.56776,0.56389,0.56594,0.56479,0.56664,0.56671,0.58245,2.40382,2.51439,2.60181,2.61318,2.62278,2.64162,2.67285,2.67242,2.66430,2.66291,2.64045,1.61437,1.23692,1.13930,1.07782,1.06620,1.07879,1.09602,1.10373,1.11727,1.11888,1.12026,1.11734,0.80935,0.76005,0.73966,0.71681,3.18475,6.79346,5.59619,2.10141,1.86404,1.87101,1.87101,1.87160,1.87288,1.87354,1.87321,1.87247,0.14666,0.14675,0.14403,0.14401,0.14366,0.14354,0.14351,0.14351,0.14363,0.17733,0.24271,0.31251,0.32016,0.80075,0.86028,0.88208,0.91048,0.91376,0.90987,0.90915,0.90687,0.89287,0.84405,0.20222,0.16036,0.15304,0.15141,0.14136,0.10040,0.10009,0.09962,0.09945,0.09893,0.09818,0.09751,0.09678,0.09630,0.09595,0.11900,0.16377,0.19049,0.19669,0.19556,0.18603,0.17654,0.17719,0.18111,0.20111,0.21735,0.23116,0.24484,0.25953,0.26143,0.25939,0.25849,0.25748,0.25735,0.25656,0.25678,0.29669,0.41595,0.46117,3.26030,3.26267$1723|0.03516,0.02909,0.02719,0.02719,0.02634,0.02634,0.02637,0.02640,0.02639,0.02631,0.02631,0.02624,0.02620,0.02610,0.02610,0.02677,0.02700,0.02657,0.02689,0.02747,0.02831,0.03728,0.03842,0.04527,0.04608,0.04364,0.08201,49.03293,49.08478,49.08478,49.08478,0.00451,0.00276,0.00275,0.00272,0.00269,0.00269,0.00269,0.00269,0.00269,0.00269,0.00269,0.00270,0.00270,0.00270,0.00270,0.00270,0.00275,0.00295,0.00327,0.00476,0.42482,2.30657,0.00561,0.00561,0.00561,0.00975,0.04668,0.12338,0.12998,0.13003,0.13033,0.13075,0.13111,3.46832,1.91234,0.00918,0.00868,0.00866,0.00866,0.00866,0.00974,0.01503,0.04429,0.23723,0.22500,0.22463,2.60508,4.23802,1.11441,0.90823,0.90801,0.90648,0.93517,0.94215,0.95252,0.97392,0.98055,0.99559,1.01574,1.02897,1.05164,1.13374,1.13994,0.09866,0.04056,0.02556,0.02564,0.03726,0.07382,0.91070,1.23343,1.47158,0.53467,0.41456,0.37323,0.37553,0.37952,0.38271,0.39441,0.40095,0.42935,2.76166,2.90016,3.04166,3.07720,3.11083,3.11525,3.11528,3.09147,2.82755,2.58990,2.29611,2.01949,1.85079,1.80496,1.76880,1.76371,1.78900,1.84294,1.88941,1.91398,1.91807,1.92101,1.92172,0.10103,0.09613,0.09436,0.09436,2.56616,6.68364,6.13170,1.73259,1.47747,1.48020,1.47997,1.47953,1.48112,1.48265,1.48453,1.48477,0.18691,0.18034,0.17926,0.17912,0.17920,0.17919,0.17913,0.17913,0.17916,0.18156,0.18714,0.19299,0.19324,2.30645,2.44844,2.44880,2.44837,2.44837,2.44864,2.44864,2.44907,2.44304,1.05799,0.00745,0.00745,0.00745,0.00745,0.00745,0.00745,0.00851,0.01008,0.01136,0.01382,0.01700,0.01951,0.02369,0.02770,0.03138,0.08989,1.13533,0.02161,0.02066,0.01921,0.01846,0.01723,0.01691,0.01675,0.01675,0.01675,0.01675,0.01675,0.01675,0.01675,0.01675,0.01675,0.01675,0.01675,0.01679,0.01679,0.01679,0.02049,0.06999,4.64887,4.64887%4|$1|0$1|1$1727|0.63119,0.63138,0.63138,0.63142,0.63191,0.63191,0.24671,0.11131,0.05153,0.01414,0.00825,0.00802,0.00790,0.00789,0.00789,0.00789,0.00789,0.00789,0.00789,0.00794,0.00794,0.00794,0.00865,0.00870,0.00956,0.00998,28.46917,28.51188,28.55858,28.55858,28.55858,0.00106,0.00070,0.00070,0.00060,0.00054,0.00054,0.00054,0.00054,0.00054,0.00054,0.00054,0.00054,0.00054,0.00054,0.00054,0.00054,0.00054,0.00053,0.00053,0.00053,0.00053,0.00053,0.00053,0.00053,0.00053,0.00053,0.00053,0.00053,0.00053,0.05929,0.25476,0.24972,0.24555,7.16300,6.56152,0.00549,0.00549,0.00549,0.00549,0.00548,0.00548,0.00549,0.00550,0.01672,0.37885,0.37958,23.36786,24.02175,0.50127,0.50330,0.51102,0.51491,0.51641,0.51641,0.51635,0.51364,0.50679,0.50289,0.51633,0.53309,0.67061,3.61324,3.60688,0.06131,0.05480,0.05233,0.06730,0.40200,0.59965,1.79491,1.81196,1.81336,1.40299,1.08055,0.67522,0.59386,0.56347,0.54172,0.54600,0.55135,0.56417,2.57047,2.67449,2.73511,2.74943,2.75619,2.79079,2.80978,2.81044,2.81353,2.81376,2.81050,2.72524,0.82763,0.50049,0.23117,0.20673,0.21047,0.22181,0.25473,0.32204,0.52948,1.10375,1.85482,0.09548,0.09424,0.09424,0.09475,4.38743,12.09069,0.83994,0.84946,0.87429,0.94952,0.95246,0.95907,1.89447,2.41884,2.40514,1.97849,0.15400,0.14524,0.14297,0.14257,0.14264,0.14270,0.14268,0.14268,0.14259,0.14319,0.14499,0.14845,0.14834,0.78449,1.13019,1.12722,1.11323,1.06894,1.04541,1.02778,0.90096,0.87722,0.80625,0.45869,0.43147,0.41997,0.42405,0.42305,0.27131,0.15141,0.07366,0.04360,0.03617,0.02595,0.01928,0.01624,0.01541,0.01541,0.06480,1.71477,0.07353,0.06230,0.04884,0.03824,0.02284,0.01077,0.00681,0.00645,0.00612,0.00612,0.00605,0.00588,0.00577,0.00577,0.00577,0.00577,0.00577,0.00577,0.00580,0.00581,0.01071,0.03185,2.73247,2.73113$1723|0.39267,0.38964,0.38905,0.38821,0.38858,0.38787,0.38802,0.38829,0.38918,0.38919,0.38996,0.33932,0.19751,0.13563,0.12578,0.13710,0.15280,0.19453,0.15394,0.14998,0.14855,0.14863,0.14846,0.15011,0.15037,0.16320,0.18029,28.68044,29.07133,29.07133,29.07133,0.00457,0.00307,0.00288,0.00288,0.00288,0.00280,0.00279,0.00279,0.00279,0.00279,0.00279,0.00279,0.00279,0.00279,0.00279,0.00279,0.00280,0.03117,0.12642,1.35529,0.42746,0.17441,0.02608,0.02627,0.13728,0.11889,0.11466,0.11332,0.11291,0.11358,0.12407,0.12467,0.12679,3.61488,1.52038,0.02229,0.02206,0.02198,0.02198,0.02245,0.05901,0.11536,0.46992,0.42524,0.18633,0.18623,2.74014,4.21893,0.79580,0.68654,0.69820,0.71211,0.75036,0.75337,0.76093,0.74892,0.72584,0.72302,0.69307,0.64953,0.60466,0.60174,2.44010,0.03900,0.02442,0.02271,0.02328,0.12748,0.33696,0.81466,0.86353,0.88674,0.56837,0.48321,0.46120,0.46147,0.46766,0.48418,0.49350,0.50105,0.52843,2.86608,3.11384,3.28765,3.30976,3.32224,3.32098,3.31795,3.31369,3.14199,2.94234,2.67367,1.10551,0.89904,0.88105,0.85750,0.85454,0.85572,0.85465,0.85466,0.85459,0.85456,0.85102,0.84804,0.83668,0.80763,0.78125,0.75790,2.29226,4.10029,4.12597,4.12597,4.12504,4.12564,4.12564,4.12564,4.12407,4.12407,4.12407,4.09887,0.39181,0.39264,0.39277,0.39300,0.39411,0.39528,0.39693,0.39693,0.39793,0.40543,0.41987,0.44239,0.44423,2.28234,2.76313,2.76313,2.76133,2.76133,2.75709,2.75709,2.74995,2.74570,0.57355,0.00799,0.00795,0.00795,0.00774,0.00774,0.00774,0.01249,0.01826,0.02444,0.03212,0.04091,0.04965,0.06026,0.08129,0.08040,0.06729,0.44496,0.05915,0.05589,0.05308,0.05096,0.04919,0.04837,0.04803,0.04817,0.04927,0.05182,0.07752,0.11982,1.37459,0.51391,0.31750,0.13835,0.09193,0.09055,0.09058,0.10149,2.81606,3.55286,4.36365,4.36635%4|$1|0$1|1$1727|0.60134,0.60134,0.60092,0.60092,0.60099,0.60099,0.16336,0.05247,0.02639,0.00802,0.00745,0.00745,0.00745,0.00745,0.00730,0.00730,0.00727,0.00727,0.00727,0.00727,0.00727,0.00727,0.00727,0.00730,0.00752,0.00813,21.03041,22.48781,22.48781,22.48781,22.46176,0.00456,0.00218,0.00217,0.00217,0.00216,0.00216,0.00207,0.00207,0.00207,0.00207,0.00207,0.00207,0.00207,0.00207,0.00207,0.00207,0.00207,0.00207,0.00207,0.00207,0.00207,0.00207,0.00207,0.00207,0.25108,0.00814,0.00819,0.00819,0.01003,0.01101,0.28416,0.28598,0.28712,5.56170,4.25281,0.00914,0.00905,0.00905,0.00905,0.00905,0.01052,0.02008,0.06975,0.30765,0.31246,0.31249,18.21360,19.30147,0.52824,0.53038,0.54259,0.55697,0.56580,0.56565,0.56611,0.56714,0.56805,0.57149,0.63110,0.65453,0.79340,4.55846,4.56681,0.05113,0.04611,0.04620,0.04812,0.23395,0.36796,2.28751,2.31500,2.32652,1.47752,0.90089,0.59697,0.56926,0.56817,0.56670,0.57588,0.58332,0.59953,2.64730,3.18302,3.65746,3.69577,3.73698,3.74064,3.74158,3.74158,3.74020,3.74020,3.73725,3.18792,0.67028,0.40744,0.20593,0.20040,0.20635,0.21638,0.27036,0.33035,0.53309,1.07122,1.84835,0.10171,0.10085,0.09912,0.09936,5.02540,15.37515,3.62707,0.79978,0.79949,0.81339,0.80977,0.80827,1.13116,1.32966,1.32847,1.26580,0.14954,0.13801,0.13654,0.13656,0.13653,0.13641,0.13336,0.12963,0.12597,0.13381,0.32857,0.56540,0.56339,0.69059,0.73310,0.76045,0.77923,0.78962,0.78544,0.78297,0.78466,1.55372,2.08872,0.17621,0.16579,0.16311,0.16273,0.16055,0.12934,0.21501,0.10726,0.09557,0.08222,0.07303,0.05904,0.05456,0.05159,0.05018,0.05430,1.06991,0.25644,0.21221,0.13372,0.05545,0.00703,0.00437,0.00403,0.00403,0.00403,0.00401,0.00400,0.00400,0.00400,0.00400,0.00400,0.00400,0.00400,0.00401,0.00401,0.00401,0.00844,0.01166,2.54946,2.55100$1723|0.44654,0.44123,0.43843,0.43780,0.43787,0.43684,0.43762,0.43797,0.44015,0.44203,0.44438,0.38648,0.21621,0.14607,0.13791,0.14635,0.15808,0.19730,0.15824,0.15467,0.15394,0.15383,0.15538,0.15539,0.15698,0.16409,0.18135,33.01494,33.23775,33.23775,33.23775,0.00382,0.00382,0.00316,0.00308,0.00308,0.00308,0.00307,0.00307,0.00307,0.00307,0.00307,0.00307,0.00307,0.00307,0.00307,0.00307,0.00376,0.05650,0.22519,1.17506,0.57542,0.28184,0.03072,0.03081,0.10302,0.11304,0.10218,0.10142,0.10110,0.10226,0.11071,0.11071,0.11070,3.17702,2.56825,0.02937,0.02929,0.02920,0.02915,0.03036,0.06810,0.10650,0.45074,0.52429,0.15231,0.15162,2.73833,4.07610,0.92968,0.71924,0.73847,0.76626,0.86938,0.88258,0.93894,0.85289,0.29689,0.06489,0.05869,0.05708,0.05747,0.06060,1.11950,0.02244,0.01786,0.01535,0.01571,0.09070,0.24227,0.38030,0.42273,0.43017,0.42987,0.42971,0.42956,0.42959,0.42959,0.43297,0.46670,0.49251,0.63523,2.75889,2.86412,2.95692,2.97869,2.99877,3.00556,3.00504,2.93998,1.75879,1.09452,0.38854,0.33842,0.33964,0.34444,0.35386,0.37366,0.41448,0.47628,0.53687,0.60768,0.65052,0.66271,0.67434,0.69891,0.68577,0.68239,0.67732,3.41174,6.70078,6.70078,6.69703,6.69703,6.67747,6.67043,6.67043,6.66456,6.66004,6.65381,6.32104,0.36566,0.36509,0.36479,0.36268,0.35852,0.35720,0.35758,0.35760,0.35724,0.36058,0.36418,0.37260,0.37281,2.49826,3.02702,3.03032,3.03032,3.03078,3.02933,3.02935,3.02119,3.01678,0.24106,0.00574,0.00574,0.00567,0.00546,0.00546,0.00546,0.00752,0.00994,0.01251,0.01804,0.02450,0.02937,0.03798,0.04387,0.04721,0.04831,1.08380,0.05219,0.05146,0.05118,0.05055,0.04994,0.04975,0.04977,0.05001,0.05087,0.05298,0.13865,0.25211,1.28545,0.82961,0.43925,0.12647,0.10013,0.09898,0.09842,0.11194,3.65682,4.38776,4.97857,4.97857%4|$1|0$1|1$1726|0.55710,0.55643,0.55643,0.55610,0.55623,0.55628,0.52007,0.51087,0.51074,0.51012,0.55345,0.55791,0.07456,0.00586,0.00538,0.00538,0.00538,0.00538,0.00538,0.00538,0.00538,0.00538,0.00540,0.00540,0.00540,0.00551,0.00646,24.58069,24.58069,24.58069,24.58069,0.00083,0.00083,0.00062,0.00062,0.00062,0.00062,0.00062,0.00062,0.00062,0.00062,0.00062,0.00062,0.00062,0.00062,0.00062,0.00062,0.00062,0.00062,0.00062,0.00062,0.00062,0.00062,0.00062,0.00062,0.00062,0.00062,0.00152,0.00625,0.20911,0.07094,0.07025,0.18329,0.30786,5.19183,3.10639,0.02035,0.02035,0.02035,0.02032,0.02059,0.05726,0.21785,0.40744,0.39015,0.38463,0.38486,12.74004,14.65051,0.53582,0.53636,0.54949,0.56019,0.56977,0.57011,0.57161,0.57360,0.57942,0.61255,0.89069,1.02296,1.28255,3.09610,3.10106,0.05767,0.04915,0.04732,0.04769,0.13867,0.20161,2.58435,2.65675,2.68277,1.23165,0.65706,0.55852,0.56239,0.56459,0.56985,0.57925,0.58394,0.59705,0.71624,1.96526,2.83010,2.83332,2.83004,2.82530,2.82352,2.81722,2.75399,2.69098,2.61461,1.81420,1.28042,1.20731,1.15785,1.15288,1.20574,1.33247,1.44730,1.55554,1.58871,1.59953,1.60798,0.24332,0.21698,0.20998,0.20660,4.67620,13.44327,1.27530,1.28007,1.28982,1.28874,1.28316,1.27905,1.27831,1.27802,1.27616,1.27152,0.18813,0.16414,0.16288,0.16265,0.16228,0.16167,0.15992,0.15996,0.15668,0.15654,0.15643,0.15648,0.15768,1.27692,1.48354,1.40603,1.36042,1.35693,1.35626,1.35787,1.35572,0.92998,0.30983,0.00407,0.00399,0.00358,0.00358,0.00358,0.00358,0.00358,0.00358,0.00358,0.00358,0.00358,0.00358,0.00358,0.00358,0.00358,0.00404,2.08867,0.00747,0.00738,0.00725,0.00700,0.00616,0.00616,0.00616,0.00616,0.00616,0.00616,0.00616,0.00613,0.00613,0.00613,0.00613,0.00613,0.00613,0.00613,0.00613,0.00625,0.00796,0.00889,6.50392,6.50392$1722|0.57615,0.48458,0.45843,0.37583,0.30615,0.22029,0.21028,0.20381,0.20081,0.19746,0.19530,0.18818,0.17672,0.16940,0.16791,0.16867,0.16975,0.17092,0.17047,0.17055,0.17047,0.17038,0.17146,0.17164,0.17471,0.18211,0.39958,34.09784,34.09784,34.09784,0.01019,0.00507,0.00328,0.00313,0.00308,0.00308,0.00308,0.00308,0.00308,0.00308,0.00308,0.00308,0.00308,0.00308,0.00308,0.00308,0.00308,0.00314,0.03447,0.15109,1.52171,0.27863,0.06745,0.01939,0.01968,0.21077,0.18002,0.09487,0.07203,0.07116,0.07741,0.14122,0.13968,0.13900,3.68118,2.80615,0.00752,0.00752,0.00752,0.00751,0.00751,0.00751,0.00773,0.00800,1.02684,0.03894,0.03894,5.20740,7.20497,0.80395,0.75517,0.78408,0.81876,0.90696,0.93092,0.97300,0.85118,0.38971,0.09598,0.08949,0.08654,0.08654,0.08676,2.65278,0.02279,0.01964,0.01849,0.01849,0.08807,0.23665,0.47129,0.51920,0.54354,0.50460,0.49629,0.49351,0.49357,0.49669,0.52115,0.52980,0.53627,0.55316,1.10181,1.87952,2.81224,3.40092,3.73448,3.73772,3.73938,3.69861,1.82796,0.96898,0.13180,0.10822,0.10818,0.10954,0.11013,0.11137,0.16959,0.44973,0.83532,1.25543,1.43790,1.47947,1.52485,1.08618,1.03560,1.01923,1.01751,1.33803,1.71920,1.69674,1.66367,1.64723,6.86100,9.44406,9.63149,9.63149,9.63149,9.63149,9.63149,0.30418,0.30323,0.30320,0.30382,0.30609,0.30706,0.31800,0.32892,0.33304,0.41497,0.80192,1.30150,1.35250,2.45380,2.66611,2.66758,2.67033,2.66582,2.65473,2.65042,2.64915,2.64537,2.57859,0.09933,0.09887,0.09885,0.09885,0.09885,0.09882,0.09882,0.09882,0.09882,0.09882,0.09882,0.09882,0.09882,0.09882,0.09872,0.09872,0.09867,0.09855,0.09802,0.09728,0.09669,0.09635,0.09600,0.09559,0.09578,0.09819,0.10501,0.15087,0.19267,1.04342,0.93003,0.50478,0.16116,0.12306,0.12136,0.12124,0.13234,3.07370,3.88703,4.52289,4.52408%4|$1|0$1|1$1727|0.04398,0.04390,0.04406,0.04419,0.04439,0.04439,0.04991,0.05232,0.06435,0.08872,0.64210,0.61459,0.03502,0.00565,0.00565,0.00563,0.00563,0.00562,0.00566,0.00566,0.00566,0.00566,0.00570,0.00570,0.00570,0.00583,0.54592,22.20878,22.31398,21.59999,11.60188,0.00428,0.00209,0.00202,0.00202,0.00202,0.00202,0.00202,0.00202,0.00202,0.00202,0.00202,0.00202,0.00202,0.00202,0.00202,0.00202,0.00202,0.00202,0.00203,0.00203,0.00203,0.00203,0.00203,0.00203,0.26068,0.07457,0.07471,0.07471,0.07476,0.07483,0.07512,0.07508,0.07508,5.21002,4.11259,0.00507,0.00507,0.00507,0.00507,0.00507,0.00507,0.00507,0.00526,0.02166,0.30760,0.30529,7.04795,9.13507,0.65931,0.66401,0.69156,0.72108,0.75861,0.76024,0.76168,0.76608,0.76668,0.77656,0.82026,0.86424,0.99703,4.75277,4.75593,0.03289,0.03289,0.03224,0.03534,0.14410,0.25904,1.28965,1.30030,1.29965,0.42533,0.36755,0.34079,0.34116,0.34303,0.34516,0.34514,0.34746,0.37705,1.69420,1.69936,1.70204,1.70400,1.70511,1.71522,1.71782,1.71697,1.70085,1.67682,1.64097,1.56463,1.43473,1.40819,1.38072,1.37373,1.38118,1.42136,1.46166,1.52129,1.54023,1.54903,1.55884,0.13246,0.12047,0.11781,0.11557,3.64814,11.92741,11.78940,1.92768,1.94875,1.81266,0.66756,0.53856,0.53716,0.53586,0.58684,0.52589,0.15995,0.08666,0.06882,0.05855,0.05832,0.05748,0.05356,0.04968,0.04918,0.05196,0.21244,0.41623,0.44257,0.44460,0.44484,0.44908,0.45001,0.45040,0.44989,0.44966,0.43372,0.39347,0.32426,0.12473,0.12200,0.12106,0.12097,0.12087,0.12026,0.07460,0.04009,0.02391,0.01800,0.01145,0.00682,0.00612,0.00589,0.00589,0.37701,0.23233,0.00326,0.00326,0.00302,0.00302,0.00302,0.00301,0.00298,0.00298,0.00298,0.00298,0.00298,0.00298,0.00298,0.00298,0.00298,0.00298,0.00298,0.00298,0.00298,0.00298,0.00318,0.00318,10.84501,10.84501$1724|0.59906,0.59649,0.59515,0.59358,0.59292,0.59292,0.32967,0.23225,0.20663,0.17926,0.17625,0.16836,0.16488,0.16431,0.16428,0.16491,0.16598,0.16746,0.16639,0.16575,0.16576,0.16584,0.16581,0.16670,0.16801,0.17352,0.44017,38.23524,38.35526,38.35526,38.35526,0.00412,0.00412,0.00329,0.00321,0.00321,0.00321,0.00321,0.00316,0.00316,0.00316,0.00316,0.00316,0.00316,0.00318,0.00318,0.00321,0.00322,0.05928,0.35021,1.37088,0.30508,0.15111,0.01363,0.01363,0.02306,0.29931,0.02415,0.01963,0.01947,0.02235,0.27041,0.27140,0.27196,3.79463,2.32103,0.03077,0.03070,0.03070,0.03070,0.03072,0.13134,0.22265,0.38935,0.34336,0.31185,0.31124,9.58200,11.34394,0.53713,0.53820,0.54765,0.55411,0.55910,0.55965,0.55983,0.53732,0.49941,0.47004,0.47932,0.49227,0.55786,1.59723,1.80948,0.06914,0.03662,0.03106,0.03180,0.17151,0.52457,0.92793,0.93977,0.94534,0.94037,0.92694,0.91634,0.91463,0.91566,0.91705,0.92402,0.92402,0.95528,2.78792,2.94314,3.08838,3.09323,3.09105,3.08322,3.08241,3.04882,2.98148,2.92234,2.84636,1.04489,1.02056,1.02008,1.02366,1.04000,1.17853,1.30191,1.39606,1.46308,1.47615,1.47460,1.47460,0.97472,0.88799,0.86489,0.83441,2.11156,3.69779,1.99599,1.98478,1.98513,3.27104,3.29884,3.31213,3.89615,4.41435,4.50124,4.59893,4.63049,4.66033,4.67629,4.64296,3.71925,1.45691,0.85469,0.43424,0.23611,0.23556,0.23493,0.23493,0.23952,1.43861,2.87152,2.73041,2.48634,2.15410,1.97521,1.84746,1.53861,1.51378,0.67075,0.11715,0.10269,0.09802,0.09649,0.09627,0.09643,0.09643,0.09643,0.09657,0.09673,0.09677,0.09692,0.09697,0.09697,0.09697,0.09679,0.20431,0.22167,0.20922,0.16917,0.12678,0.08699,0.07869,0.07646,0.08645,0.12123,0.18618,0.38500,0.57377,0.94812,0.77153,0.53204,0.33453,0.28948,0.28726,0.28651,0.29413,2.38663,3.03391,3.93288,3.92986%4|$1|0$1|1$1724|0.59971,0.59676,0.59606,0.59603,0.59516,0.59419,0.32501,0.23160,0.20085,0.17599,0.17192,0.16763,0.16470,0.16470,0.16458,0.16512,0.16626,0.16712,0.16690,0.16627,0.16599,0.16593,0.16593,0.16674,0.16919,0.17432,0.48420,38.13841,38.13841,38.13841,38.13841,0.00491,0.00371,0.00346,0.00342,0.00328,0.00328,0.00323,0.00323,0.00323,0.00323,0.00323,0.00323,0.00323,0.00323,0.00323,0.00323,0.00323,0.04860,0.33055,1.37573,0.32276,0.15601,0.00888,0.00888,0.01682,0.32612,0.01640,0.01430,0.01432,0.01589,0.27961,0.27998,0.28001,3.77350,2.36414,0.02963,0.02963,0.02966,0.02966,0.03017,0.12812,0.22270,0.39648,0.34023,0.30809,0.30830,9.57084,11.36670,0.54043,0.54162,0.54843,0.55610,0.55791,0.55796,0.55860,0.54133,0.50385,0.48186,0.48790,0.50289,0.55464,1.59481,1.79915,0.05661,0.03368,0.03080,0.03177,0.18632,0.54962,0.92206,0.93867,0.94430,0.93907,0.92347,0.91209,0.91000,0.90937,0.91018,0.92098,0.92329,0.95763,2.84132,2.96544,3.07199,3.07959,3.08169,3.07921,3.07597,3.06680,3.00113,2.93914,2.83740,1.02870,1.00884,1.02758,1.03423,1.05309,1.17076,1.28755,1.42935,1.51046,1.51341,1.50947,1.50111,0.88302,0.79742,0.76576,0.74342,2.15769,3.76734,1.99428,1.98221,1.97835,3.35602,3.37491,3.39278,3.86800,4.26504,4.36098,4.47323,4.54050,4.56181,4.58250,4.58272,3.84442,1.48150,0.93679,0.40295,0.23099,0.23075,0.23075,0.23052,0.23844,1.42191,2.92025,2.79174,2.57009,2.19021,2.02067,1.86925,1.52675,1.48366,0.65039,0.11898,0.10546,0.10212,0.09877,0.09855,0.09836,0.09838,0.09851,0.09858,0.09865,0.09883,0.09883,0.09893,0.09900,0.09952,0.09961,0.15796,0.17961,0.17961,0.14931,0.11216,0.09532,0.09055,0.08870,0.10394,0.14711,0.21479,0.38872,0.54827,0.87239,0.73807,0.52534,0.35605,0.31339,0.31002,0.30885,0.32620,2.17064,2.91049,3.91668,3.91863$1727|0.04677,0.04670,0.04676,0.04676,0.04718,0.04718,0.04980,0.05648,0.06994,0.08970,0.64331,0.61417,0.03319,0.00605,0.00544,0.00544,0.00544,0.00544,0.00544,0.00544,0.00544,0.00544,0.00544,0.00544,0.00595,0.00707,0.61753,22.16158,22.17517,21.63311,11.75454,0.00585,0.00251,0.00190,0.00190,0.00190,0.00190,0.00190,0.00190,0.00190,0.00190,0.00190,0.00190,0.00190,0.00190,0.00190,0.00190,0.00190,0.00190,0.00190,0.00190,0.00190,0.00190,0.00190,0.00190,0.26092,0.07433,0.07433,0.07469,0.07479,0.07479,0.07492,0.07499,0.07499,5.20096,4.16472,0.00488,0.00483,0.00483,0.00483,0.00483,0.00483,0.00483,0.00483,0.02182,0.30709,0.30491,6.80733,9.10410,0.66261,0.66856,0.70028,0.73119,0.76235,0.76433,0.76655,0.76662,0.77066,0.77389,0.83577,0.87264,1.04614,4.72341,4.72341,0.03252,0.03169,0.03161,0.03362,0.13132,0.25640,1.28027,1.30370,1.31447,0.42067,0.36771,0.34440,0.34471,0.34720,0.34853,0.34806,0.34946,0.38131,1.68072,1.68498,1.69008,1.68751,1.68751,1.69154,1.69621,1.69426,1.67683,1.64966,1.62321,1.55973,1.44303,1.41287,1.39318,1.39077,1.40228,1.45360,1.49206,1.53965,1.55083,1.55583,1.56858,0.12284,0.12021,0.11293,0.11075,3.94831,11.91588,11.81860,1.90167,1.91962,1.81208,0.67401,0.53897,0.53879,0.53853,0.55492,0.53155,0.15605,0.07641,0.06366,0.05794,0.05861,0.05681,0.05227,0.04970,0.04925,0.05253,0.22983,0.41420,0.44091,0.44660,0.44698,0.44956,0.44941,0.44940,0.44936,0.44899,0.43389,0.39192,0.31941,0.12759,0.12368,0.12237,0.12164,0.12159,0.11876,0.07716,0.04322,0.02689,0.01948,0.01294,0.00742,0.00624,0.00605,0.00605,0.37043,0.26099,0.00321,0.00321,0.00321,0.00321,0.00321,0.00321,0.00321,0.00321,0.00321,0.00320,0.00320,0.00320,0.00320,0.00320,0.00320,0.00320,0.00320,0.00320,0.00320,0.00338,0.00478,0.00478,10.70958,10.70958%4|$1|0$1|1$1729|0.55050,0.55039,0.55011,0.55005,0.55005,0.55005,0.47069,0.45644,0.45651,0.45641,0.55977,0.52784,0.08377,0.00615,0.00571,0.00571,0.00571,0.00569,0.00569,0.00569,0.00569,0.00569,0.00569,0.00573,0.00584,0.00744,0.02108,29.31773,29.40876,29.40876,29.40876,0.00210,0.00197,0.00176,0.00176,0.00176,0.00176,0.00176,0.00176,0.00176,0.00177,0.00177,0.00177,0.00177,0.00177,0.00177,0.00177,0.00177,0.00177,0.00177,0.00177,0.00177,0.00177,0.00177,0.00177,0.25707,0.06817,0.06822,0.06840,0.06851,0.06846,0.06861,0.06854,0.06852,5.15839,4.05254,0.02444,0.02433,0.02420,0.02410,0.02407,0.05004,0.13627,0.23159,0.24116,0.24781,0.24742,19.43966,20.28815,0.62631,0.63112,0.66765,0.70518,0.74767,0.75167,0.75219,0.75989,0.76518,0.77323,0.89850,1.00253,1.21124,3.35681,3.35681,0.04511,0.04171,0.04135,0.04982,0.22972,0.38529,1.52261,1.55436,1.56202,0.86618,0.64558,0.57653,0.57214,0.57231,0.57810,0.60356,0.61722,0.70656,2.08494,2.25745,2.35856,2.38781,2.40114,2.43826,2.48891,2.48841,2.40950,2.31237,2.14286,1.67625,1.38863,1.35834,1.32959,1.32483,1.35600,1.43876,1.51844,1.59074,1.61972,1.63031,1.64064,0.20382,0.17856,0.16924,0.16400,3.62965,10.92492,10.54765,2.05606,1.84950,1.43749,1.15804,1.12271,1.12442,1.12704,1.12797,1.12509,0.21581,0.17073,0.13040,0.13035,0.13075,0.13038,0.12812,0.12660,0.12525,0.15113,0.34523,0.56363,0.56871,0.56928,0.57049,0.57137,0.57184,0.57118,0.56988,0.56838,0.53257,0.49499,0.42179,0.15724,0.15435,0.15433,0.15647,0.15923,0.15395,0.09452,0.04728,0.02709,0.02061,0.01329,0.00701,0.00584,0.00571,0.00571,0.09418,1.59749,0.00786,0.00668,0.00600,0.00513,0.00469,0.00450,0.00450,0.00450,0.00450,0.00450,0.00450,0.00450,0.00450,0.00450,0.00449,0.00449,0.00449,0.00449,0.00453,0.00453,0.00614,0.00688,13.83174,13.81720$1722|0.63087,0.51433,0.47806,0.39050,0.29782,0.20963,0.20299,0.19848,0.19682,0.19511,0.19441,0.18880,0.17679,0.17127,0.16891,0.16985,0.17116,0.17231,0.17112,0.17112,0.17108,0.17102,0.17133,0.17331,0.17379,0.17904,2.99675,36.82317,36.86997,36.86997,2.34386,0.00430,0.00383,0.00342,0.00342,0.00338,0.00338,0.00338,0.00338,0.00338,0.00338,0.00338,0.00338,0.00338,0.00338,0.00338,0.00338,0.00338,0.09943,0.46305,1.32063,0.31538,0.14505,0.02570,0.02571,0.05173,0.22295,0.05134,0.04757,0.04688,0.04885,0.23773,0.23869,0.24082,3.81982,2.80177,0.00999,0.00999,0.00999,0.01000,0.01000,0.01509,0.02859,0.06980,0.24499,0.22764,0.23005,4.45968,6.36847,0.67552,0.66428,0.68159,0.69844,0.72187,0.72318,0.72831,0.65290,0.35991,0.14181,0.13427,0.12805,0.12555,0.12288,3.20494,0.02509,0.02338,0.02299,0.02364,0.16302,0.45662,0.56030,0.57467,0.58289,0.57619,0.57187,0.56702,0.56640,0.56621,0.56622,0.59208,0.62771,0.76499,2.00243,2.01124,2.02025,2.01774,2.00740,1.95958,1.92025,1.91075,1.89661,1.88311,1.86363,1.75164,1.74272,1.74235,1.73961,1.73733,1.74452,1.74586,1.74983,1.76098,1.76461,1.76366,1.76595,0.91194,0.80774,0.77121,0.74838,1.77387,3.09244,2.03131,2.02976,2.02699,3.02340,3.10776,3.15206,3.19745,3.23455,3.24555,3.24831,3.25896,3.26705,3.27053,3.27643,3.28291,3.28052,3.27490,3.27490,3.27258,3.26743,3.26607,3.26607,3.26699,3.26662,3.26662,3.18528,3.04289,2.34928,2.00407,1.67796,0.49261,0.48717,0.45752,0.20968,0.11282,0.08611,0.08122,0.08088,0.08048,0.08147,0.08288,0.08417,0.08510,0.08778,0.08960,0.09174,0.09388,0.09554,0.09567,0.09685,0.09794,0.09761,0.09680,0.09518,0.09509,0.09489,0.09484,0.10852,0.15407,0.24197,0.37234,0.47579,0.79685,0.67771,0.51228,0.35781,0.32312,0.31773,0.31590,0.33433,1.89980,2.52911,3.47623,3.47623%4|$1|0$1|1$1723|0.01533,0.01533,0.01533,0.01515,0.01515,0.01500,0.01499,0.01499,0.01499,0.01499,0.01499,0.01499,0.01499,0.01499,0.01499,0.01499,0.01499,0.01499,0.01499,0.01499,0.01499,0.01499,0.01521,0.01531,0.01607,0.01744,1.01159,18.41745,34.84775,34.84775,34.84775,0.00399,0.00291,0.00290,0.00290,0.00290,0.00290,0.00290,0.00290,0.00290,0.00290,0.00290,0.00290,0.00290,0.00291,0.00291,0.00291,0.00291,0.00291,0.00302,0.00404,0.48590,2.25099,0.00655,0.00655,0.00655,0.00979,0.02873,0.09824,0.14197,0.14197,0.14268,0.14264,0.14255,3.17345,1.82674,0.00886,0.00886,0.00884,0.00884,0.00884,0.00973,0.01609,0.04509,0.22633,0.22106,0.22079,2.52492,4.16952,1.04870,0.89332,0.89775,0.88561,0.90050,0.90450,0.90507,0.90606,0.90769,0.90903,0.90991,0.91068,0.91141,0.91265,0.91603,0.13776,0.05886,0.03009,0.03009,0.08097,0.17452,0.87401,1.17007,1.37847,0.52868,0.45425,0.43797,0.44647,0.47619,0.53135,0.57788,0.62294,0.69981,0.82060,1.73477,2.82166,4.04237,5.26473,5.26918,5.27278,5.27278,2.05098,1.06374,0.17489,0.16563,0.16541,0.16542,0.16705,0.16748,0.20323,0.58519,1.34611,2.02688,2.15711,2.20364,2.24329,0.09562,0.09557,0.09491,0.09471,2.58227,6.13819,5.62744,1.45579,1.21458,1.21568,1.22086,1.22101,1.22900,1.23790,1.23908,1.23971,0.21348,0.19273,0.18876,0.18866,0.18846,0.18834,0.18834,0.18834,0.18834,0.19290,0.19979,0.20906,0.20767,2.43710,2.65434,2.65478,2.65478,2.65478,2.65505,2.65505,2.65640,2.65286,1.49154,0.00494,0.00494,0.00494,0.00486,0.00486,0.00487,0.00497,0.00505,0.00525,0.00605,0.00678,0.00749,0.00971,0.01309,0.01620,0.08323,1.48125,0.00564,0.00571,0.00514,0.00322,0.00265,0.00256,0.00256,0.00256,0.00256,0.00256,0.00256,0.00256,0.00256,0.00256,0.00256,0.00256,0.00256,0.00256,0.00256,0.00256,0.00279,0.00294,4.92968,4.92968$1723|0.71618,0.71585,0.71653,0.71653,0.71668,0.71638,0.71548,0.71457,0.71951,0.71822,0.61674,0.44654,0.24511,0.15378,0.13085,0.13127,0.13139,0.13201,0.13438,0.14113,0.14859,0.16776,0.16765,0.16735,0.16687,0.16571,0.16538,0.16598,41.92690,41.92690,0.12582,0.00619,0.00324,0.00324,0.00311,0.00311,0.00311,0.00311,0.00309,0.00309,0.00309,0.00309,0.00309,0.00309,0.00309,0.00312,0.00312,0.00314,0.00612,0.04130,1.80821,0.00521,0.00521,0.00521,0.00521,0.00594,0.37920,0.02883,0.00973,0.00938,0.00939,0.00945,0.00983,0.00983,6.94637,3.52101,0.03028,0.03021,0.03021,0.02971,0.02991,0.07388,0.19151,0.31575,0.32006,0.32312,0.32507,27.02548,27.52326,0.47299,0.47411,0.48423,0.49632,0.50113,0.50167,0.50143,0.49864,0.49095,0.48101,0.48013,0.47815,0.48390,4.98322,4.99326,0.03363,0.03357,0.03357,0.03482,0.16689,0.28754,1.85145,1.88708,1.90996,1.53829,0.83398,0.54736,0.53593,0.53267,0.53179,0.53507,0.53611,0.54637,2.39099,2.47358,2.56932,2.59348,2.61056,2.63315,2.65132,2.65196,2.64218,2.63054,2.60173,1.20724,0.99610,0.96538,0.92667,0.91970,0.93494,0.96190,0.98964,1.02008,1.02849,1.02495,1.02450,0.77582,0.73157,0.70693,0.68981,3.34059,7.40918,3.33237,1.97769,1.91453,1.92021,1.92021,1.92076,1.92229,1.92523,1.92596,1.92596,0.14026,0.13901,0.13899,0.13923,0.13879,0.13865,0.13864,0.13828,0.13828,0.16249,0.23811,0.32941,0.33699,0.74514,0.79549,0.81425,0.82937,0.82682,0.82557,0.82410,0.81671,0.77296,0.66425,0.17045,0.12205,0.11160,0.10939,0.10400,0.10103,0.10103,0.10103,0.10103,0.10099,0.10093,0.10093,0.10085,0.10085,0.10077,0.10076,0.10104,0.10104,0.10095,0.10042,0.10033,0.10024,0.10012,0.09998,0.11741,0.16499,0.24361,0.36255,0.47028,0.67791,0.58869,0.49862,0.41602,0.35446,0.34942,0.34792,0.35066,1.38769,1.91874,6.25012,6.25012%4|$1|0$1|1$1726|0.57969,0.48015,0.44866,0.36838,0.28359,0.20137,0.19241,0.18881,0.18739,0.18262,0.18123,0.17656,0.16467,0.15906,0.15809,0.15961,0.16395,0.17781,0.16142,0.16100,0.15991,0.15971,0.16107,0.16155,0.16329,0.16917,0.17291,15.19150,15.43597,15.43597,9.53039,0.00347,0.00347,0.00347,0.00345,0.00330,0.00327,0.00327,0.00327,0.00327,0.00327,0.00327,0.00327,0.00327,0.00327,0.00327,0.00327,0.00327,0.05588,0.38097,1.48834,0.14946,0.05692,0.03183,0.03225,0.12930,0.11203,0.10910,0.10836,0.10799,0.10799,0.11267,0.11330,0.11549,4.24404,1.79948,0.00931,0.00931,0.00931,0.00931,0.00931,0.01345,0.02786,0.08363,0.38076,0.23429,0.23500,4.66663,6.97102,0.68177,0.68107,0.70174,0.73183,0.75201,0.75264,0.75589,0.75261,0.73843,0.73295,0.70901,0.64897,0.60442,0.59339,3.50823,0.02180,0.02137,0.02133,0.02247,0.10625,0.31264,0.73386,0.79686,0.82956,0.62990,0.54248,0.51019,0.50759,0.50890,0.51069,0.51437,0.51546,0.51934,2.10059,2.49262,2.73134,2.73961,2.74244,2.74205,2.74205,2.72665,2.67938,2.62688,2.56085,1.02049,0.89964,0.88881,0.87762,0.88462,0.91926,0.99284,1.05544,1.11292,1.11652,1.10811,1.09951,0.67692,0.62208,0.59193,0.57529,2.18386,4.36472,1.40676,1.40328,1.42891,1.94748,2.06027,2.08580,11.07946,15.40447,15.41687,15.41687,0.14596,0.14447,0.14333,0.14298,0.14289,0.14271,0.14274,0.14239,0.14311,0.14845,0.18811,0.22533,3.14417,3.18603,3.19072,3.13082,3.05321,2.67760,2.21394,1.72494,0.87619,0.88185,0.84918,0.09225,0.09166,0.09166,0.09174,0.09124,0.09120,0.09118,0.09117,0.09114,0.09114,0.09114,0.09115,0.09115,0.09111,0.09111,0.09052,0.08834,0.08510,0.07852,0.07278,0.06753,0.06216,0.06073,0.05924,0.05920,0.05938,0.05985,0.08068,0.11664,1.26676,0.58610,0.37546,0.15126,0.08909,0.08662,0.08614,0.09587,2.22196,2.84572,3.06122,3.07748$1726|0.55592,0.55534,0.55532,0.55512,0.55512,0.55528,0.55431,0.55309,0.55309,0.55309,0.55296,0.55700,0.08544,0.00972,0.00882,0.00876,0.00867,0.00867,0.00868,0.00868,0.00868,0.00873,0.00933,0.00933,0.00934,0.00971,38.53052,38.53052,38.53052,38.53052,38.53052,0.00180,0.00123,0.00079,0.00070,0.00070,0.00070,0.00070,0.00070,0.00070,0.00070,0.00070,0.00070,0.00070,0.00070,0.00070,0.00070,0.00070,0.00070,0.00070,0.00070,0.00070,0.00070,0.00070,0.00070,0.00070,0.00070,0.00070,0.00070,0.00070,0.01025,0.29202,0.28768,0.28205,5.91315,5.62916,0.02801,0.02801,0.02801,0.02801,0.02821,0.06297,0.15794,0.25067,0.25821,0.26647,0.26675,24.99923,25.55685,0.60405,0.60409,0.62147,0.63720,0.64966,0.64934,0.65058,0.64307,0.63660,0.61715,0.61346,0.62571,0.67648,5.29774,5.29361,0.05662,0.05677,0.05621,0.05719,0.51791,0.69070,2.71232,2.88859,2.90838,1.46125,0.68647,0.49481,0.43312,0.41689,0.41281,0.41226,0.42039,0.44433,1.62209,1.66051,1.70633,1.72973,1.73683,1.73912,1.73889,1.59758,1.47305,1.39426,1.29458,0.28115,0.21163,0.20658,0.20217,0.19969,0.19947,0.19918,0.20032,0.20370,0.20619,0.21227,0.21465,0.19626,0.19550,0.19488,0.19517,2.17221,4.78301,3.88832,1.84455,1.53649,1.52143,1.50971,1.50396,1.54086,1.58224,1.60242,1.60244,0.01029,0.00973,0.00973,0.00973,0.00973,0.00979,0.20131,0.92076,1.10148,1.13930,1.14145,1.14537,1.15038,1.16490,1.17674,1.19055,1.21501,1.23367,1.26061,1.29497,1.30893,1.02707,0.63694,0.01333,0.01313,0.01313,0.01299,0.01197,0.00237,0.00177,0.00160,0.00160,0.00155,0.00155,0.00155,0.00155,0.00155,0.00155,0.00155,0.00155,0.00155,0.00155,0.00156,0.00156,0.00156,0.00156,0.00155,0.00155,0.00155,0.00155,0.00155,0.00155,0.00155,0.00155,0.00155,0.00155,0.00155,0.00155,0.00155,0.00161,0.00170,0.00302,7.35802,7.33754%4|$1|0$1|1$1725|0.53798,0.46942,0.44214,0.36155,0.28524,0.20662,0.19779,0.19217,0.18901,0.18565,0.18373,0.17786,0.16723,0.16125,0.16042,0.16140,0.16363,0.16842,0.16349,0.16337,0.16307,0.16314,0.16328,0.16410,0.16673,0.17610,0.18093,15.74531,16.03694,16.03694,9.65219,0.00527,0.00460,0.00435,0.00321,0.00321,0.00321,0.00321,0.00321,0.00321,0.00321,0.00321,0.00321,0.00321,0.00321,0.00321,0.00322,0.00338,0.05204,0.32847,1.53820,0.12561,0.05524,0.03211,0.03234,0.13170,0.11289,0.10981,0.10845,0.10776,0.10786,0.11142,0.11328,0.11457,4.45106,2.19465,0.00900,0.00900,0.00900,0.00900,0.00900,0.01394,0.03236,0.08167,0.39923,0.23267,0.23264,4.98877,7.14259,0.65364,0.65563,0.68567,0.70856,0.73723,0.73904,0.74083,0.74087,0.74201,0.74347,0.75189,0.75555,0.76817,1.03313,3.06777,0.02598,0.02124,0.02117,0.02121,0.11204,0.33818,0.69785,0.74556,0.76719,0.72083,0.59059,0.51205,0.51122,0.51294,0.51451,0.51590,0.51804,0.52305,2.24209,2.58930,2.76455,2.76601,2.76667,2.76667,2.76533,2.75259,2.66529,2.59065,2.48864,1.02314,0.90698,0.90855,0.90829,0.91263,0.94869,1.01769,1.07095,1.12772,1.13171,1.12294,1.11744,0.72542,0.65069,0.60787,0.58584,2.52095,5.05454,1.29648,1.28058,1.30426,1.47366,1.47239,1.46389,9.66442,15.28366,15.34194,15.34194,0.16713,0.16671,0.16581,0.16581,0.16651,0.16676,0.16811,0.16855,0.17117,0.19317,0.27587,0.40206,1.20387,2.30340,2.54845,2.54222,2.51346,2.29923,1.89444,1.44897,1.37630,1.43256,1.42788,0.09351,0.09351,0.09373,0.09379,0.09379,0.09350,0.09349,0.09349,0.09350,0.09350,0.09350,0.09347,0.09347,0.09347,0.09347,0.09257,0.09144,0.08829,0.08465,0.07887,0.07578,0.06819,0.06631,0.06528,0.06530,0.06549,0.06630,0.08184,0.11590,1.21186,0.66481,0.39306,0.15386,0.08370,0.08244,0.08169,0.08352,2.61603,3.30223,3.51487,3.53508$1736|0.56729,0.56680,0.56590,0.56582,0.56569,0.56536,0.56321,0.56245,0.56200,0.56200,0.56551,0.56448,0.07377,0.00898,0.00845,0.00845,0.00845,0.00845,0.00845,0.00845,0.00845,0.00861,0.00861,0.00953,0.00986,0.01001,39.22110,39.27253,39.27253,39.27253,39.27253,0.00122,0.00082,0.00072,0.00070,0.00070,0.00070,0.00070,0.00070,0.00070,0.00070,0.00070,0.00070,0.00070,0.00070,0.00070,0.00070,0.00070,0.00070,0.00070,0.00070,0.00070,0.00070,0.00070,0.00070,0.00070,0.00070,0.00070,0.00070,0.00070,0.01952,0.28563,0.28350,0.28016,5.33950,5.01015,0.02724,0.02677,0.02663,0.02654,0.02654,0.06457,0.14915,0.24462,0.26004,0.27132,0.27134,25.66100,26.12852,0.54636,0.54638,0.56238,0.58074,0.62240,0.64617,0.70564,0.71497,0.70430,0.68238,0.67929,0.68116,0.74664,5.54684,5.54684,0.06177,0.05681,0.05681,0.06029,0.34477,0.42398,3.18182,3.52519,3.60442,0.62295,0.54425,0.51109,0.51125,0.51101,0.51244,0.51103,0.50926,0.50815,1.37428,1.67989,1.97561,2.14624,2.29429,2.31797,2.33091,2.33081,2.26418,2.17304,2.03380,0.15019,0.14392,0.14436,0.14425,0.14334,0.14802,0.16168,0.17270,0.18280,0.19672,0.20772,0.21908,0.14149,0.14277,0.14304,0.14410,2.75855,6.47126,5.79597,1.99496,1.57109,1.45588,1.41956,1.40770,1.46931,1.60203,1.69368,1.02157,0.12989,0.12088,0.10789,0.10715,0.10609,0.10551,0.10744,0.11449,0.11525,0.26983,3.61074,11.54004,11.69912,11.69912,11.69912,11.69912,11.69912,11.69912,11.69912,11.69912,11.44560,0.00182,0.00177,0.00132,0.00114,0.00114,0.00114,0.00114,0.00114,0.00114,0.00111,0.00111,0.00111,0.00111,0.00111,0.00111,0.00111,0.00111,0.00111,0.00111,0.00111,0.00111,0.00111,0.00111,0.00111,0.00111,0.00111,0.00111,0.00113,0.00113,0.00113,0.00113,0.00113,0.00113,0.00113,0.00113,0.00113,0.00119,0.00119,0.00119,0.00548,0.01775,0.17993,0.18722%4|$1|0$1|1$1725|0.55795,0.46932,0.44479,0.39070,0.34440,0.29483,0.28860,0.28207,0.27752,0.27386,0.27148,0.24499,0.20098,0.17954,0.17532,0.17596,0.17856,0.17923,0.17899,0.17899,0.17876,0.17979,0.18058,0.18350,0.18464,0.18791,27.81336,27.81336,27.81336,27.81336,3.75703,0.00629,0.00431,0.00361,0.00361,0.00360,0.00360,0.00360,0.00360,0.00360,0.00360,0.00360,0.00360,0.00360,0.00360,0.00360,0.00360,0.00360,0.07217,0.38268,1.48960,0.24322,0.07037,0.02476,0.02469,0.15043,0.15175,0.14838,0.14753,0.14681,0.14740,0.15132,0.15126,0.15126,4.46892,3.04787,0.00973,0.00973,0.00973,0.00973,0.00973,0.01249,0.01607,0.02475,0.91394,0.05852,0.05905,4.91832,6.72209,0.37464,0.36886,0.36999,0.37132,0.37115,0.37113,0.37080,0.35256,0.33097,0.31920,0.31677,0.31463,0.31128,0.31511,2.04508,0.04305,0.03154,0.02811,0.03161,0.13644,0.26435,0.33339,0.37781,0.41712,0.35041,0.33557,0.33089,0.33099,0.33042,0.33032,0.32997,0.33041,0.33761,1.72177,1.72286,1.72286,1.72286,1.72356,1.72435,1.72694,1.72728,1.72721,1.72794,1.73324,1.72776,0.63046,0.35637,0.08090,0.04213,0.04214,0.04212,0.04212,0.04133,0.04124,0.04277,0.04277,0.04119,0.04113,0.04115,0.04115,2.27695,5.41510,5.41127,5.40147,5.39305,5.39305,5.39305,5.39305,5.39305,5.39117,5.39117,5.39093,5.22766,5.22766,5.22261,5.22261,5.22872,5.32284,5.38446,5.41215,5.42724,5.42724,5.42724,5.42724,5.42724,5.42724,5.42262,5.42262,5.42075,5.10730,4.08371,1.05594,0.63748,0.62529,0.61983,0.61700,0.36330,0.16785,0.05094,0.01735,0.01170,0.01096,0.01020,0.01020,0.01020,0.00992,0.00975,0.00965,0.00947,0.00942,0.00937,0.00938,0.00935,0.00935,0.00935,0.00939,0.00939,0.00939,0.00939,0.00940,0.00956,0.00977,0.09589,0.42128,1.24774,0.65943,0.36048,0.11396,0.05639,0.05429,0.05409,0.05414,0.05628,0.05756,10.91337,10.91337$1725|0.56140,0.56137,0.56129,0.56136,0.56089,0.56078,0.26396,0.22399,0.22316,0.22229,0.57786,0.52542,0.06037,0.00456,0.00454,0.00454,0.00454,0.00454,0.00454,0.00454,0.00454,0.00454,0.00454,0.00454,0.00461,0.00532,0.02825,27.60097,27.94925,27.94925,27.94925,0.00282,0.00282,0.00255,0.00236,0.00223,0.00224,0.00224,0.00224,0.00224,0.00224,0.00222,0.00222,0.00222,0.00222,0.00222,0.00222,0.00222,0.00222,0.00222,0.00222,0.00222,0.00222,0.00222,0.00222,0.25432,0.02355,0.02363,0.02422,0.02449,0.02656,0.21571,0.22238,0.22858,3.96172,3.38391,0.02991,0.02946,0.02946,0.02939,0.02942,0.10995,0.23968,0.36083,0.34136,0.33498,0.33536,10.75272,12.87042,0.72952,0.73706,0.81731,0.87553,0.93752,0.94996,0.96794,0.99003,0.99274,0.99654,1.04725,1.10414,1.20509,2.57604,2.64956,0.05861,0.04438,0.03672,0.03681,0.07440,0.10320,1.19078,2.89365,3.14214,1.34168,0.94907,0.73716,0.73100,0.73500,0.73522,0.73887,0.74334,0.75910,2.12518,2.91319,3.75036,3.85488,3.93045,3.93712,3.93941,3.93309,3.50493,3.12768,2.67172,2.00253,1.78733,1.74604,1.71359,1.70913,1.72623,1.77459,1.88016,1.97776,1.99682,1.99623,1.99863,0.81343,0.60816,0.53777,0.49635,3.39319,8.18190,5.60607,1.82367,1.76866,1.76849,1.76690,1.76309,1.76710,1.76829,1.76895,1.76777,0.11537,0.11423,0.11399,0.11386,0.11380,0.11376,0.11389,0.11389,0.11390,0.22449,0.43101,0.61785,0.61771,0.61787,0.61787,0.61773,0.61772,0.61767,0.61675,0.61594,0.61576,0.61541,0.60754,0.10907,0.09980,0.09909,0.09919,0.09913,0.09813,0.09745,0.09724,0.09628,0.09577,0.09546,0.09506,0.09496,0.09496,0.09494,0.09495,0.15657,0.09932,0.09968,0.09882,0.09824,0.09550,0.09530,0.09501,0.09511,0.09510,0.09520,0.09581,0.09640,0.09715,0.09761,0.09870,0.10046,0.10365,0.10696,0.10702,0.18445,0.20515,0.20376,4.37716,4.38153%4|$1|0$1|1$1727|0.55165,0.55099,0.55108,0.55100,0.55121,0.55121,0.48271,0.47342,0.47207,0.47222,0.55045,0.54510,0.08228,0.00646,0.00548,0.00548,0.00548,0.00548,0.00548,0.00548,0.00548,0.00548,0.00579,0.00631,0.00631,0.00672,0.04512,32.32982,32.76614,32.76614,32.76614,0.00247,0.00235,0.00235,0.00235,0.00235,0.00235,0.00234,0.00234,0.00234,0.00234,0.00234,0.00234,0.00234,0.00234,0.00234,0.00234,0.00234,0.00234,0.00234,0.00234,0.00234,0.00234,0.00234,0.00234,0.25685,0.07122,0.07138,0.07174,0.07200,0.07210,0.07236,0.07236,0.07236,5.10022,4.66588,0.03341,0.03306,0.03304,0.03304,0.03355,0.06896,0.13666,0.21411,0.22355,0.23586,0.23567,20.93113,21.61477,0.66372,0.66361,0.68718,0.70743,0.72935,0.73122,0.73369,0.74073,0.75452,0.77214,0.88899,0.95902,1.19687,2.81437,2.82838,0.04564,0.04544,0.04313,0.04536,0.09943,0.13016,1.55819,2.72823,2.89654,0.90555,0.69787,0.62059,0.62019,0.62297,0.63050,0.63065,0.63288,0.64658,1.37903,1.63307,1.92134,2.17164,2.40968,2.45308,2.51462,2.51823,2.13683,1.73970,1.29283,0.16073,0.16012,0.15808,0.15748,0.15931,0.17035,0.21300,0.34094,0.50239,0.77186,1.11102,1.37046,0.70157,0.62566,0.60011,0.58853,3.06108,6.19227,5.45171,1.99953,1.59004,1.26806,1.18275,1.16789,1.17007,1.17288,1.17096,1.16907,0.36437,0.28814,0.13885,0.13581,0.13545,0.13561,0.13592,0.13605,0.13683,0.25186,0.42421,0.62398,0.60544,0.45420,0.37250,0.34078,0.29979,0.28194,0.27926,0.27436,0.23796,0.24431,0.23618,0.15306,0.14677,0.14240,0.14912,0.15100,0.12231,0.07945,0.05179,0.04042,0.03666,0.03275,0.03034,0.02988,0.02955,0.02954,0.25913,0.35825,0.02693,0.02317,0.01832,0.01278,0.00649,0.00492,0.00394,0.00385,0.00385,0.00385,0.00386,0.00386,0.00386,0.00386,0.00386,0.00386,0.00386,0.00386,0.00386,0.00383,0.00383,0.00491,15.38218,15.38218$1724|0.51913,0.45105,0.42876,0.37616,0.31495,0.25015,0.24094,0.23443,0.23074,0.22510,0.22186,0.20670,0.18284,0.16800,0.16542,0.16741,0.17062,0.17250,0.17051,0.17065,0.17068,0.17069,0.17044,0.17127,0.17300,0.17472,19.13417,20.84824,20.84824,20.84824,17.40424,0.00347,0.00323,0.00310,0.00310,0.00310,0.00310,0.00309,0.00309,0.00309,0.00309,0.00309,0.00309,0.00309,0.00309,0.00309,0.00309,0.00330,0.06093,0.26174,1.33062,0.40806,0.20839,0.01412,0.01412,0.03297,0.29852,0.03080,0.02374,0.02325,0.02606,0.27227,0.27284,0.27280,4.00580,2.29665,0.00996,0.00991,0.00991,0.00987,0.00987,0.01385,0.02794,0.07054,0.24307,0.22899,0.22932,3.61834,5.31963,0.65503,0.63642,0.65794,0.66865,0.70767,0.71400,0.72668,0.66744,0.40879,0.20257,0.18867,0.18218,0.17709,0.17636,4.72127,0.02597,0.02552,0.02503,0.02645,0.16644,0.46449,0.69197,0.72081,0.73990,0.62830,0.50564,0.45306,0.45004,0.44901,0.44979,0.45030,0.45206,0.45536,2.28772,2.56963,2.69406,2.69804,2.70493,2.70273,2.70101,2.66588,2.57744,2.51927,2.41012,0.84077,0.78325,0.78374,0.78397,0.79363,0.91423,1.07390,1.13744,1.20710,1.21081,1.17818,1.14682,0.25777,0.23474,0.22190,0.21392,2.65222,7.79416,0.63414,0.58398,0.58947,4.32592,4.41736,4.45783,5.52746,5.89350,5.89891,5.91675,5.91675,5.91675,5.90821,5.90821,5.90821,5.90821,5.90821,5.90821,5.90672,5.90432,5.90108,5.89563,5.78201,3.83355,3.04169,2.84298,2.55350,2.21691,2.05447,1.83370,0.61083,0.36199,0.14747,0.09820,0.09769,0.09712,0.09693,0.09704,0.09704,0.09708,0.09708,0.09709,0.09709,0.09709,0.09762,0.09712,0.09716,0.09720,0.09720,0.09824,0.09976,0.09973,0.09820,0.09756,0.09692,0.09675,0.09665,0.11300,0.17325,0.27530,0.37599,0.42122,0.62503,0.53529,0.47383,0.38642,0.35270,0.34827,0.34663,0.35218,1.28089,1.73798,3.05816,3.12375%4|$1|0$1|1$1727|0.54731,0.54572,0.54552,0.54513,0.54490,0.54470,0.51674,0.51055,0.51014,0.51014,0.54253,0.54580,0.09711,0.00625,0.00562,0.00562,0.00562,0.00559,0.00559,0.00559,0.00559,0.00559,0.00585,0.00585,0.00612,0.00705,0.02548,29.27452,29.49015,29.49015,29.49015,0.00494,0.00440,0.00440,0.00285,0.00285,0.00285,0.00285,0.00285,0.00285,0.00285,0.00285,0.00285,0.00285,0.00285,0.00285,0.00285,0.00285,0.00285,0.00370,0.00375,0.61267,2.25646,0.00961,0.00963,0.08609,0.08538,0.08532,0.08532,0.08520,0.08517,0.08517,0.08517,0.08512,4.52311,4.17748,0.03380,0.03380,0.03380,0.03365,0.03367,0.06041,0.11550,0.19787,0.21424,0.22958,0.22931,15.57264,16.98178,0.68078,0.68532,0.71380,0.74250,0.76131,0.76247,0.76409,0.77232,0.77600,0.78295,0.88184,0.96886,1.17957,2.79444,2.80418,0.04963,0.04597,0.04589,0.04656,0.07830,0.10011,1.20553,3.36053,3.63715,0.80856,0.64866,0.61180,0.61137,0.61430,0.61668,0.63095,0.64542,0.69637,1.50338,1.62990,1.77568,1.91621,2.04040,2.08930,2.13975,2.13972,1.77699,1.27602,0.75662,0.16812,0.16130,0.16134,0.16379,0.16484,0.17894,0.22952,0.36038,0.55832,0.83002,1.16303,1.40193,0.71055,0.64215,0.62514,0.60920,2.80407,5.35285,4.61877,2.17787,1.76113,1.37888,1.07528,1.05374,1.05366,1.05249,1.05159,1.05184,0.44621,0.35249,0.14532,0.13801,0.13801,0.13801,0.13836,0.13877,0.13904,0.22709,0.29584,0.35099,0.34730,0.48624,1.32429,0.92273,0.38293,0.37323,0.36540,0.36176,0.28862,0.28778,0.26218,0.13890,0.12398,0.11685,0.11206,0.10459,0.09741,0.09741,0.09738,0.09738,0.09735,0.09733,0.09733,0.09732,0.09732,0.09732,0.09655,0.07752,0.05640,0.04520,0.03222,0.02529,0.01130,0.00690,0.00508,0.00481,0.00465,0.00449,0.00449,0.00448,0.00448,0.00448,0.00448,0.00448,0.00449,0.00449,0.00449,0.00449,0.00448,0.00471,15.62700,15.62700$1723|0.49850,0.44524,0.42199,0.37293,0.31560,0.25773,0.24813,0.24235,0.23902,0.23613,0.23406,0.21477,0.18690,0.17068,0.16635,0.16924,0.17058,0.17306,0.17130,0.17083,0.17036,0.17031,0.17108,0.17189,0.17392,0.18128,21.48134,21.79353,21.79353,21.79353,2.83934,0.00449,0.00357,0.00334,0.00327,0.00326,0.00326,0.00326,0.00322,0.00322,0.00322,0.00322,0.00322,0.00322,0.00322,0.00324,0.00324,0.00346,0.00499,0.00721,0.01137,0.01652,0.02471,0.04506,0.08854,0.08913,0.09555,0.08793,0.08792,0.08782,0.08916,0.14161,0.14433,0.14957,4.82269,2.62348,0.01093,0.01066,0.01066,0.01066,0.01066,0.01391,0.03548,0.10670,0.37032,0.26204,0.26159,4.85869,6.91341,0.59532,0.59181,0.61009,0.62630,0.64831,0.65133,0.65817,0.61602,0.44141,0.26171,0.24476,0.23476,0.22674,0.22596,4.47183,0.02232,0.02222,0.02203,0.02203,0.12083,0.34261,0.74888,0.79115,0.82036,0.64978,0.51320,0.45370,0.45278,0.45417,0.45846,0.45896,0.46287,0.46859,2.13318,2.66086,3.02104,3.03803,3.04811,3.04811,3.04933,3.04760,2.99824,2.94913,2.85952,0.58658,0.57963,0.58747,0.59561,0.62180,0.84752,1.07540,1.18409,1.29446,1.29193,1.23765,1.18498,0.23984,0.22601,0.21648,0.21222,2.83025,8.07807,0.38336,0.36106,0.36196,4.30544,4.39810,4.42470,4.77231,4.88201,4.88201,4.88201,4.87851,4.87851,4.87851,4.87775,4.87775,4.87775,4.87775,4.88364,4.88364,4.88989,4.88989,4.88989,4.88989,4.65346,4.45753,3.85971,3.34450,3.01547,2.83081,2.56392,0.46351,0.31739,0.16422,0.09859,0.09450,0.09110,0.09190,0.08964,0.08964,0.08964,0.08964,0.08964,0.08964,0.08964,0.08964,0.08966,0.08966,0.08966,0.09139,0.11112,0.10895,0.10192,0.09660,0.08990,0.08725,0.08711,0.08706,0.10244,0.15538,0.23754,0.35834,0.43446,0.69828,0.57699,0.47217,0.37801,0.32690,0.32259,0.32063,0.33239,1.36696,2.02734,3.12758,3.19438%4|$1|0$1|1$1726|0.42742,0.39680,0.38889,0.36576,0.34861,0.31850,0.31219,0.30682,0.30320,0.29944,0.29614,0.25288,0.20680,0.17383,0.16747,0.16973,0.17311,0.17587,0.17398,0.17400,0.17410,0.17387,0.17553,0.17869,0.18281,0.20313,0.51783,14.38238,14.44840,14.44840,9.42268,0.00596,0.00339,0.00339,0.00339,0.00334,0.00334,0.00334,0.00334,0.00334,0.00334,0.00334,0.00334,0.00334,0.00334,0.00334,0.00334,0.00334,0.05145,0.16753,0.30113,1.13960,1.12632,0.00982,0.00982,0.14415,0.14657,0.14513,0.14513,0.14513,0.14511,0.14512,0.14506,0.14474,5.96671,0.49720,0.00596,0.00595,0.00595,0.00594,0.00594,0.00594,0.01216,0.04182,0.48362,0.21843,0.21742,11.57831,13.47537,0.71536,0.71634,0.73421,0.74606,0.76123,0.76143,0.76383,0.76440,0.76436,0.76537,0.76469,0.76447,0.76365,0.76494,0.78369,0.32592,0.10449,0.01807,0.01807,0.01811,0.01811,0.02546,0.27815,0.92219,0.33862,0.21085,0.15499,0.15473,0.15568,0.15718,0.27950,0.41147,1.13603,1.31242,1.32119,1.33096,1.33760,1.34289,1.34382,1.35277,1.35471,1.21617,1.00498,0.78315,0.39315,0.26273,0.24419,0.22698,0.22506,0.22434,0.22733,0.23462,0.23804,0.24563,0.26870,0.27642,0.23334,0.23289,0.23293,0.23303,3.20677,7.28496,6.42610,2.74637,0.78233,0.79931,0.79683,0.80018,3.74852,7.50503,7.63462,7.64246,0.10799,0.10580,0.10575,0.10488,0.10486,0.10486,0.10486,0.10519,0.10570,0.12487,0.14832,0.17272,0.31427,1.59771,1.83991,1.83375,1.83051,1.82136,1.19409,0.32508,0.14456,0.06386,0.01605,0.00133,0.00116,0.00109,0.00109,0.00109,0.00106,0.00106,0.00106,0.00106,0.00106,0.00106,0.00106,0.00106,0.00106,0.00106,0.00106,0.00106,0.00106,0.00106,0.00106,0.00106,0.00106,0.00106,0.00106,0.00106,0.00106,0.00106,0.00106,0.00106,0.00106,0.00106,0.00106,0.00107,0.00107,0.00107,0.00107,0.00108,0.00108,0.00145,10.20212,10.20212$1724|0.55186,0.55056,0.55036,0.55028,0.55028,0.55022,0.34576,0.31244,0.31087,0.31052,0.54877,0.54207,0.09394,0.00607,0.00508,0.00508,0.00506,0.00506,0.00506,0.00506,0.00506,0.00506,0.00506,0.00506,0.00506,0.00508,0.00565,49.64363,49.64363,49.64363,49.64363,0.00257,0.00222,0.00222,0.00222,0.00222,0.00222,0.00222,0.00222,0.00222,0.00222,0.00222,0.00222,0.00222,0.00222,0.00222,0.00222,0.00222,0.00222,0.00222,0.00222,0.00222,0.00222,0.00222,0.00222,0.25257,0.00275,0.00275,0.00275,0.00275,0.00421,0.28280,0.28269,0.28312,3.57129,3.09278,0.03178,0.03164,0.03163,0.03137,0.03138,0.11720,0.22273,0.35526,0.33320,0.32437,0.32472,8.07841,10.02893,0.53272,0.53546,0.55235,0.56934,0.59417,0.59524,0.59861,0.58537,0.55764,0.53383,0.53222,0.53019,0.53314,5.45563,5.45888,0.03330,0.03315,0.03314,0.03341,0.06372,0.08944,2.09134,3.03973,3.15840,2.15431,1.07202,0.67139,0.66544,0.66511,0.66919,0.66979,0.67250,0.67333,2.63437,3.10403,3.45112,3.49321,3.53560,3.53809,3.53809,3.53554,3.29620,3.07877,2.86543,2.24238,1.48348,1.41228,1.30871,1.29528,1.33899,1.52437,1.95703,2.33113,2.37021,2.36884,2.37090,0.26355,0.20507,0.18810,0.17042,2.21124,4.93784,2.77191,1.36486,1.29807,1.29864,1.29840,1.29744,1.30404,1.31102,1.31271,1.28872,0.13372,0.13191,0.13153,0.13160,0.13168,0.13168,0.13164,0.13175,0.13182,0.13783,0.14717,0.15174,0.15243,2.35905,2.48468,2.28511,2.02467,1.24714,0.95143,0.73429,0.70274,0.73469,0.76808,0.27389,0.17673,0.14282,0.13076,0.10444,0.09828,0.09828,0.09828,0.09820,0.09812,0.09809,0.09809,0.09809,0.09809,0.09800,0.09807,0.09810,0.09812,0.09812,0.09802,0.09806,0.09798,0.09784,0.09783,0.11829,0.19128,0.29211,0.39337,0.48532,0.61644,0.56618,0.50235,0.44114,0.40462,0.40028,0.39736,0.40413,1.27994,1.79590,3.05123,3.77826%4|$1|0$1|1$1723|0.19112,0.18373,0.18406,0.18385,0.18394,0.18396,0.18394,0.18395,0.18493,0.18550,0.18753,0.19093,0.19842,0.22215,0.30823,0.54101,0.72261,0.88916,0.42813,0.38720,0.35631,0.35592,0.35592,0.35995,0.35898,0.39054,2.32744,48.47207,48.52375,48.52375,48.52375,0.00369,0.00330,0.00269,0.00269,0.00269,0.00269,0.00269,0.00269,0.00269,0.00269,0.00269,0.00269,0.00269,0.00269,0.00269,0.00269,0.00280,0.00281,0.00281,0.00316,0.33238,2.38285,0.00581,0.00581,0.00581,0.01035,0.04394,0.12306,0.12988,0.12985,0.13046,0.13046,0.13081,3.41572,1.92623,0.00934,0.00919,0.00919,0.00919,0.00919,0.01096,0.01596,0.04279,0.23094,0.22507,0.22503,2.76827,4.49016,1.12085,0.92878,0.95749,0.95533,0.96905,0.97218,0.98050,0.99232,0.99667,1.00766,1.03336,1.04469,1.06599,1.11549,1.12056,0.09515,0.03686,0.02623,0.02632,0.04064,0.07997,0.91013,1.23210,1.46511,0.50810,0.41342,0.37152,0.37047,0.37251,0.37499,0.38241,0.39210,0.42186,2.72738,2.86887,2.99614,3.04572,3.06550,3.06970,3.07206,3.05483,2.79582,2.57765,2.31737,2.01962,1.82864,1.77489,1.73384,1.73656,1.77324,1.81575,1.86375,1.89074,1.89286,1.89286,1.89602,0.10818,0.10255,0.10091,0.09960,2.63493,6.34119,5.75107,1.63009,1.37997,1.38419,1.38382,1.38382,1.38466,1.38528,1.38609,1.38588,0.18275,0.17559,0.17493,0.17530,0.17553,0.17569,0.17555,0.17555,0.17555,0.17732,0.17983,0.18440,0.18475,2.25969,2.35597,2.35629,2.35629,2.35568,2.35568,2.35641,2.35612,2.35693,1.13045,0.00890,0.00890,0.00882,0.00866,0.00866,0.00866,0.00947,0.01038,0.01216,0.01388,0.01556,0.01846,0.02598,0.02646,0.03086,0.09523,1.10422,0.02282,0.02208,0.02172,0.02155,0.02066,0.02057,0.02057,0.02057,0.02057,0.02057,0.02062,0.02055,0.02134,0.02045,0.02036,0.02037,0.02041,0.02038,0.02037,0.02053,0.03389,0.07541,4.73702,4.74606$1721|0.65206,0.65190,0.65072,0.65057,0.65059,0.65090,0.65168,0.66484,1.09919,1.48604,1.50205,1.51768,1.54882,1.58336,1.61662,1.67631,1.74932,1.82934,2.12541,2.50007,2.83340,3.25620,3.71575,4.29617,4.73787,5.29594,6.05208,6.16546,6.21098,6.22061,6.19431,0.03067,0.00385,0.00354,0.00337,0.00334,0.00334,0.00334,0.00332,0.00332,0.00332,0.00332,0.00332,0.00332,0.00332,0.00332,0.00332,0.00332,0.00818,0.03667,1.81236,0.00690,0.00667,0.00667,0.00667,0.00765,0.40685,0.02029,0.00602,0.00602,0.00602,0.00605,0.00616,0.00616,7.69764,4.74075,0.04772,0.04713,0.04713,0.04713,0.04934,0.09368,0.18212,0.25633,0.26067,0.26643,0.26623,24.97012,25.29792,0.46570,0.46833,0.48021,0.49582,0.50608,0.50650,0.50746,0.50144,0.48910,0.47863,0.47787,0.48016,0.51907,3.14609,3.14812,0.04039,0.04018,0.04025,0.04121,0.24986,0.36885,2.15395,2.20963,2.21787,1.63783,0.83172,0.56128,0.55428,0.55341,0.55386,0.55645,0.55922,0.57760,2.46175,2.53497,2.58876,2.60497,2.60656,2.62324,2.64334,2.64344,2.63962,2.62439,2.60372,1.62795,1.29471,1.20449,1.13384,1.09852,1.11337,1.12309,1.14313,1.15753,1.16902,1.15336,1.15335,0.81295,0.75862,0.73551,0.71608,3.44002,7.20536,5.81879,2.07899,1.95646,1.96038,1.95985,1.96124,1.96519,1.96603,1.96453,1.96337,0.15083,0.14790,0.14692,0.14680,0.14651,0.14672,0.14682,0.14693,0.14726,0.17989,0.25709,0.33775,0.33951,0.79113,0.86630,0.88400,0.90522,0.90565,0.90499,0.90383,0.90087,0.89112,0.83717,0.22108,0.18756,0.17606,0.17146,0.16418,0.09817,0.09760,0.09711,0.09669,0.09585,0.09540,0.09478,0.09448,0.09430,0.09430,0.12415,0.16224,0.18050,0.19053,0.18814,0.17821,0.17414,0.17589,0.17984,0.19651,0.21572,0.23664,0.24731,0.25978,0.26718,0.26362,0.26243,0.25838,0.25911,0.25881,0.25800,0.27706,0.43561,0.50978,3.25264,3.25264%4|$1|0$1|1$1725|0.56215,0.56207,0.56205,0.56196,0.56196,0.56196,0.55597,0.55504,0.55500,0.55472,0.56220,0.55938,0.06390,0.00604,0.00556,0.00556,0.00556,0.00556,0.00556,0.00559,0.00559,0.00562,0.00562,0.00566,0.00597,0.00615,0.01767,49.82722,49.82722,49.82722,49.82722,0.00193,0.00182,0.00182,0.00172,0.00172,0.00172,0.00172,0.00172,0.00172,0.00172,0.00172,0.00172,0.00172,0.00172,0.00172,0.00172,0.00172,0.00172,0.00172,0.00172,0.00172,0.00172,0.00172,0.00172,0.25441,0.00321,0.00319,0.00319,0.00319,0.05472,0.22598,0.21125,0.20260,3.94032,3.65357,0.02951,0.02884,0.02884,0.02884,0.02896,0.05574,0.11505,0.20862,0.22461,0.24294,0.24287,5.28048,7.50521,0.47733,0.47802,0.48144,0.48504,0.48694,0.48686,0.48686,0.48172,0.47776,0.47315,0.47202,0.47161,0.47161,8.11550,8.11550,0.04181,0.04173,0.04173,0.04446,0.14435,0.23164,2.16109,2.47575,2.54070,1.49827,0.84684,0.56946,0.55109,0.54771,0.54614,0.55273,0.55626,0.57007,2.70113,2.87172,3.01772,3.03206,3.05113,3.12496,3.18528,3.18444,3.18195,3.16983,3.16293,2.58265,0.65042,0.42155,0.21695,0.19508,0.19426,0.20435,0.24876,0.33406,0.59754,1.18015,2.00818,0.08298,0.08211,0.08211,0.08209,1.94598,4.62365,4.51266,1.31741,1.17681,1.17835,1.18006,1.18006,1.19223,1.21143,1.22099,1.16494,0.16529,0.16302,0.16331,0.16331,0.16345,0.16349,0.16368,0.16438,0.16479,0.18003,0.18597,0.19607,0.19241,1.04776,3.55960,2.89000,0.89296,0.21101,0.19129,0.17846,0.17600,0.19009,0.20463,0.22138,0.21618,0.19845,0.17439,0.15586,0.05208,0.03269,0.01855,0.01016,0.00635,0.00356,0.00198,0.00162,0.00162,0.00162,0.00162,0.00162,0.00162,0.00162,0.00162,0.00162,0.00162,0.00163,0.00163,0.00167,0.00167,0.00193,0.00741,0.09017,0.66799,1.86507,0.78376,0.09696,0.03011,0.02959,0.02948,0.02954,0.03449,0.03765,12.50854,12.46327$1726|0.58792,0.48622,0.46009,0.36342,0.28000,0.20249,0.19741,0.19418,0.19162,0.18866,0.18740,0.18103,0.17218,0.16610,0.16530,0.16693,0.16784,0.16852,0.16852,0.16850,0.16846,0.16815,0.16809,0.16781,0.17003,0.17482,0.18284,18.34429,18.52541,18.52541,4.24643,0.00624,0.00624,0.00464,0.00354,0.00350,0.00350,0.00350,0.00350,0.00350,0.00350,0.00350,0.00350,0.00348,0.00348,0.00348,0.00348,0.00348,0.08580,0.43539,1.42109,0.22090,0.09219,0.01779,0.01777,0.12171,0.12354,0.12316,0.12314,0.12314,0.12323,0.12397,0.12459,0.12487,4.91665,2.49638,0.01004,0.00988,0.00988,0.00987,0.00987,0.01620,0.03873,0.11004,0.39030,0.25343,0.25354,8.61270,10.54317,0.74550,0.75086,0.80067,0.84712,0.87861,0.88177,0.88567,0.88529,0.88512,0.88515,0.88391,0.87996,0.87865,0.87707,0.92427,0.16952,0.06149,0.02222,0.02222,0.07268,0.20589,0.54383,0.70254,0.83555,0.57997,0.49752,0.46931,0.46747,0.47211,0.47655,0.49025,0.49498,0.54134,2.51862,2.62732,2.66750,2.66806,2.66853,2.66464,2.66247,2.65229,2.59910,2.54901,2.46747,1.63151,1.47122,1.41921,1.37033,1.36580,1.37694,1.39630,1.40852,1.42401,1.42572,1.41643,1.40680,0.64878,0.59990,0.57563,0.55993,2.98698,6.46672,0.61960,0.58728,0.58817,0.60559,0.60614,0.60753,9.09378,16.26081,16.26081,16.26081,0.16590,0.16565,0.16543,0.16519,0.16537,0.16550,0.16578,0.16637,0.16934,0.21870,0.36702,0.53405,1.68120,1.78876,1.83252,1.79756,1.74562,1.38841,1.01928,0.66097,0.60916,0.67839,0.70429,0.14469,0.11763,0.10895,0.10703,0.10500,0.10417,0.10417,0.10417,0.10417,0.10417,0.10417,0.10417,0.10415,0.10415,0.10415,0.10401,0.12324,0.14890,0.16166,0.14019,0.12444,0.09939,0.09425,0.09254,0.09254,0.09254,0.09251,0.09254,0.09269,0.09296,0.09316,0.09340,0.09499,0.09612,0.09678,0.09699,0.32052,0.35721,0.35974,3.13014,3.16982%4|$1|0$1|1$1743|0.66479,0.66503,0.66449,0.66440,0.66424,0.66370,0.65962,0.65895,6.46890,10.32379,10.32379,10.32379,10.31899,10.33307,10.33790,10.36593,10.39785,10.40313,10.41078,10.41078,10.41078,10.41078,10.41078,10.41078,10.41078,10.41078,10.41078,10.41078,10.41708,10.41708,10.36002,0.00543,0.00354,0.00354,0.00333,0.00333,0.00333,0.00332,0.00332,0.00332,0.00332,0.00332,0.00332,0.00332,0.00332,0.00332,0.00332,0.00332,0.01703,0.11222,1.75894,0.00523,0.00513,0.00513,0.00513,0.25101,0.25465,0.16094,0.00941,0.00905,0.00905,0.00905,0.00907,0.00907,6.38288,3.89386,0.04538,0.04538,0.04538,0.04538,0.04686,0.08979,0.17949,0.25648,0.26318,0.26793,0.26777,24.67797,25.46635,0.47694,0.47753,0.48890,0.50243,0.50999,0.51080,0.51076,0.50473,0.49209,0.48170,0.47918,0.48488,0.51991,3.12697,3.12697,0.04304,0.04178,0.04178,0.04299,0.24658,0.37065,2.09793,2.15417,2.16659,1.53861,0.81967,0.57421,0.56631,0.56805,0.56789,0.57283,0.57377,0.58949,2.44302,2.54952,2.63545,2.64755,2.65455,2.66566,2.67733,2.68130,2.66889,2.65715,2.63780,1.78130,1.38997,1.29680,1.20896,1.19975,1.19956,1.21603,1.22960,1.24459,1.24444,1.24454,1.24513,0.75450,0.70851,0.67721,0.66109,3.52594,7.18244,5.98462,1.98448,1.83268,1.83752,1.83788,1.83787,1.83838,1.83838,1.83818,1.83739,0.14873,0.14867,0.14770,0.14661,0.14632,0.14625,0.14622,0.14622,0.14613,0.17072,0.22377,0.28365,0.28524,0.82449,0.90025,0.92125,0.94149,0.94052,0.93971,0.94123,0.93687,0.93471,0.88679,0.18876,0.14842,0.13716,0.13642,0.13184,0.10080,0.10080,0.10204,0.10051,0.10003,0.09901,0.09832,0.09813,0.09763,0.09736,0.11638,0.15952,0.19533,0.21219,0.20322,0.19062,0.17788,0.17878,0.18340,0.19970,0.21427,0.23280,0.24929,0.26251,0.27125,0.27004,0.26857,0.26664,0.26397,0.26474,0.26457,0.28078,0.38827,0.46038,3.34965,3.34998$1723|0.01699,0.01423,0.00998,0.00998,0.00766,0.00736,0.00727,0.00727,0.00710,0.00710,0.00706,0.00706,0.00706,0.00709,0.00709,0.00709,0.00709,0.00709,0.00713,0.00713,0.00713,0.00713,0.00740,0.00766,0.00787,0.00980,0.01362,44.20803,49.67245,49.67245,49.67245,0.00397,0.00354,0.00304,0.00261,0.00261,0.00261,0.00261,0.00261,0.00261,0.00261,0.00261,0.00261,0.00261,0.00261,0.00261,0.00261,0.00269,0.00269,0.00297,0.00303,0.35927,2.35986,0.00590,0.00590,0.00590,0.01265,0.04955,0.12262,0.12994,0.12998,0.13158,0.13190,0.13210,3.44833,2.04445,0.00860,0.00851,0.00851,0.00851,0.00851,0.00969,0.01701,0.05099,0.23151,0.22461,0.22402,2.67245,4.21462,1.12349,0.94596,0.94524,0.94349,0.96757,0.97410,0.98298,0.99623,0.99988,1.01222,1.02662,1.04537,1.06511,1.11821,1.12575,0.11292,0.04688,0.02703,0.02752,0.03332,0.06197,0.84254,1.21618,1.54411,0.52780,0.40865,0.37096,0.37182,0.37470,0.37960,0.39332,0.40004,0.42286,2.79674,2.92385,3.02387,3.05581,3.08059,3.07837,3.07970,3.05346,2.74028,2.48654,2.19091,1.89916,1.71983,1.68496,1.65468,1.66185,1.68114,1.72300,1.77135,1.80726,1.81347,1.81312,1.81389,0.11064,0.10132,0.09747,0.09583,2.53120,6.36000,5.73112,1.77706,1.48146,1.48733,1.48757,1.48748,1.48914,1.48842,1.49039,1.48893,0.18995,0.18107,0.18128,0.18130,0.18130,0.18162,0.18154,0.18147,0.18141,0.18383,0.19024,0.19352,0.19374,2.23874,2.37587,2.37587,2.37587,2.37587,2.37681,2.37632,2.37638,2.36721,1.04185,0.00972,0.00937,0.00937,0.00920,0.00920,0.00920,0.01038,0.01209,0.01416,0.01696,0.01933,0.02180,0.02903,0.03129,0.03421,0.09158,1.05800,0.02365,0.02262,0.02224,0.02088,0.02022,0.02000,0.01991,0.01991,0.01991,0.01991,0.01999,0.01994,0.01994,0.01996,0.01997,0.02000,0.02000,0.01992,0.01998,0.01998,0.04220,0.10762,4.55057,4.57262%4|$1|0$1|1$1727|0.55206,0.54883,0.54804,0.54870,0.54788,0.54533,0.54239,0.54066,0.53697,0.52922,0.48014,0.26105,0.17397,0.16495,0.16451,0.16576,0.16629,0.16732,0.16738,0.16750,0.16766,0.16777,0.17057,0.17252,0.17517,0.18281,0.18830,21.67150,21.72231,21.72231,21.72231,0.00357,0.00298,0.00298,0.00298,0.00298,0.00298,0.00297,0.00297,0.00297,0.00296,0.00296,0.00296,0.00298,0.00298,0.00298,0.00298,0.00298,0.03941,0.19531,1.49972,0.30899,0.18305,0.03370,0.03378,0.12261,0.10551,0.10388,0.10358,0.10355,0.10365,0.10566,0.10571,0.10578,5.33157,3.73034,0.02211,0.02188,0.02182,0.02178,0.02175,0.09446,0.24180,0.39742,0.36899,0.35883,0.35848,20.45304,21.53188,0.61134,0.61172,0.63665,0.65567,0.68043,0.68251,0.68465,0.67224,0.63074,0.59025,0.58905,0.61905,0.70171,2.85542,2.85773,0.03443,0.03443,0.03443,0.03443,0.08377,0.11610,1.45753,1.74896,1.86045,1.34858,0.85095,0.58303,0.47485,0.45588,0.44534,0.46832,0.50001,0.54859,1.64053,2.17744,2.83913,3.34513,3.76452,3.78307,3.78541,3.78708,3.74876,3.73378,3.70701,0.06436,0.06456,0.06367,0.06281,0.06281,0.06281,0.06668,0.08751,0.12211,0.26828,0.98364,2.01862,0.07825,0.07813,0.07814,0.07814,3.62532,12.06306,12.06306,0.99316,0.99713,0.99784,0.99878,0.99922,1.01850,1.03348,1.04169,0.99160,0.14592,0.14592,0.14641,0.14645,0.14658,0.14671,0.14659,0.14667,0.14667,0.14990,0.15433,0.16194,0.15986,0.93429,1.87429,1.86341,1.85367,1.84631,1.85203,1.85411,1.85448,1.86092,1.86252,1.87419,1.87563,1.88103,1.88975,1.89018,1.89044,1.89145,1.89161,1.89483,1.89993,1.90566,1.91166,1.91880,1.92685,1.93857,1.93935,1.94150,1.94198,1.94263,1.94448,1.94419,1.95476,1.95744,1.95634,1.96027,1.96232,1.96322,1.96589,1.96695,1.97153,1.97080,1.97080,1.97702,1.97943,1.97867,1.97982,1.97867,1.98084,1.98401,1.99413,1.99534$1726|0.25057,0.25399,0.26980,0.27299,0.26524,0.27256,0.24023,0.21062,0.18782,0.16318,0.13713,0.08339,0.02723,0.00550,0.00339,0.00339,0.00339,0.00339,0.00339,0.00339,0.00339,0.00339,0.00339,0.00339,0.00339,0.00339,0.00691,10.69249,10.71137,8.96930,3.49761,0.00212,0.00183,0.00183,0.00109,0.00109,0.00109,0.00109,0.00109,0.00109,0.00109,0.00109,0.00109,0.00109,0.00109,0.00109,0.00109,0.00109,0.00109,0.00109,0.00109,0.00109,0.00109,0.00109,0.00109,0.00111,0.34782,0.00812,0.00367,0.00367,0.00367,0.00367,0.00373,0.00373,3.77309,2.77538,0.00670,0.00670,0.00670,0.00670,0.00668,0.00668,0.00668,0.00664,0.00664,0.00664,1.20780,1.96901,2.58157,1.01935,0.86292,0.79505,0.67369,0.60976,0.60335,0.60035,0.59674,0.59299,0.59283,0.59195,0.58258,0.57523,0.57209,3.78441,0.03002,0.02930,0.02919,0.02978,0.23300,0.58380,0.85949,0.86608,0.86838,0.75032,0.70794,0.68791,0.68776,0.68862,0.69073,0.69160,0.69311,0.69363,2.33631,2.64897,2.83637,2.84419,2.84419,2.84314,2.84111,2.83769,2.76639,2.67293,2.55272,2.17113,1.53870,1.27524,1.12266,1.06369,1.05127,1.04866,1.05385,1.05184,1.04299,1.02808,1.00903,1.00758,1.00757,1.00876,1.00927,1.01164,1.01602,0.99595,1.01482,1.11672,6.37969,9.31027,9.39578,11.01968,12.35330,12.64016,12.67646,0.09226,0.09226,0.09148,0.09120,0.09103,0.09095,0.09154,0.09150,0.09435,0.12880,1.09238,1.96302,2.05097,2.15962,2.29497,2.65313,2.98547,2.97183,2.58007,2.20098,0.23757,0.19811,0.14995,0.10538,0.10503,0.10482,0.11044,0.10773,0.10371,0.07845,0.05150,0.03147,0.02227,0.01455,0.00749,0.00645,0.00571,0.00571,0.00571,1.93309,0.00790,0.00790,0.00790,0.00790,0.00790,0.00790,0.00790,0.00790,0.00790,0.00794,0.00794,0.01100,0.98387,0.85003,0.64497,0.38149,0.03117,0.02831,0.02744,0.02744,0.02749,0.02757,0.02787,12.58406%4|$1|0$1|1$1723|7.94498,0.16630,0.16615,0.16647,0.16654,0.16716,0.16841,0.16904,0.16946,0.17178,0.18460,0.18749,0.17418,0.17265,0.17217,0.17353,0.17738,0.17802,0.10049,0.05380,0.02060,0.01989,0.01989,0.01995,0.02019,0.02019,0.63125,49.68893,49.68893,49.68893,49.68893,0.00522,0.00348,0.00315,0.00265,0.00265,0.00265,0.00265,0.00265,0.00265,0.00265,0.00265,0.00265,0.00265,0.00265,0.00265,0.00265,0.00266,0.00745,0.01748,0.02331,0.16254,2.60190,0.01598,0.01598,0.01757,0.05522,0.06787,0.08895,0.09177,0.09264,0.15318,0.15422,0.15550,3.98701,2.65468,0.02861,0.02838,0.02838,0.02861,0.02985,0.12006,0.18865,0.41747,0.32205,0.25961,0.25922,3.83716,5.85289,0.72310,0.72398,0.78952,0.83774,0.87672,0.87908,0.88225,0.88435,0.88485,0.88603,0.88861,0.88985,0.89066,0.89306,0.89952,0.14704,0.05951,0.02948,0.02948,0.06800,0.15196,0.77885,1.13859,1.45008,0.65912,0.53644,0.49764,0.49884,0.50989,0.53027,0.54478,0.56305,0.58968,1.14902,1.90701,2.76956,3.48154,3.99798,4.00138,4.00475,4.00358,2.95558,2.55179,1.47555,0.21214,0.19039,0.18892,0.18469,0.18413,0.19537,0.34550,0.91008,1.70896,2.05169,2.17641,2.33125,0.11647,0.11471,0.11487,0.11551,2.98696,7.64176,4.37876,1.95241,1.86750,1.87625,1.87609,1.87711,1.88354,1.89023,1.89023,1.89077,0.18580,0.18380,0.18400,0.18409,0.18408,0.18433,0.18416,0.18416,0.18416,0.18497,0.18766,0.19018,0.18946,2.10242,2.19855,2.19855,2.19824,2.19824,2.19641,2.19800,2.19794,2.20235,2.20597,0.10074,0.10068,0.10075,0.10080,0.10087,0.10092,0.10092,0.10092,0.10089,0.10084,0.10084,0.10085,0.10085,0.10085,0.10085,0.10070,0.10052,0.09513,0.08664,0.07310,0.05870,0.03976,0.02545,0.01276,0.01098,0.00961,0.00870,0.00851,0.00842,0.00805,0.00796,0.00796,0.00772,0.00732,0.00732,0.00732,0.00735,0.00836,0.01321,5.43760,5.43760$1725|0.45433,0.36812,0.29129,0.21341,0.14667,0.08652,0.03854,0.02250,0.01416,0.00816,0.00685,0.00685,0.00685,0.00685,0.00682,0.00682,0.00682,0.00682,0.00682,0.00682,0.00684,0.00684,0.00696,0.00696,0.00722,0.00722,0.00722,0.00722,21.68163,19.70578,0.33124,0.00553,0.00403,0.00349,0.00340,0.00340,0.00340,0.00340,0.00340,0.00340,0.00340,0.00340,0.00340,0.00340,0.00340,0.00340,0.00341,0.00341,0.00341,0.00341,0.00341,0.00341,0.00341,0.00346,0.00346,0.26347,0.26275,0.11785,0.00815,0.00809,0.00809,0.00809,0.00809,0.00809,7.37393,5.93720,0.00692,0.00693,0.00691,0.00691,0.00691,0.00693,0.00693,0.00753,0.02078,0.45301,0.45388,33.57195,33.84879,0.34345,0.34324,0.34676,0.34803,0.34539,0.34458,0.34444,0.34246,0.33929,0.33803,0.33814,0.33833,0.33877,10.52946,10.56462,0.04165,0.04165,0.04086,0.04713,0.36285,0.62169,1.26467,1.27186,1.27036,1.04619,0.78300,0.66445,0.65061,0.64085,0.63792,0.65059,0.66133,0.72686,2.48931,2.58901,2.65415,2.66362,2.66941,2.67523,2.68394,2.67785,2.57488,2.43759,2.24413,1.42998,1.28987,1.27373,1.24892,1.25042,1.26513,1.28765,1.30709,1.31116,1.31513,1.31739,1.31456,0.59501,0.55063,0.52313,0.50384,3.35165,7.97721,6.93612,0.97405,0.96869,0.98741,0.98742,0.98790,0.99080,0.99422,0.99359,0.98931,0.12149,0.11007,0.10329,0.10007,0.09985,0.09984,0.09963,0.09949,0.09949,0.10017,0.10267,0.10502,0.14334,0.92666,0.96401,0.96655,0.97577,0.97663,0.97518,0.97633,0.93890,0.33370,0.10278,0.08221,0.08226,0.08220,0.08219,0.08219,0.08234,0.08234,0.08238,0.08246,0.08246,0.08252,0.08254,0.08266,0.08281,0.08282,0.08431,0.11751,0.08349,0.08324,0.08321,0.08322,0.08357,0.08364,0.08432,0.09383,0.11265,0.13989,0.17398,0.20858,0.25540,0.28594,0.30851,0.33422,0.27184,0.26736,0.26354,0.26466,0.39701,0.48301,5.96489,5.96489%4|$1|0$1|1$1743|0.66479,0.66503,0.66449,0.66440,0.66424,0.66370,0.65962,0.65895,6.46890,10.32379,10.32379,10.32379,10.31899,10.33307,10.33790,10.36593,10.39785,10.40313,10.41078,10.41078,10.41078,10.41078,10.41078,10.41078,10.41078,10.41078,10.41078,10.41078,10.41708,10.41708,10.36002,0.00543,0.00354,0.00354,0.00333,0.00333,0.00333,0.00332,0.00332,0.00332,0.00332,0.00332,0.00332,0.00332,0.00332,0.00332,0.00332,0.00332,0.01703,0.11222,1.75894,0.00523,0.00513,0.00513,0.00513,0.25101,0.25465,0.16094,0.00941,0.00905,0.00905,0.00905,0.00907,0.00907,6.38288,3.89386,0.04538,0.04538,0.04538,0.04538,0.04686,0.08979,0.17949,0.25648,0.26318,0.26793,0.26777,24.67797,25.46635,0.47694,0.47753,0.48890,0.50243,0.50999,0.51080,0.51076,0.50473,0.49209,0.48170,0.47918,0.48488,0.51991,3.12697,3.12697,0.04304,0.04178,0.04178,0.04299,0.24658,0.37065,2.09793,2.15417,2.16659,1.53861,0.81967,0.57421,0.56631,0.56805,0.56789,0.57283,0.57377,0.58949,2.44302,2.54952,2.63545,2.64755,2.65455,2.66566,2.67733,2.68130,2.66889,2.65715,2.63780,1.78130,1.38997,1.29680,1.20896,1.19975,1.19956,1.21603,1.22960,1.24459,1.24444,1.24454,1.24513,0.75450,0.70851,0.67721,0.66109,3.52594,7.18244,5.98462,1.98448,1.83268,1.83752,1.83788,1.83787,1.83838,1.83838,1.83818,1.83739,0.14873,0.14867,0.14770,0.14661,0.14632,0.14625,0.14622,0.14622,0.14613,0.17072,0.22377,0.28365,0.28524,0.82449,0.90025,0.92125,0.94149,0.94052,0.93971,0.94123,0.93687,0.93471,0.88679,0.18876,0.14842,0.13716,0.13642,0.13184,0.10080,0.10080,0.10204,0.10051,0.10003,0.09901,0.09832,0.09813,0.09763,0.09736,0.11638,0.15952,0.19533,0.21219,0.20322,0.19062,0.17788,0.17878,0.18340,0.19970,0.21427,0.23280,0.24929,0.26251,0.27125,0.27004,0.26857,0.26664,0.26397,0.26474,0.26457,0.28078,0.38827,0.46038,3.34965,3.34998$1723|0.01699,0.01423,0.00998,0.00998,0.00766,0.00736,0.00727,0.00727,0.00710,0.00710,0.00706,0.00706,0.00706,0.00709,0.00709,0.00709,0.00709,0.00709,0.00713,0.00713,0.00713,0.00713,0.00740,0.00766,0.00787,0.00980,0.01362,44.20803,49.67245,49.67245,49.67245,0.00397,0.00354,0.00304,0.00261,0.00261,0.00261,0.00261,0.00261,0.00261,0.00261,0.00261,0.00261,0.00261,0.00261,0.00261,0.00261,0.00269,0.00269,0.00297,0.00303,0.35927,2.35986,0.00590,0.00590,0.00590,0.01265,0.04955,0.12262,0.12994,0.12998,0.13158,0.13190,0.13210,3.44833,2.04445,0.00860,0.00851,0.00851,0.00851,0.00851,0.00969,0.01701,0.05099,0.23151,0.22461,0.22402,2.67245,4.21462,1.12349,0.94596,0.94524,0.94349,0.96757,0.97410,0.98298,0.99623,0.99988,1.01222,1.02662,1.04537,1.06511,1.11821,1.12575,0.11292,0.04688,0.02703,0.02752,0.03332,0.06197,0.84254,1.21618,1.54411,0.52780,0.40865,0.37096,0.37182,0.37470,0.37960,0.39332,0.40004,0.42286,2.79674,2.92385,3.02387,3.05581,3.08059,3.07837,3.07970,3.05346,2.74028,2.48654,2.19091,1.89916,1.71983,1.68496,1.65468,1.66185,1.68114,1.72300,1.77135,1.80726,1.81347,1.81312,1.81389,0.11064,0.10132,0.09747,0.09583,2.53120,6.36000,5.73112,1.77706,1.48146,1.48733,1.48757,1.48748,1.48914,1.48842,1.49039,1.48893,0.18995,0.18107,0.18128,0.18130,0.18130,0.18162,0.18154,0.18147,0.18141,0.18383,0.19024,0.19352,0.19374,2.23874,2.37587,2.37587,2.37587,2.37587,2.37681,2.37632,2.37638,2.36721,1.04185,0.00972,0.00937,0.00937,0.00920,0.00920,0.00920,0.01038,0.01209,0.01416,0.01696,0.01933,0.02180,0.02903,0.03129,0.03421,0.09158,1.05800,0.02365,0.02262,0.02224,0.02088,0.02022,0.02000,0.01991,0.01991,0.01991,0.01991,0.01999,0.01994,0.01994,0.01996,0.01997,0.02000,0.02000,0.01992,0.01998,0.01998,0.04220,0.10762,4.55057,4.57262%4|$1|0$1|1$1723|0.05084,0.03862,0.02367,0.01968,0.01743,0.01254,0.01145,0.01104,0.01104,0.01104,0.01108,0.01110,0.01105,0.01098,0.01098,0.01098,0.01104,0.01104,0.01104,0.01104,0.01102,0.01113,0.01565,0.02498,0.03729,0.21992,2.11335,46.34856,46.53785,46.53785,46.53785,0.00296,0.00296,0.00258,0.00258,0.00258,0.00258,0.00258,0.00258,0.00258,0.00258,0.00258,0.00258,0.00258,0.00258,0.00259,0.00259,0.00259,0.00259,0.00270,0.00275,0.38394,2.33092,0.00622,0.00622,0.00622,0.01236,0.04479,0.11942,0.12687,0.12687,0.13279,0.13290,0.13290,3.45609,1.97227,0.00906,0.00906,0.00906,0.00906,0.00906,0.01154,0.01867,0.04444,0.23155,0.22614,0.22683,2.54002,4.22646,1.07942,0.86099,0.86889,0.86864,0.87794,0.88069,0.88777,0.92124,0.93394,0.95893,0.99677,1.03433,1.08118,1.18110,1.19057,0.09243,0.03773,0.02648,0.02650,0.03564,0.06955,0.83237,1.19969,1.46506,0.52926,0.40560,0.37205,0.37281,0.37446,0.37754,0.38673,0.39392,0.41402,2.66366,2.77032,2.90045,2.92670,2.94014,2.93961,2.93961,2.92661,2.66782,2.49162,2.25625,1.98236,1.77310,1.71418,1.69385,1.68630,1.70807,1.77227,1.83429,1.86879,1.87057,1.87063,1.87212,0.09357,0.09154,0.09118,0.09146,2.79790,7.03358,6.39286,1.70537,1.46716,1.47031,1.47031,1.47083,1.47568,1.47576,1.47963,1.47942,0.18670,0.17957,0.17853,0.17844,0.17844,0.17846,0.17846,0.17849,0.17828,0.18140,0.18372,0.18838,0.18954,2.32632,2.44707,2.44700,2.44700,2.44638,2.44638,2.44624,2.44545,2.43872,1.08196,0.00849,0.00843,0.00843,0.00843,0.00840,0.00840,0.00895,0.00963,0.01039,0.01283,0.01559,0.01775,0.02434,0.02696,0.02865,0.09637,1.13820,0.01945,0.01846,0.01803,0.01763,0.01714,0.01705,0.01692,0.01692,0.01696,0.01696,0.01696,0.01696,0.01696,0.01682,0.01682,0.01682,0.01682,0.01682,0.01682,0.01708,0.02362,0.05577,4.65776,4.68300$1721|0.65327,0.65321,0.65304,0.65291,0.65305,0.65323,0.65316,0.65430,0.70027,0.71763,0.75962,0.83597,0.90334,1.04848,1.56773,2.79688,3.63766,3.88796,4.26382,4.74467,5.25505,5.80546,6.14938,6.51868,6.81526,7.18896,7.32918,7.32918,7.32918,7.32918,7.30352,0.01122,0.00398,0.00398,0.00352,0.00352,0.00352,0.00352,0.00352,0.00352,0.00352,0.00350,0.00350,0.00350,0.00350,0.00350,0.00350,0.00376,0.01943,0.09837,1.77170,0.00451,0.00451,0.00451,0.00451,0.25730,0.25788,0.17122,0.00855,0.00828,0.00828,0.00828,0.00857,0.00859,7.04448,4.25898,0.04371,0.04387,0.04353,0.04353,0.04465,0.08822,0.18286,0.26249,0.26656,0.27244,0.27329,22.71402,23.43739,0.47250,0.47313,0.48871,0.50430,0.51762,0.51762,0.51778,0.51242,0.50030,0.48723,0.49186,0.49588,0.54399,3.21127,3.21674,0.04584,0.04264,0.04168,0.04185,0.24603,0.37816,2.11931,2.24058,2.25166,1.59078,0.85114,0.58432,0.57813,0.57522,0.57710,0.57850,0.58268,0.59297,2.45268,2.58517,2.67307,2.68759,2.70835,2.73922,2.76653,2.76657,2.76070,2.74708,2.71932,1.78584,1.37017,1.26105,1.18294,1.17265,1.17002,1.20530,1.22728,1.24804,1.25372,1.24814,1.24570,0.80826,0.73354,0.69472,0.66824,3.24243,6.45575,5.13989,2.21368,1.91563,1.91834,1.91964,1.91982,1.92300,1.92336,1.91955,1.91996,0.14746,0.14403,0.14450,0.14343,0.14343,0.14352,0.14318,0.14308,0.14311,0.17719,0.23591,0.31487,0.31810,0.79460,0.86593,0.88649,0.90677,0.91051,0.90973,0.90888,0.90893,0.89725,0.83899,0.20545,0.17354,0.16455,0.16399,0.15049,0.09855,0.10479,0.09765,0.09684,0.09633,0.09576,0.09521,0.09434,0.09399,0.09373,0.12249,0.16394,0.18845,0.19914,0.19739,0.18876,0.18048,0.18167,0.18489,0.20144,0.21434,0.23192,0.25038,0.26143,0.26426,0.25982,0.25842,0.25534,0.25505,0.25498,0.25481,0.27114,0.40859,0.45791,3.27011,3.27783%4|$1|0$1|1$1743|0.66479,0.66503,0.66449,0.66440,0.66424,0.66370,0.65962,0.65895,6.46890,10.32379,10.32379,10.32379,10.31899,10.33307,10.33790,10.36593,10.39785,10.40313,10.41078,10.41078,10.41078,10.41078,10.41078,10.41078,10.41078,10.41078,10.41078,10.41078,10.41708,10.41708,10.36002,0.00543,0.00354,0.00354,0.00333,0.00333,0.00333,0.00332,0.00332,0.00332,0.00332,0.00332,0.00332,0.00332,0.00332,0.00332,0.00332,0.00332,0.01703,0.11222,1.75894,0.00523,0.00513,0.00513,0.00513,0.25101,0.25465,0.16094,0.00941,0.00905,0.00905,0.00905,0.00907,0.00907,6.38288,3.89386,0.04538,0.04538,0.04538,0.04538,0.04686,0.08979,0.17949,0.25648,0.26318,0.26793,0.26777,24.67797,25.46635,0.47694,0.47753,0.48890,0.50243,0.50999,0.51080,0.51076,0.50473,0.49209,0.48170,0.47918,0.48488,0.51991,3.12697,3.12697,0.04304,0.04178,0.04178,0.04299,0.24658,0.37065,2.09793,2.15417,2.16659,1.53861,0.81967,0.57421,0.56631,0.56805,0.56789,0.57283,0.57377,0.58949,2.44302,2.54952,2.63545,2.64755,2.65455,2.66566,2.67733,2.68130,2.66889,2.65715,2.63780,1.78130,1.38997,1.29680,1.20896,1.19975,1.19956,1.21603,1.22960,1.24459,1.24444,1.24454,1.24513,0.75450,0.70851,0.67721,0.66109,3.52594,7.18244,5.98462,1.98448,1.83268,1.83752,1.83788,1.83787,1.83838,1.83838,1.83818,1.83739,0.14873,0.14867,0.14770,0.14661,0.14632,0.14625,0.14622,0.14622,0.14613,0.17072,0.22377,0.28365,0.28524,0.82449,0.90025,0.92125,0.94149,0.94052,0.93971,0.94123,0.93687,0.93471,0.88679,0.18876,0.14842,0.13716,0.13642,0.13184,0.10080,0.10080,0.10204,0.10051,0.10003,0.09901,0.09832,0.09813,0.09763,0.09736,0.11638,0.15952,0.19533,0.21219,0.20322,0.19062,0.17788,0.17878,0.18340,0.19970,0.21427,0.23280,0.24929,0.26251,0.27125,0.27004,0.26857,0.26664,0.26397,0.26474,0.26457,0.28078,0.38827,0.46038,3.34965,3.34998$1723|0.01699,0.01423,0.00998,0.00998,0.00766,0.00736,0.00727,0.00727,0.00710,0.00710,0.00706,0.00706,0.00706,0.00709,0.00709,0.00709,0.00709,0.00709,0.00713,0.00713,0.00713,0.00713,0.00740,0.00766,0.00787,0.00980,0.01362,44.20803,49.67245,49.67245,49.67245,0.00397,0.00354,0.00304,0.00261,0.00261,0.00261,0.00261,0.00261,0.00261,0.00261,0.00261,0.00261,0.00261,0.00261,0.00261,0.00261,0.00269,0.00269,0.00297,0.00303,0.35927,2.35986,0.00590,0.00590,0.00590,0.01265,0.04955,0.12262,0.12994,0.12998,0.13158,0.13190,0.13210,3.44833,2.04445,0.00860,0.00851,0.00851,0.00851,0.00851,0.00969,0.01701,0.05099,0.23151,0.22461,0.22402,2.67245,4.21462,1.12349,0.94596,0.94524,0.94349,0.96757,0.97410,0.98298,0.99623,0.99988,1.01222,1.02662,1.04537,1.06511,1.11821,1.12575,0.11292,0.04688,0.02703,0.02752,0.03332,0.06197,0.84254,1.21618,1.54411,0.52780,0.40865,0.37096,0.37182,0.37470,0.37960,0.39332,0.40004,0.42286,2.79674,2.92385,3.02387,3.05581,3.08059,3.07837,3.07970,3.05346,2.74028,2.48654,2.19091,1.89916,1.71983,1.68496,1.65468,1.66185,1.68114,1.72300,1.77135,1.80726,1.81347,1.81312,1.81389,0.11064,0.10132,0.09747,0.09583,2.53120,6.36000,5.73112,1.77706,1.48146,1.48733,1.48757,1.48748,1.48914,1.48842,1.49039,1.48893,0.18995,0.18107,0.18128,0.18130,0.18130,0.18162,0.18154,0.18147,0.18141,0.18383,0.19024,0.19352,0.19374,2.23874,2.37587,2.37587,2.37587,2.37587,2.37681,2.37632,2.37638,2.36721,1.04185,0.00972,0.00937,0.00937,0.00920,0.00920,0.00920,0.01038,0.01209,0.01416,0.01696,0.01933,0.02180,0.02903,0.03129,0.03421,0.09158,1.05800,0.02365,0.02262,0.02224,0.02088,0.02022,0.02000,0.01991,0.01991,0.01991,0.01991,0.01999,0.01994,0.01994,0.01996,0.01997,0.02000,0.02000,0.01992,0.01998,0.01998,0.04220,0.10762,4.55057,4.57262%4|$1|0$1|1$1723|0.85350,0.85266,0.85262,0.85252,0.85288,0.85368,0.86383,0.90519,1.16335,1.38741,1.40472,1.18321,0.89901,0.73185,0.63527,0.48810,0.36586,0.29727,0.27995,0.27791,0.27561,0.27636,0.27488,0.27491,0.27493,0.27595,0.27611,0.27766,39.48903,39.48903,0.28004,0.00822,0.00374,0.00328,0.00327,0.00327,0.00327,0.00327,0.00326,0.00326,0.00326,0.00326,0.00326,0.00326,0.00326,0.00326,0.00326,0.00342,0.02295,0.10277,1.76314,0.00497,0.00487,0.00487,0.00487,0.24097,0.24217,0.15360,0.01496,0.01297,0.01297,0.01297,0.01297,0.01297,5.78943,3.09339,0.03094,0.03077,0.03058,0.03058,0.03073,0.07602,0.19379,0.31387,0.31635,0.31940,0.31960,26.20872,26.84618,0.47049,0.47295,0.48540,0.50007,0.50665,0.50701,0.50770,0.50112,0.48735,0.47294,0.47145,0.46944,0.47596,4.97051,4.97882,0.03333,0.03236,0.03233,0.03271,0.17360,0.27912,1.84148,1.89991,1.91516,1.58420,0.86935,0.54221,0.52479,0.52359,0.52481,0.52692,0.52964,0.54161,2.39291,2.52420,2.60441,2.62698,2.63987,2.66055,2.68183,2.68668,2.67491,2.66358,2.62679,1.40374,1.08911,1.03173,0.99220,0.98387,0.99749,1.00802,1.03316,1.06041,1.07123,1.06146,1.06237,0.76969,0.71482,0.69763,0.68389,3.70163,7.81957,3.50964,1.90220,1.88069,1.88589,1.88599,1.88594,1.88614,1.88614,1.88732,1.88723,0.14021,0.13995,0.13988,0.13947,0.13946,0.13946,0.13950,0.13960,0.13960,0.16782,0.23302,0.30903,0.31872,0.74716,0.82200,0.83641,0.85199,0.84735,0.84685,0.84309,0.83786,0.79731,0.68648,0.15590,0.12696,0.11508,0.11092,0.10534,0.10138,0.10138,0.10138,0.10136,0.10136,0.10138,0.10137,0.10132,0.10132,0.10132,0.10168,0.10170,0.10171,0.10164,0.10164,0.10135,0.10126,0.10129,0.10110,0.12207,0.17147,0.25466,0.37678,0.46921,0.64457,0.56542,0.49294,0.42103,0.36921,0.36346,0.36182,0.36484,1.18903,1.61644,6.42907,6.42907$1750|30.83529,30.94162,31.22451,31.46911,31.91686,32.01225,32.31043,32.54761,32.74998,32.88532,33.13849,33.27256,33.31234,33.57072,33.73864,33.85620,33.89412,33.93809,33.93809,33.99664,33.99664,34.03407,34.03407,34.03407,34.03407,34.03407,34.03407,34.03407,34.03407,34.03407,34.03407,0.00445,0.00384,0.00292,0.00276,0.00272,0.00272,0.00272,0.00272,0.00272,0.00272,0.00272,0.00272,0.00272,0.00272,0.00272,0.00272,0.00272,0.00289,0.00328,0.00328,0.45954,2.27370,0.00632,0.00631,0.00631,0.01058,0.03150,0.10105,0.14267,0.14267,0.14285,0.14311,0.14342,3.19881,1.85837,0.00966,0.00950,0.00944,0.00944,0.00944,0.01197,0.01844,0.04688,0.23107,0.22256,0.22256,2.65716,4.21141,1.06780,0.89936,0.90204,0.90526,0.91302,0.91493,0.91563,0.91612,0.91612,0.91725,0.91805,0.91866,0.91928,0.92181,0.92336,0.11756,0.04945,0.03181,0.03196,0.08321,0.17611,0.81992,1.11284,1.40169,0.52802,0.45144,0.43648,0.44313,0.47548,0.52887,0.57348,0.63427,0.72069,0.92249,1.70186,2.75942,3.89056,4.99343,4.99682,4.99682,4.99682,2.00926,1.00329,0.19817,0.16462,0.16353,0.16297,0.16240,0.16246,0.19907,0.59510,1.22408,1.90187,2.07418,2.11958,2.16499,0.08680,0.08680,0.08665,0.08743,2.43436,5.73501,5.20139,1.54874,1.22491,1.22656,1.22924,1.23191,1.24061,1.24599,1.24617,1.24419,0.22170,0.19141,0.18815,0.18826,0.18827,0.18833,0.18833,0.18833,0.18818,0.19027,0.19454,0.20251,0.20280,2.41392,2.59244,2.59308,2.59308,2.59308,2.59347,2.59347,2.59697,2.59632,1.39668,0.00529,0.00529,0.00524,0.00517,0.00511,0.00511,0.00541,0.00560,0.00587,0.00662,0.00718,0.00779,0.01261,0.01400,0.01545,0.08878,1.45986,0.00447,0.00367,0.00358,0.00293,0.00275,0.00264,0.00264,0.00264,0.00264,0.00264,0.00264,0.00264,0.00264,0.00264,0.00264,0.00264,0.00264,0.00264,0.00264,0.00264,0.00333,0.00333,4.81428,4.81623%4|$1|0$1|1$1723|0.85443,0.85444,0.85444,0.85444,0.85385,0.85451,0.86278,0.90240,1.15558,1.36783,1.39291,1.22585,0.87745,0.71605,0.62851,0.48389,0.36337,0.30292,0.28379,0.28028,0.27810,0.27940,0.27944,0.27901,0.27967,0.27943,0.28039,0.28389,39.29603,39.29603,0.20102,0.00596,0.00318,0.00315,0.00315,0.00314,0.00314,0.00314,0.00314,0.00314,0.00314,0.00314,0.00314,0.00314,0.00314,0.00315,0.00313,0.00313,0.02056,0.09191,1.77106,0.00474,0.00474,0.00470,0.00470,0.24160,0.24204,0.15334,0.01551,0.01362,0.01362,0.01359,0.01364,0.01364,5.74390,3.25138,0.03024,0.03024,0.03024,0.03019,0.03008,0.08341,0.19975,0.31065,0.31346,0.31481,0.31555,26.45533,26.90508,0.47331,0.47275,0.48736,0.50165,0.50346,0.50382,0.50481,0.49549,0.48968,0.47974,0.47753,0.47683,0.48812,4.93107,4.94060,0.03561,0.03498,0.03447,0.03501,0.15595,0.26098,1.84905,1.93331,1.95495,1.57926,0.82650,0.53269,0.52170,0.51890,0.51938,0.52066,0.52124,0.53095,2.43641,2.56157,2.64120,2.66469,2.66673,2.67951,2.69808,2.70072,2.69082,2.66578,2.64521,1.37523,1.05645,1.02616,0.98871,0.98494,0.99576,1.00907,1.03251,1.04771,1.06142,1.06042,1.05423,0.78735,0.72751,0.70561,0.68025,3.49665,7.76043,3.53193,1.96802,1.88034,1.88754,1.88835,1.88891,1.88964,1.89237,1.88884,1.88838,0.13979,0.13815,0.13804,0.13770,0.13764,0.13759,0.13731,0.13747,0.13747,0.16806,0.25050,0.34283,0.35128,0.73855,0.80363,0.81574,0.82582,0.82522,0.82326,0.82149,0.81527,0.78455,0.69935,0.17865,0.13160,0.11811,0.11402,0.10441,0.10197,0.10193,0.10193,0.10193,0.10193,0.10193,0.10193,0.10193,0.10191,0.10192,0.10197,0.10379,0.10379,0.10285,0.10243,0.10174,0.10136,0.10148,0.10138,0.12419,0.17856,0.26119,0.36789,0.46424,0.65251,0.56501,0.50426,0.41382,0.36345,0.35750,0.35739,0.36297,1.25468,1.62859,6.45339,6.45339$1750|29.06440,29.35587,29.65293,29.91697,30.15321,30.43570,30.65831,30.88414,31.14085,31.30191,31.55608,31.72021,31.92210,32.05309,32.09273,32.16474,32.49762,32.60303,32.68302,32.75907,32.75907,32.82901,32.92824,33.10151,33.16422,33.26276,33.56869,33.83142,34.09076,34.09076,34.09076,0.00459,0.00455,0.00293,0.00293,0.00293,0.00293,0.00293,0.00293,0.00293,0.00293,0.00293,0.00293,0.00293,0.00293,0.00294,0.00294,0.00294,0.00294,0.00294,0.00295,0.49103,2.25291,0.00661,0.00661,0.00661,0.01081,0.03104,0.09849,0.14373,0.14378,0.14442,0.14474,0.14577,3.16851,1.92844,0.00944,0.00944,0.00944,0.00943,0.00943,0.01077,0.01835,0.04792,0.22533,0.22111,0.22114,2.61407,4.18705,1.06230,0.89217,0.89998,0.90353,0.91054,0.91153,0.91353,0.91390,0.91413,0.91441,0.91580,0.91642,0.91654,0.91724,0.91967,0.12337,0.04938,0.03157,0.03173,0.06225,0.12892,0.84922,1.20697,1.47787,0.51786,0.43066,0.41672,0.42325,0.45045,0.51912,0.56301,0.61626,0.70634,0.96602,1.83080,2.80857,3.80776,4.97917,4.98455,4.99877,4.99900,1.99438,1.03395,0.19853,0.17489,0.17500,0.17571,0.17550,0.17600,0.21929,0.55041,1.25021,1.88800,2.07122,2.11260,2.16971,0.10159,0.09964,0.09936,0.09901,2.41357,5.75337,5.16710,1.60770,1.21775,1.21882,1.21986,1.22276,1.23292,1.23646,1.24072,1.24072,0.21735,0.19134,0.18904,0.18944,0.18943,0.18965,0.18965,0.18960,0.18960,0.19203,0.19938,0.20652,0.20643,2.37018,2.58938,2.58938,2.58944,2.59023,2.59023,2.59023,2.58996,2.58058,1.43353,0.00513,0.00510,0.00510,0.00510,0.00510,0.00510,0.00511,0.00511,0.00523,0.00557,0.00604,0.00643,0.00749,0.00960,0.01238,0.08524,1.53172,0.00510,0.00456,0.00597,0.00548,0.00300,0.00280,0.00280,0.00280,0.00280,0.00280,0.00280,0.00280,0.00280,0.00280,0.00280,0.00280,0.00280,0.00280,0.00280,0.00281,0.00281,0.00312,4.86937,4.87954%4|$1|0$1|1$1723|0.02742,0.02726,0.02025,0.01850,0.01487,0.01190,0.01092,0.01052,0.01030,0.01030,0.01030,0.01024,0.01024,0.01024,0.01024,0.01021,0.01019,0.01019,0.01024,0.01024,0.01024,0.01076,0.01436,0.02048,0.03308,0.39676,2.33639,46.11003,46.39973,46.39973,46.39973,0.00357,0.00281,0.00281,0.00275,0.00275,0.00275,0.00275,0.00275,0.00275,0.00275,0.00275,0.00275,0.00275,0.00275,0.00276,0.00276,0.00276,0.00280,0.00280,0.00286,0.39850,2.32572,0.00548,0.00548,0.00548,0.01061,0.04720,0.12346,0.12969,0.12970,0.13005,0.13023,0.13023,3.46946,1.86813,0.00873,0.00871,0.00859,0.00858,0.00858,0.01020,0.01545,0.04794,0.22922,0.22491,0.22475,2.71415,4.16382,1.10440,0.88600,0.88832,0.87782,0.89542,0.89846,0.90491,0.92632,0.93530,0.95877,0.99315,1.02440,1.06093,1.16685,1.17624,0.11531,0.04967,0.02588,0.02588,0.03701,0.07224,0.80853,1.17585,1.50287,0.51218,0.40186,0.36921,0.36982,0.37224,0.37642,0.38809,0.39868,0.42236,2.67632,2.81491,2.89747,2.93652,2.96994,2.97122,2.97567,2.95924,2.66439,2.41644,2.20468,1.95974,1.77849,1.71871,1.67909,1.67972,1.70688,1.75076,1.78899,1.84711,1.85298,1.86041,1.86041,0.10072,0.09783,0.09639,0.09639,2.43760,7.00021,6.44980,1.65835,1.49068,1.49108,1.49097,1.49260,1.49354,1.49496,1.49428,1.49428,0.18687,0.17995,0.17880,0.17897,0.17902,0.17902,0.17909,0.17909,0.17902,0.18046,0.18566,0.19251,0.19185,2.30102,2.44564,2.44564,2.44564,2.44564,2.44363,2.44301,2.44393,2.44551,1.07429,0.00857,0.00854,0.00848,0.00845,0.00845,0.00845,0.00949,0.01057,0.01222,0.01497,0.01756,0.01990,0.02375,0.02616,0.03063,0.09251,1.12386,0.02319,0.02165,0.02097,0.02031,0.01968,0.01936,0.01936,0.01936,0.01936,0.01936,0.01936,0.01928,0.01928,0.01928,0.01915,0.01913,0.01906,0.01906,0.01901,0.01923,0.04546,0.09279,4.64451,4.66164$1721|0.64575,0.64537,0.64520,0.64527,0.64536,0.64527,0.64261,0.64437,0.67540,0.69179,0.74864,0.87046,0.96178,1.09526,1.53570,2.82137,3.85793,4.17487,4.58298,5.01578,5.49177,6.03313,6.36117,6.54130,6.76416,6.91507,7.02205,7.02782,7.02782,7.02782,7.00797,0.00467,0.00467,0.00377,0.00347,0.00347,0.00347,0.00347,0.00347,0.00347,0.00347,0.00345,0.00345,0.00345,0.00345,0.00346,0.00346,0.00346,0.01748,0.13338,1.75591,0.00585,0.00483,0.00477,0.00477,0.25690,0.25774,0.17397,0.00839,0.00805,0.00805,0.00805,0.00808,0.00808,6.96283,4.47897,0.04032,0.04032,0.04019,0.04026,0.04122,0.09266,0.18001,0.26845,0.27106,0.27290,0.27251,22.90077,23.63741,0.47709,0.47804,0.49366,0.51225,0.51877,0.51877,0.51890,0.51613,0.50819,0.50073,0.50172,0.50603,0.56540,3.18703,3.18818,0.04911,0.04142,0.04142,0.04281,0.22632,0.33639,2.14205,2.26634,2.30089,1.55402,0.79216,0.57828,0.56987,0.57029,0.57115,0.57849,0.58005,0.58526,2.45380,2.60611,2.70359,2.72305,2.74475,2.75929,2.76695,2.76767,2.76019,2.74406,2.70307,1.77886,1.34142,1.25363,1.16814,1.14696,1.15606,1.16573,1.18588,1.19502,1.19547,1.19723,1.19490,0.82878,0.76887,0.72537,0.69915,3.04347,6.52152,5.20464,2.10273,1.90384,1.90914,1.91039,1.91039,1.91196,1.91339,1.91429,1.91264,0.14574,0.14339,0.14374,0.14393,0.14350,0.14350,0.14367,0.14376,0.14429,0.17883,0.23466,0.30964,0.31528,0.79333,0.86821,0.89507,0.92266,0.92081,0.91833,0.91750,0.91336,0.91091,0.84634,0.19181,0.15267,0.14398,0.13937,0.13026,0.10199,0.10136,0.10061,0.09962,0.09916,0.09794,0.09673,0.09592,0.09503,0.09503,0.12145,0.16526,0.19175,0.19489,0.18603,0.18281,0.17951,0.18146,0.18654,0.19972,0.21528,0.22894,0.24205,0.25449,0.26348,0.26003,0.25706,0.25633,0.25567,0.25615,0.25585,0.28188,0.38449,0.46079,3.28127,3.28127%4|$1|0$1|1$1727|0.54822,0.54774,0.54774,0.54775,0.54775,0.54772,0.30338,0.26181,0.26066,0.25969,0.53439,0.56505,0.10160,0.00752,0.00621,0.00621,0.00621,0.00621,0.00621,0.00621,0.00621,0.00625,0.00625,0.00625,0.00625,0.00779,21.99851,26.40216,26.40216,26.40216,26.40216,23.51998,1.07325,1.06922,0.97030,0.48484,0.30315,0.13263,0.08632,0.07854,0.07690,0.07690,0.07660,0.07641,0.07644,0.07649,0.07631,0.07631,0.07631,0.07636,0.07636,0.07636,0.07636,0.07623,0.07623,0.08948,0.07468,0.07243,0.07038,0.06937,0.06972,5.77107,3.87930,0.10863,0.09612,0.07343,0.05243,0.05207,0.05194,0.05184,0.05387,0.10738,0.21106,0.30163,0.29943,0.30058,0.30196,18.76293,19.85405,0.55100,0.55149,0.56686,0.59150,0.60736,0.60917,0.61157,0.61410,0.61555,0.62425,0.73168,0.80239,0.96154,2.69910,2.69949,0.02392,0.02387,0.02354,0.02402,0.18055,0.42463,0.72771,0.75176,0.75505,0.64773,0.51287,0.46035,0.45613,0.45772,0.46353,0.46624,0.46546,0.48369,1.83907,1.91068,1.93705,1.93927,1.94595,1.95351,1.96395,1.96339,1.95440,1.94074,1.91420,1.44622,1.36498,1.34905,1.34032,1.34342,1.38100,1.42588,1.45525,1.47735,1.48963,1.48963,1.48057,0.38186,0.31076,0.27937,0.26564,2.31146,5.34224,2.33766,1.74834,1.66377,1.66299,1.66426,1.65972,1.66519,1.67168,1.67478,1.67452,0.17598,0.16563,0.16479,0.16364,0.16319,0.16308,0.16289,0.16289,0.16304,0.18321,0.21084,0.24211,0.24196,1.41747,1.55310,1.55629,1.55388,1.55718,1.55715,1.55758,1.55573,1.55575,1.54035,0.09868,0.09868,0.09865,0.09861,0.09861,0.09862,0.09862,0.09862,0.09862,0.09863,0.09863,0.09863,0.09863,0.09863,0.09863,0.09863,0.09976,0.09983,0.09916,0.09879,0.09867,0.09837,0.09865,0.09920,0.10907,0.12419,0.14531,0.17844,0.20495,0.23488,0.23011,0.22977,0.23485,0.23881,0.24287,0.24425,0.26693,0.27277,0.27241,7.43915,7.43915$1728|1.31705,0.67291,0.60417,0.42488,0.30612,0.20462,0.20365,0.20312,0.20434,0.20404,0.20370,0.20006,0.19249,0.18874,0.18794,0.18821,0.18858,0.18877,0.18863,0.18823,0.18776,0.18764,0.18803,0.18990,0.19234,0.19638,11.26678,11.26678,11.26678,11.04651,10.65310,10.28571,9.97414,9.44328,8.86467,8.40691,7.88501,7.36809,6.75861,6.23722,5.61203,5.15279,4.55902,4.18333,3.65319,3.14625,2.79339,2.38300,2.13971,1.89911,1.68381,1.39747,1.17638,0.94692,0.77964,0.77351,0.76938,0.76939,0.76810,0.77117,0.77134,0.77728,0.79590,0.82474,9.73885,9.73885,0.02060,0.01806,0.01800,0.01794,0.01792,0.01908,0.03032,0.15667,0.52819,0.53857,0.53974,0.53993,0.53975,0.53904,0.53877,0.53860,0.53804,0.53651,0.53606,0.53303,0.43440,0.31443,0.25216,0.24645,0.24154,0.24065,0.25404,2.05496,0.08771,0.05319,0.04381,0.04394,0.10500,0.20637,0.43730,6.94859,11.42856,0.65139,0.65161,0.65399,0.65703,0.66249,0.66644,0.68182,0.68801,0.71181,0.95103,2.64589,3.90750,4.05070,4.20720,4.20829,4.21117,4.21117,4.18195,4.16111,4.08436,3.49112,1.75531,1.39682,1.07810,0.99430,1.00276,1.03302,1.11011,1.19222,1.29713,1.52607,1.76254,0.22244,0.21171,0.20942,0.20948,4.53596,11.02530,10.84509,1.65858,1.62978,1.65371,1.65106,1.64844,2.64558,3.30631,3.31433,1.27537,0.16401,0.16378,0.16339,0.16342,0.16342,0.16343,0.16334,0.16343,0.16326,0.16186,0.16122,0.16078,0.16074,0.52417,1.94925,1.94736,1.94314,1.94179,1.93978,1.93710,1.93701,1.65177,0.73575,0.08838,0.08748,0.08715,0.08720,0.08720,0.08719,0.08719,0.08720,0.08720,0.08729,0.08733,0.08733,0.08733,0.08733,0.08733,0.08757,0.08866,0.08746,0.08729,0.08697,0.08660,0.08623,0.08625,0.08617,0.08613,0.08805,0.09074,0.13122,0.20910,1.14431,0.68370,0.36168,0.11578,0.08309,0.07830,0.07613,0.07653,1.85015,3.00359,3.51579,3.53397%4|$1|0$1|1$1727|0.53643,0.53588,0.53591,0.53612,0.53659,0.53659,0.38774,0.36073,0.35966,0.35921,0.54225,0.52260,0.12834,0.00871,0.00673,0.00673,0.00672,0.00672,0.00673,0.00673,0.00673,0.00673,0.00678,0.00681,0.00734,0.00741,22.36412,26.09412,26.09412,26.09412,26.09412,23.52248,1.10857,1.11055,0.97829,0.49120,0.28554,0.11706,0.08534,0.07984,0.07909,0.07857,0.07861,0.07835,0.07843,0.07797,0.07789,0.07789,0.07787,0.07772,0.07951,0.07782,0.07779,0.07775,0.07768,0.07876,0.07732,0.07431,0.07235,0.07173,0.07185,5.76205,3.83946,0.09736,0.10013,0.07254,0.05220,0.05171,0.05148,0.05099,0.05250,0.11271,0.21344,0.30497,0.29999,0.30089,0.30394,18.79637,19.80590,0.54303,0.54492,0.56450,0.59000,0.60998,0.61084,0.61166,0.61498,0.61566,0.62917,0.73455,0.79352,0.97804,2.67437,2.68291,0.02672,0.02405,0.02405,0.02405,0.18319,0.43524,0.72882,0.76078,0.77782,0.66201,0.52271,0.44238,0.44220,0.44592,0.45165,0.45445,0.45385,0.46675,1.89120,1.91446,1.94056,1.94981,1.96081,1.96920,1.98358,1.98099,1.96411,1.94871,1.92856,1.43865,1.38008,1.36728,1.35359,1.35756,1.38429,1.40529,1.43571,1.46779,1.47206,1.47426,1.47237,0.37493,0.31583,0.29385,0.28123,2.42010,5.37809,2.29600,1.73195,1.65520,1.65732,1.65616,1.65622,1.66215,1.66427,1.66472,1.66552,0.17696,0.16695,0.16381,0.16373,0.16347,0.16318,0.16318,0.16322,0.16319,0.17930,0.20707,0.23330,0.23555,1.44262,1.55967,1.55814,1.55597,1.55421,1.55502,1.55454,1.55486,1.55511,1.52229,0.09893,0.09896,0.09891,0.09898,0.09904,0.09906,0.09906,0.09903,0.09903,0.09903,0.09903,0.09903,0.09903,0.09902,0.09902,0.09907,0.10045,0.10159,0.10175,0.10103,0.10072,0.09883,0.09867,0.09898,0.10521,0.11800,0.13455,0.16271,0.19181,0.22409,0.22159,0.22448,0.23087,0.24078,0.24533,0.25228,0.27310,0.27253,0.27342,7.43684,7.43684$1728|1.31705,0.67291,0.60417,0.42488,0.30612,0.20462,0.20365,0.20312,0.20434,0.20404,0.20370,0.20006,0.19249,0.18874,0.18794,0.18821,0.18858,0.18877,0.18863,0.18823,0.18776,0.18764,0.18803,0.18990,0.19234,0.19638,11.26678,11.26678,11.26678,11.04651,10.65310,10.28571,9.97414,9.44328,8.86467,8.40691,7.88501,7.36809,6.75861,6.23722,5.61203,5.15279,4.55902,4.18333,3.65319,3.14625,2.79339,2.38300,2.13971,1.89911,1.68381,1.39747,1.17638,0.94692,0.77964,0.77351,0.76938,0.76939,0.76810,0.77117,0.77134,0.77728,0.79590,0.82474,9.73885,9.73885,0.02060,0.01806,0.01800,0.01794,0.01792,0.01908,0.03032,0.15667,0.52819,0.53857,0.53974,0.53993,0.53975,0.53904,0.53877,0.53860,0.53804,0.53651,0.53606,0.53303,0.43440,0.31443,0.25216,0.24645,0.24154,0.24065,0.25404,2.05496,0.08771,0.05319,0.04381,0.04394,0.10500,0.20637,0.43730,6.94859,11.42856,0.65139,0.65161,0.65399,0.65703,0.66249,0.66644,0.68182,0.68801,0.71181,0.95103,2.64589,3.90750,4.05070,4.20720,4.20829,4.21117,4.21117,4.18195,4.16111,4.08436,3.49112,1.75531,1.39682,1.07810,0.99430,1.00276,1.03302,1.11011,1.19222,1.29713,1.52607,1.76254,0.22244,0.21171,0.20942,0.20948,4.53596,11.02530,10.84509,1.65858,1.62978,1.65371,1.65106,1.64844,2.64558,3.30631,3.31433,1.27537,0.16401,0.16378,0.16339,0.16342,0.16342,0.16343,0.16334,0.16343,0.16326,0.16186,0.16122,0.16078,0.16074,0.52417,1.94925,1.94736,1.94314,1.94179,1.93978,1.93710,1.93701,1.65177,0.73575,0.08838,0.08748,0.08715,0.08720,0.08720,0.08719,0.08719,0.08720,0.08720,0.08729,0.08733,0.08733,0.08733,0.08733,0.08733,0.08757,0.08866,0.08746,0.08729,0.08697,0.08660,0.08623,0.08625,0.08617,0.08613,0.08805,0.09074,0.13122,0.20910,1.14431,0.68370,0.36168,0.11578,0.08309,0.07830,0.07613,0.07653,1.85015,3.00359,3.51579,3.53397%4|$1|0$1|1$1724|0.55324,0.55248,0.55132,0.55095,0.55085,0.55037,0.54901,0.54846,0.54749,0.54504,0.53480,0.37608,0.08898,0.07522,0.07522,0.09224,0.12177,0.24930,0.13900,0.12850,0.12480,0.12476,0.12529,0.12550,0.12700,0.13988,0.14513,11.86624,12.05327,11.37073,0.21418,0.00284,0.00155,0.00141,0.00141,0.00141,0.00141,0.00141,0.00141,0.00141,0.00141,0.00141,0.00141,0.00141,0.00141,0.00141,0.00141,0.00141,0.00141,0.00141,0.00141,0.01093,2.66870,0.00458,0.00458,0.00607,0.33960,0.00774,0.00533,0.00533,0.00533,0.00630,0.15568,0.34095,4.61193,3.13562,0.03160,0.03134,0.03124,0.03124,0.03116,0.15939,0.24724,0.35552,0.33282,0.32685,0.32788,1.65331,2.61001,0.70458,0.53635,0.54266,0.54918,0.55729,0.55750,0.55810,0.55557,0.54334,0.53031,0.53309,0.53638,0.55614,1.05936,2.71693,0.05514,0.04064,0.03475,0.03473,0.03815,0.05591,0.10267,4.12281,5.94749,0.76308,0.74978,0.75240,0.75751,0.76264,0.76727,0.78144,0.78929,0.81102,1.00560,3.69214,6.53560,6.99139,7.16482,7.18112,7.19419,7.19419,6.39775,5.68478,4.37130,1.42513,1.42001,1.42177,1.43420,1.45406,1.55097,1.74140,1.91957,2.05698,2.08246,2.08352,2.08722,0.27994,0.21861,0.19305,0.18543,4.01011,11.05922,10.85490,1.76020,1.75724,1.76497,1.76563,1.76541,1.76997,1.77466,1.77721,1.76537,0.17840,0.17800,0.17753,0.17828,0.17837,0.17874,0.17884,0.17884,0.17884,0.19535,0.25262,0.30172,0.30071,1.61587,1.85529,1.84328,1.83391,1.82664,1.82382,1.82249,1.81486,1.79916,1.74312,0.05409,0.02717,0.02067,0.01469,0.01278,0.01142,0.01134,0.01109,0.01099,0.01088,0.01081,0.01058,0.01058,0.01058,0.01058,0.01112,1.97074,0.02496,0.02345,0.02300,0.02300,0.02213,0.02199,0.02188,0.02188,0.02191,0.02311,0.04747,0.08539,1.34696,0.70402,0.35743,0.09780,0.07786,0.07610,0.07548,0.08876,3.13240,3.94202,4.17697,4.17697$1723|0.11866,0.11909,0.11947,0.11954,0.11975,0.11997,0.12165,0.12611,0.13651,0.15473,0.34713,0.34503,0.08490,0.02829,0.01175,0.01133,0.01116,0.01098,0.01097,0.01097,0.01097,0.01097,0.01996,0.03336,0.04520,0.08513,1.76187,1.20083,0.64336,0.53065,0.42010,0.32796,0.25498,0.19251,0.13934,0.12594,0.11335,0.10434,0.09896,0.09615,0.09535,0.09311,0.09242,0.09154,0.09154,0.09156,0.09149,0.09104,0.09100,0.09104,0.09104,0.09102,0.09089,0.09081,0.09081,0.09081,0.09122,0.09178,0.09236,0.09334,0.10142,0.10612,0.10580,0.10641,2.31876,0.91022,0.01343,0.00927,0.00927,0.00903,0.00903,0.00903,0.00925,0.01102,0.05183,0.34371,0.34367,38.19686,38.19686,0.25057,0.25028,0.25158,0.25254,0.25332,0.25398,0.25528,0.25845,0.26014,0.53075,1.16983,1.40996,1.72815,2.36781,2.37015,0.05214,0.04641,0.04233,0.05174,0.36130,0.65991,0.74423,0.74642,0.74110,0.64585,0.43441,0.32482,0.32526,0.32906,0.33472,0.33766,0.33859,0.35164,1.76102,1.75898,1.75988,1.76066,1.76321,1.77431,1.78867,1.79059,1.78366,1.77217,1.75848,1.16764,0.92031,0.79688,0.69193,0.62785,0.62197,0.61048,0.60956,0.60548,0.59968,0.58920,0.58302,0.57359,0.56638,0.56058,0.55435,1.65314,2.87112,2.19092,1.71971,1.53088,1.52165,1.42200,1.34009,1.34784,1.35476,1.35377,1.35547,0.22968,0.18403,0.15773,0.15732,0.15710,0.15710,0.15710,0.15714,0.15696,0.15718,0.15719,0.15738,0.15728,0.28610,1.61812,1.61307,1.60614,1.60628,1.60625,1.60747,1.60826,1.61291,1.59967,0.10223,0.10199,0.10199,0.10199,0.10217,0.10209,0.10209,0.10209,0.10211,0.10209,0.10209,0.10209,0.10209,0.10204,0.10204,0.10196,0.10341,0.10809,0.10090,0.07592,0.04843,0.02707,0.01612,0.00962,0.00855,0.00787,0.00741,0.00731,0.00714,0.00714,0.00714,0.00711,0.00711,0.00711,0.00711,0.00711,0.00716,0.00716,0.00741,10.73747,10.73747%4|$1|0$1|1$1727|0.54822,0.54774,0.54774,0.54775,0.54775,0.54772,0.30338,0.26181,0.26066,0.25969,0.53439,0.56505,0.10160,0.00752,0.00621,0.00621,0.00621,0.00621,0.00621,0.00621,0.00621,0.00625,0.00625,0.00625,0.00625,0.00779,21.99851,26.40216,26.40216,26.40216,26.40216,23.51998,1.07325,1.06922,0.97030,0.48484,0.30315,0.13263,0.08632,0.07854,0.07690,0.07690,0.07660,0.07641,0.07644,0.07649,0.07631,0.07631,0.07631,0.07636,0.07636,0.07636,0.07636,0.07623,0.07623,0.08948,0.07468,0.07243,0.07038,0.06937,0.06972,5.77107,3.87930,0.10863,0.09612,0.07343,0.05243,0.05207,0.05194,0.05184,0.05387,0.10738,0.21106,0.30163,0.29943,0.30058,0.30196,18.76293,19.85405,0.55100,0.55149,0.56686,0.59150,0.60736,0.60917,0.61157,0.61410,0.61555,0.62425,0.73168,0.80239,0.96154,2.69910,2.69949,0.02392,0.02387,0.02354,0.02402,0.18055,0.42463,0.72771,0.75176,0.75505,0.64773,0.51287,0.46035,0.45613,0.45772,0.46353,0.46624,0.46546,0.48369,1.83907,1.91068,1.93705,1.93927,1.94595,1.95351,1.96395,1.96339,1.95440,1.94074,1.91420,1.44622,1.36498,1.34905,1.34032,1.34342,1.38100,1.42588,1.45525,1.47735,1.48963,1.48963,1.48057,0.38186,0.31076,0.27937,0.26564,2.31146,5.34224,2.33766,1.74834,1.66377,1.66299,1.66426,1.65972,1.66519,1.67168,1.67478,1.67452,0.17598,0.16563,0.16479,0.16364,0.16319,0.16308,0.16289,0.16289,0.16304,0.18321,0.21084,0.24211,0.24196,1.41747,1.55310,1.55629,1.55388,1.55718,1.55715,1.55758,1.55573,1.55575,1.54035,0.09868,0.09868,0.09865,0.09861,0.09861,0.09862,0.09862,0.09862,0.09862,0.09863,0.09863,0.09863,0.09863,0.09863,0.09863,0.09863,0.09976,0.09983,0.09916,0.09879,0.09867,0.09837,0.09865,0.09920,0.10907,0.12419,0.14531,0.17844,0.20495,0.23488,0.23011,0.22977,0.23485,0.23881,0.24287,0.24425,0.26693,0.27277,0.27241,7.43915,7.43915$1728|1.31705,0.67291,0.60417,0.42488,0.30612,0.20462,0.20365,0.20312,0.20434,0.20404,0.20370,0.20006,0.19249,0.18874,0.18794,0.18821,0.18858,0.18877,0.18863,0.18823,0.18776,0.18764,0.18803,0.18990,0.19234,0.19638,11.26678,11.26678,11.26678,11.04651,10.65310,10.28571,9.97414,9.44328,8.86467,8.40691,7.88501,7.36809,6.75861,6.23722,5.61203,5.15279,4.55902,4.18333,3.65319,3.14625,2.79339,2.38300,2.13971,1.89911,1.68381,1.39747,1.17638,0.94692,0.77964,0.77351,0.76938,0.76939,0.76810,0.77117,0.77134,0.77728,0.79590,0.82474,9.73885,9.73885,0.02060,0.01806,0.01800,0.01794,0.01792,0.01908,0.03032,0.15667,0.52819,0.53857,0.53974,0.53993,0.53975,0.53904,0.53877,0.53860,0.53804,0.53651,0.53606,0.53303,0.43440,0.31443,0.25216,0.24645,0.24154,0.24065,0.25404,2.05496,0.08771,0.05319,0.04381,0.04394,0.10500,0.20637,0.43730,6.94859,11.42856,0.65139,0.65161,0.65399,0.65703,0.66249,0.66644,0.68182,0.68801,0.71181,0.95103,2.64589,3.90750,4.05070,4.20720,4.20829,4.21117,4.21117,4.18195,4.16111,4.08436,3.49112,1.75531,1.39682,1.07810,0.99430,1.00276,1.03302,1.11011,1.19222,1.29713,1.52607,1.76254,0.22244,0.21171,0.20942,0.20948,4.53596,11.02530,10.84509,1.65858,1.62978,1.65371,1.65106,1.64844,2.64558,3.30631,3.31433,1.27537,0.16401,0.16378,0.16339,0.16342,0.16342,0.16343,0.16334,0.16343,0.16326,0.16186,0.16122,0.16078,0.16074,0.52417,1.94925,1.94736,1.94314,1.94179,1.93978,1.93710,1.93701,1.65177,0.73575,0.08838,0.08748,0.08715,0.08720,0.08720,0.08719,0.08719,0.08720,0.08720,0.08729,0.08733,0.08733,0.08733,0.08733,0.08733,0.08757,0.08866,0.08746,0.08729,0.08697,0.08660,0.08623,0.08625,0.08617,0.08613,0.08805,0.09074,0.13122,0.20910,1.14431,0.68370,0.36168,0.11578,0.08309,0.07830,0.07613,0.07653,1.85015,3.00359,3.51579,3.53397%4|$1|0$1|1$1728|1.32448,0.68685,0.62600,0.46854,0.32813,0.20790,0.20794,0.20781,0.20855,0.20857,0.20844,0.20365,0.19299,0.18714,0.18535,0.18604,0.18686,0.18801,0.18753,0.18698,0.18661,0.18644,0.18687,0.18689,0.18712,0.19636,10.99163,11.01997,11.01997,10.91693,10.47835,10.15519,9.68845,9.22618,8.97371,8.42624,7.91406,7.47770,6.98794,6.54820,6.08107,5.49127,4.97332,4.49378,4.08231,3.55367,3.15178,2.70700,2.44809,2.17182,1.87538,1.48526,1.20478,0.96961,0.80409,0.79157,0.78216,0.77664,0.77664,0.77602,0.77759,0.78083,0.79380,0.81747,9.80989,9.80059,0.01798,0.01770,0.01759,0.01761,0.01773,0.01824,0.02553,0.14365,0.52439,0.53749,0.53999,0.54047,0.54007,0.53931,0.53828,0.53839,0.53786,0.53698,0.53617,0.53476,0.43398,0.31754,0.25527,0.24720,0.24162,0.23931,0.24883,2.10303,0.07853,0.05656,0.04389,0.04597,0.11656,0.24511,0.49593,6.49376,11.43360,0.65892,0.65962,0.65964,0.66863,0.67029,0.67244,0.68004,0.68964,0.71070,0.95272,2.55109,3.88167,4.02784,4.19533,4.19703,4.19476,4.19313,4.15678,4.12232,4.06713,3.52103,1.70559,1.37477,1.03555,0.96799,0.97592,1.01082,1.08937,1.18725,1.29115,1.49493,1.73289,0.24371,0.23426,0.23234,0.22932,4.32280,10.96051,10.85059,1.69228,1.64577,1.66549,1.66407,1.66143,2.63974,3.25747,3.26693,1.29480,0.16451,0.16214,0.16145,0.16154,0.16157,0.16148,0.16172,0.16177,0.16126,0.16019,0.15968,0.15952,0.15937,0.56190,1.94148,1.94048,1.93617,1.93496,1.93415,1.93297,1.93068,1.63088,0.70847,0.08991,0.08762,0.08762,0.08762,0.08752,0.08736,0.08736,0.08736,0.08736,0.08736,0.08736,0.08736,0.08736,0.08735,0.08735,0.08755,0.08769,0.08761,0.08720,0.08660,0.08646,0.08621,0.08601,0.08583,0.08688,0.09015,0.09485,0.14251,0.21598,1.13501,0.67327,0.37504,0.11846,0.08634,0.08308,0.08010,0.08050,1.65328,2.90972,3.56634,3.56932$1727|0.55971,0.55971,0.55957,0.55957,0.55959,0.55959,0.22419,0.17707,0.17367,0.17365,0.56321,0.54864,0.05809,0.00582,0.00562,0.00562,0.00562,0.00562,0.00561,0.00561,0.00561,0.00561,0.00569,0.00570,0.00570,0.00570,21.70950,26.30230,26.30230,26.30230,26.30230,23.86523,1.10674,1.10070,1.00121,0.49101,0.29423,0.12187,0.08411,0.07878,0.07783,0.07783,0.07779,0.07779,0.07761,0.07761,0.07753,0.07755,0.07738,0.07740,0.07749,0.07736,0.07735,0.07735,0.07725,0.08095,0.07677,0.07408,0.07225,0.07161,0.07161,5.74896,3.78520,0.11572,0.12109,0.07913,0.05297,0.05200,0.05197,0.05158,0.05291,0.10989,0.20475,0.31147,0.30507,0.30521,0.30838,18.65742,19.69865,0.54622,0.54900,0.56566,0.58820,0.60672,0.60725,0.60822,0.60861,0.60823,0.61467,0.73306,0.79217,0.99962,2.70355,2.71198,0.02525,0.02510,0.02487,0.02470,0.19862,0.44277,0.73266,0.75608,0.76649,0.65661,0.51914,0.44264,0.44020,0.44285,0.44804,0.45220,0.45493,0.46973,1.84966,1.88361,1.90393,1.91139,1.91587,1.92287,1.93958,1.94074,1.92530,1.91241,1.88776,1.49546,1.40926,1.39214,1.38510,1.38693,1.42102,1.45538,1.47446,1.49770,1.50155,1.50156,1.50292,0.36273,0.30277,0.27023,0.26037,2.37629,5.38762,2.26873,1.73747,1.65516,1.66156,1.65800,1.65886,1.66114,1.66306,1.66830,1.66814,0.17542,0.16321,0.16324,0.16303,0.16298,0.16298,0.16285,0.16285,0.16289,0.18297,0.21478,0.24649,0.24661,1.40945,1.55950,1.55772,1.55794,1.55632,1.55524,1.55415,1.55342,1.55346,1.52568,0.09911,0.09911,0.09911,0.09919,0.09927,0.09927,0.09927,0.09927,0.09927,0.09927,0.09927,0.09927,0.09927,0.09927,0.09927,0.09932,0.09989,0.10117,0.10041,0.09949,0.09905,0.09905,0.09899,0.09954,0.10801,0.12095,0.14199,0.17314,0.19728,0.21658,0.21860,0.22179,0.22543,0.23534,0.24437,0.24995,0.27754,0.28314,0.28298,7.43144,7.43144%4|$1|0$1|1$1728|1.32448,0.68685,0.62600,0.46854,0.32813,0.20790,0.20794,0.20781,0.20855,0.20857,0.20844,0.20365,0.19299,0.18714,0.18535,0.18604,0.18686,0.18801,0.18753,0.18698,0.18661,0.18644,0.18687,0.18689,0.18712,0.19636,10.99163,11.01997,11.01997,10.91693,10.47835,10.15519,9.68845,9.22618,8.97371,8.42624,7.91406,7.47770,6.98794,6.54820,6.08107,5.49127,4.97332,4.49378,4.08231,3.55367,3.15178,2.70700,2.44809,2.17182,1.87538,1.48526,1.20478,0.96961,0.80409,0.79157,0.78216,0.77664,0.77664,0.77602,0.77759,0.78083,0.79380,0.81747,9.80989,9.80059,0.01798,0.01770,0.01759,0.01761,0.01773,0.01824,0.02553,0.14365,0.52439,0.53749,0.53999,0.54047,0.54007,0.53931,0.53828,0.53839,0.53786,0.53698,0.53617,0.53476,0.43398,0.31754,0.25527,0.24720,0.24162,0.23931,0.24883,2.10303,0.07853,0.05656,0.04389,0.04597,0.11656,0.24511,0.49593,6.49376,11.43360,0.65892,0.65962,0.65964,0.66863,0.67029,0.67244,0.68004,0.68964,0.71070,0.95272,2.55109,3.88167,4.02784,4.19533,4.19703,4.19476,4.19313,4.15678,4.12232,4.06713,3.52103,1.70559,1.37477,1.03555,0.96799,0.97592,1.01082,1.08937,1.18725,1.29115,1.49493,1.73289,0.24371,0.23426,0.23234,0.22932,4.32280,10.96051,10.85059,1.69228,1.64577,1.66549,1.66407,1.66143,2.63974,3.25747,3.26693,1.29480,0.16451,0.16214,0.16145,0.16154,0.16157,0.16148,0.16172,0.16177,0.16126,0.16019,0.15968,0.15952,0.15937,0.56190,1.94148,1.94048,1.93617,1.93496,1.93415,1.93297,1.93068,1.63088,0.70847,0.08991,0.08762,0.08762,0.08762,0.08752,0.08736,0.08736,0.08736,0.08736,0.08736,0.08736,0.08736,0.08736,0.08735,0.08735,0.08755,0.08769,0.08761,0.08720,0.08660,0.08646,0.08621,0.08601,0.08583,0.08688,0.09015,0.09485,0.14251,0.21598,1.13501,0.67327,0.37504,0.11846,0.08634,0.08308,0.08010,0.08050,1.65328,2.90972,3.56634,3.56932$1727|0.53297,0.53250,0.53226,0.53224,0.53224,0.53214,0.40732,0.38605,0.38465,0.38408,0.52757,0.54418,0.13265,0.00806,0.00661,0.00661,0.00661,0.00661,0.00661,0.00661,0.00661,0.00661,0.00693,0.00702,0.00702,0.00702,21.80769,26.21113,26.21113,26.21113,26.21113,23.73585,1.07099,1.07327,0.98553,0.49028,0.30829,0.12542,0.08673,0.07840,0.07685,0.07685,0.07685,0.07670,0.07659,0.07659,0.07668,0.07668,0.07664,0.07659,0.07663,0.07678,0.07682,0.07682,0.07682,0.07992,0.07636,0.07497,0.07255,0.07076,0.07089,5.76387,4.00519,0.09797,0.08937,0.07116,0.05346,0.05210,0.05167,0.05167,0.05340,0.11211,0.21295,0.30630,0.30320,0.30321,0.30450,18.89156,19.67469,0.54754,0.54928,0.56368,0.59092,0.61022,0.61064,0.61194,0.61410,0.61392,0.63190,0.71149,0.76202,0.95486,2.70447,2.70955,0.02670,0.02409,0.02392,0.02515,0.18346,0.39739,0.73815,0.77375,0.78668,0.66308,0.51685,0.44136,0.43813,0.43959,0.44325,0.44448,0.44515,0.45987,1.86556,1.89472,1.90466,1.91101,1.91385,1.92296,1.93791,1.93795,1.92576,1.90265,1.86695,1.48847,1.40751,1.39326,1.38530,1.38391,1.41604,1.44891,1.46700,1.48823,1.49477,1.49536,1.49936,0.35932,0.28853,0.26995,0.26256,2.30142,5.36600,2.30981,1.74799,1.64981,1.65461,1.65192,1.64776,1.64945,1.65719,1.65998,1.65785,0.18312,0.16894,0.16392,0.16382,0.16349,0.16358,0.16340,0.16334,0.16334,0.18175,0.21051,0.23850,0.23827,1.42059,1.56926,1.56565,1.56454,1.56453,1.56301,1.56246,1.56222,1.56089,1.53021,0.09906,0.09906,0.09908,0.09926,0.09933,0.09857,0.09819,0.09761,0.09726,0.09717,0.09697,0.09665,0.09655,0.09655,0.09655,0.09655,0.13748,0.09900,0.09942,0.09770,0.09704,0.09622,0.09622,0.09740,0.10624,0.11927,0.13839,0.16907,0.19892,0.23953,0.22753,0.23252,0.23341,0.24030,0.24297,0.24935,0.26542,0.28252,0.28298,7.37613,7.37613%4|$1|0$1|1$1727|0.54544,0.54433,0.54404,0.54447,0.54448,0.54417,0.34856,0.31503,0.31300,0.31145,0.53201,0.55922,0.10934,0.00668,0.00625,0.00625,0.00625,0.00625,0.00627,0.00627,0.00628,0.00628,0.00648,0.00658,0.00670,0.00670,21.81756,26.24809,26.24809,26.24809,26.24809,23.87986,1.10057,1.10220,1.00071,0.50219,0.31984,0.11581,0.08288,0.07721,0.07721,0.07721,0.07727,0.07727,0.07727,0.07727,0.07722,0.07722,0.07732,0.07811,0.07818,0.07725,0.07722,0.07722,0.07722,0.07939,0.07673,0.07460,0.07330,0.07262,0.07257,5.76403,3.94012,0.10243,0.08984,0.07091,0.05367,0.05262,0.05232,0.05229,0.05308,0.11045,0.21177,0.30752,0.30040,0.30076,0.30240,18.45526,19.71487,0.55291,0.55441,0.56978,0.58658,0.60620,0.60691,0.60716,0.60842,0.61036,0.61746,0.73171,0.80551,0.97739,2.70136,2.70738,0.02738,0.02560,0.02455,0.02555,0.20192,0.42723,0.74238,0.77233,0.77571,0.65823,0.51488,0.44138,0.43763,0.44256,0.44890,0.44930,0.44883,0.45673,1.88639,1.91183,1.93190,1.94253,1.94931,1.95299,1.96649,1.96970,1.95932,1.93404,1.89364,1.46785,1.37950,1.35712,1.35115,1.34677,1.36776,1.39738,1.43304,1.45331,1.46142,1.45860,1.45852,0.38582,0.31917,0.28819,0.27655,2.36297,5.32999,2.32195,1.74900,1.65572,1.65989,1.66029,1.66142,1.66514,1.66724,1.66835,1.66868,0.17699,0.16761,0.16635,0.16528,0.16465,0.16425,0.16406,0.16396,0.16396,0.17961,0.20902,0.23476,0.23621,1.42141,1.55204,1.55382,1.55278,1.55205,1.55205,1.55134,1.55035,1.55008,1.53258,0.09839,0.09846,0.09858,0.09858,0.09881,0.09877,0.09877,0.09876,0.09876,0.09876,0.09875,0.09875,0.09875,0.09875,0.09878,0.09878,0.09975,0.10138,0.10028,0.09957,0.09933,0.09851,0.09838,0.09879,0.10794,0.12099,0.14159,0.17083,0.19347,0.22830,0.22389,0.22957,0.23426,0.24410,0.24753,0.25144,0.26688,0.26631,0.26735,7.36423,7.36423$1728|1.35722,0.66565,0.59535,0.43389,0.32397,0.20843,0.20680,0.20675,0.20730,0.20725,0.20672,0.20466,0.19156,0.18736,0.18600,0.18694,0.18854,0.18929,0.18732,0.18721,0.18705,0.18695,0.18716,0.18709,0.18773,0.19474,11.58909,11.59989,11.59989,11.49588,10.92721,10.22135,9.63936,9.29959,8.90284,8.34872,7.77109,7.25438,6.70129,6.20187,5.52943,5.06114,4.50114,4.04896,3.65820,3.20879,2.79979,2.51010,2.18005,1.88894,1.61226,1.31530,1.10023,0.94153,0.79644,0.78456,0.77876,0.77717,0.77696,0.77672,0.78013,0.78187,0.80548,0.81333,9.82739,9.83580,0.01883,0.01840,0.01836,0.01835,0.01830,0.01927,0.03346,0.15387,0.52665,0.53541,0.53822,0.53818,0.53832,0.53632,0.53516,0.53449,0.53442,0.53360,0.53250,0.53114,0.43616,0.31969,0.25577,0.24588,0.24268,0.24414,0.25213,2.07122,0.07980,0.05238,0.03914,0.04010,0.12497,0.25512,0.54561,6.01289,11.54567,0.65085,0.65216,0.65439,0.65784,0.66023,0.66517,0.67512,0.68458,0.70006,1.02467,2.53524,3.91081,4.08429,4.17042,4.17042,4.17691,4.17537,4.12195,4.08446,4.03431,3.44604,1.83271,1.44243,1.06907,1.00576,1.02962,1.05493,1.12678,1.20133,1.31432,1.53596,1.73964,0.26567,0.25488,0.24898,0.24746,4.32054,10.99268,10.79457,1.60850,1.58377,1.60326,1.60361,1.60148,2.84060,3.68084,3.67980,1.13379,0.16552,0.16414,0.16395,0.16400,0.16400,0.16413,0.16411,0.16388,0.16384,0.16273,0.16266,0.16210,0.16207,0.58838,1.93958,1.93363,1.93456,1.93223,1.93278,1.93298,1.93326,1.60388,0.69366,0.08929,0.08767,0.08725,0.08707,0.08700,0.08694,0.08692,0.08696,0.08696,0.08692,0.08689,0.08689,0.08689,0.08689,0.08687,0.08745,0.09196,0.08709,0.08696,0.08669,0.08625,0.08554,0.08513,0.08507,0.08549,0.08671,0.09027,0.11961,0.19053,1.17582,0.66758,0.36012,0.11478,0.07628,0.07315,0.07201,0.07245,1.71155,2.97063,3.49963,3.49629%4|$1|0$1|1$1727|0.54544,0.54433,0.54404,0.54447,0.54448,0.54417,0.34856,0.31503,0.31300,0.31145,0.53201,0.55922,0.10934,0.00668,0.00625,0.00625,0.00625,0.00625,0.00627,0.00627,0.00628,0.00628,0.00648,0.00658,0.00670,0.00670,21.81756,26.24809,26.24809,26.24809,26.24809,23.87986,1.10057,1.10220,1.00071,0.50219,0.31984,0.11581,0.08288,0.07721,0.07721,0.07721,0.07727,0.07727,0.07727,0.07727,0.07722,0.07722,0.07732,0.07811,0.07818,0.07725,0.07722,0.07722,0.07722,0.07939,0.07673,0.07460,0.07330,0.07262,0.07257,5.76403,3.94012,0.10243,0.08984,0.07091,0.05367,0.05262,0.05232,0.05229,0.05308,0.11045,0.21177,0.30752,0.30040,0.30076,0.30240,18.45526,19.71487,0.55291,0.55441,0.56978,0.58658,0.60620,0.60691,0.60716,0.60842,0.61036,0.61746,0.73171,0.80551,0.97739,2.70136,2.70738,0.02738,0.02560,0.02455,0.02555,0.20192,0.42723,0.74238,0.77233,0.77571,0.65823,0.51488,0.44138,0.43763,0.44256,0.44890,0.44930,0.44883,0.45673,1.88639,1.91183,1.93190,1.94253,1.94931,1.95299,1.96649,1.96970,1.95932,1.93404,1.89364,1.46785,1.37950,1.35712,1.35115,1.34677,1.36776,1.39738,1.43304,1.45331,1.46142,1.45860,1.45852,0.38582,0.31917,0.28819,0.27655,2.36297,5.32999,2.32195,1.74900,1.65572,1.65989,1.66029,1.66142,1.66514,1.66724,1.66835,1.66868,0.17699,0.16761,0.16635,0.16528,0.16465,0.16425,0.16406,0.16396,0.16396,0.17961,0.20902,0.23476,0.23621,1.42141,1.55204,1.55382,1.55278,1.55205,1.55205,1.55134,1.55035,1.55008,1.53258,0.09839,0.09846,0.09858,0.09858,0.09881,0.09877,0.09877,0.09876,0.09876,0.09876,0.09875,0.09875,0.09875,0.09875,0.09878,0.09878,0.09975,0.10138,0.10028,0.09957,0.09933,0.09851,0.09838,0.09879,0.10794,0.12099,0.14159,0.17083,0.19347,0.22830,0.22389,0.22957,0.23426,0.24410,0.24753,0.25144,0.26688,0.26631,0.26735,7.36423,7.36423$1728|1.35722,0.66565,0.59535,0.43389,0.32397,0.20843,0.20680,0.20675,0.20730,0.20725,0.20672,0.20466,0.19156,0.18736,0.18600,0.18694,0.18854,0.18929,0.18732,0.18721,0.18705,0.18695,0.18716,0.18709,0.18773,0.19474,11.58909,11.59989,11.59989,11.49588,10.92721,10.22135,9.63936,9.29959,8.90284,8.34872,7.77109,7.25438,6.70129,6.20187,5.52943,5.06114,4.50114,4.04896,3.65820,3.20879,2.79979,2.51010,2.18005,1.88894,1.61226,1.31530,1.10023,0.94153,0.79644,0.78456,0.77876,0.77717,0.77696,0.77672,0.78013,0.78187,0.80548,0.81333,9.82739,9.83580,0.01883,0.01840,0.01836,0.01835,0.01830,0.01927,0.03346,0.15387,0.52665,0.53541,0.53822,0.53818,0.53832,0.53632,0.53516,0.53449,0.53442,0.53360,0.53250,0.53114,0.43616,0.31969,0.25577,0.24588,0.24268,0.24414,0.25213,2.07122,0.07980,0.05238,0.03914,0.04010,0.12497,0.25512,0.54561,6.01289,11.54567,0.65085,0.65216,0.65439,0.65784,0.66023,0.66517,0.67512,0.68458,0.70006,1.02467,2.53524,3.91081,4.08429,4.17042,4.17042,4.17691,4.17537,4.12195,4.08446,4.03431,3.44604,1.83271,1.44243,1.06907,1.00576,1.02962,1.05493,1.12678,1.20133,1.31432,1.53596,1.73964,0.26567,0.25488,0.24898,0.24746,4.32054,10.99268,10.79457,1.60850,1.58377,1.60326,1.60361,1.60148,2.84060,3.68084,3.67980,1.13379,0.16552,0.16414,0.16395,0.16400,0.16400,0.16413,0.16411,0.16388,0.16384,0.16273,0.16266,0.16210,0.16207,0.58838,1.93958,1.93363,1.93456,1.93223,1.93278,1.93298,1.93326,1.60388,0.69366,0.08929,0.08767,0.08725,0.08707,0.08700,0.08694,0.08692,0.08696,0.08696,0.08692,0.08689,0.08689,0.08689,0.08689,0.08687,0.08745,0.09196,0.08709,0.08696,0.08669,0.08625,0.08554,0.08513,0.08507,0.08549,0.08671,0.09027,0.11961,0.19053,1.17582,0.66758,0.36012,0.11478,0.07628,0.07315,0.07201,0.07245,1.71155,2.97063,3.49963,3.49629%4|$1|0$1|1$1727|0.54544,0.54433,0.54404,0.54447,0.54448,0.54417,0.34856,0.31503,0.31300,0.31145,0.53201,0.55922,0.10934,0.00668,0.00625,0.00625,0.00625,0.00625,0.00627,0.00627,0.00628,0.00628,0.00648,0.00658,0.00670,0.00670,21.81756,26.24809,26.24809,26.24809,26.24809,23.87986,1.10057,1.10220,1.00071,0.50219,0.31984,0.11581,0.08288,0.07721,0.07721,0.07721,0.07727,0.07727,0.07727,0.07727,0.07722,0.07722,0.07732,0.07811,0.07818,0.07725,0.07722,0.07722,0.07722,0.07939,0.07673,0.07460,0.07330,0.07262,0.07257,5.76403,3.94012,0.10243,0.08984,0.07091,0.05367,0.05262,0.05232,0.05229,0.05308,0.11045,0.21177,0.30752,0.30040,0.30076,0.30240,18.45526,19.71487,0.55291,0.55441,0.56978,0.58658,0.60620,0.60691,0.60716,0.60842,0.61036,0.61746,0.73171,0.80551,0.97739,2.70136,2.70738,0.02738,0.02560,0.02455,0.02555,0.20192,0.42723,0.74238,0.77233,0.77571,0.65823,0.51488,0.44138,0.43763,0.44256,0.44890,0.44930,0.44883,0.45673,1.88639,1.91183,1.93190,1.94253,1.94931,1.95299,1.96649,1.96970,1.95932,1.93404,1.89364,1.46785,1.37950,1.35712,1.35115,1.34677,1.36776,1.39738,1.43304,1.45331,1.46142,1.45860,1.45852,0.38582,0.31917,0.28819,0.27655,2.36297,5.32999,2.32195,1.74900,1.65572,1.65989,1.66029,1.66142,1.66514,1.66724,1.66835,1.66868,0.17699,0.16761,0.16635,0.16528,0.16465,0.16425,0.16406,0.16396,0.16396,0.17961,0.20902,0.23476,0.23621,1.42141,1.55204,1.55382,1.55278,1.55205,1.55205,1.55134,1.55035,1.55008,1.53258,0.09839,0.09846,0.09858,0.09858,0.09881,0.09877,0.09877,0.09876,0.09876,0.09876,0.09875,0.09875,0.09875,0.09875,0.09878,0.09878,0.09975,0.10138,0.10028,0.09957,0.09933,0.09851,0.09838,0.09879,0.10794,0.12099,0.14159,0.17083,0.19347,0.22830,0.22389,0.22957,0.23426,0.24410,0.24753,0.25144,0.26688,0.26631,0.26735,7.36423,7.36423$1728|1.35722,0.66565,0.59535,0.43389,0.32397,0.20843,0.20680,0.20675,0.20730,0.20725,0.20672,0.20466,0.19156,0.18736,0.18600,0.18694,0.18854,0.18929,0.18732,0.18721,0.18705,0.18695,0.18716,0.18709,0.18773,0.19474,11.58909,11.59989,11.59989,11.49588,10.92721,10.22135,9.63936,9.29959,8.90284,8.34872,7.77109,7.25438,6.70129,6.20187,5.52943,5.06114,4.50114,4.04896,3.65820,3.20879,2.79979,2.51010,2.18005,1.88894,1.61226,1.31530,1.10023,0.94153,0.79644,0.78456,0.77876,0.77717,0.77696,0.77672,0.78013,0.78187,0.80548,0.81333,9.82739,9.83580,0.01883,0.01840,0.01836,0.01835,0.01830,0.01927,0.03346,0.15387,0.52665,0.53541,0.53822,0.53818,0.53832,0.53632,0.53516,0.53449,0.53442,0.53360,0.53250,0.53114,0.43616,0.31969,0.25577,0.24588,0.24268,0.24414,0.25213,2.07122,0.07980,0.05238,0.03914,0.04010,0.12497,0.25512,0.54561,6.01289,11.54567,0.65085,0.65216,0.65439,0.65784,0.66023,0.66517,0.67512,0.68458,0.70006,1.02467,2.53524,3.91081,4.08429,4.17042,4.17042,4.17691,4.17537,4.12195,4.08446,4.03431,3.44604,1.83271,1.44243,1.06907,1.00576,1.02962,1.05493,1.12678,1.20133,1.31432,1.53596,1.73964,0.26567,0.25488,0.24898,0.24746,4.32054,10.99268,10.79457,1.60850,1.58377,1.60326,1.60361,1.60148,2.84060,3.68084,3.67980,1.13379,0.16552,0.16414,0.16395,0.16400,0.16400,0.16413,0.16411,0.16388,0.16384,0.16273,0.16266,0.16210,0.16207,0.58838,1.93958,1.93363,1.93456,1.93223,1.93278,1.93298,1.93326,1.60388,0.69366,0.08929,0.08767,0.08725,0.08707,0.08700,0.08694,0.08692,0.08696,0.08696,0.08692,0.08689,0.08689,0.08689,0.08689,0.08687,0.08745,0.09196,0.08709,0.08696,0.08669,0.08625,0.08554,0.08513,0.08507,0.08549,0.08671,0.09027,0.11961,0.19053,1.17582,0.66758,0.36012,0.11478,0.07628,0.07315,0.07201,0.07245,1.71155,2.97063,3.49963,3.49629%4|$1|0$1|1$1727|0.54544,0.54433,0.54404,0.54447,0.54448,0.54417,0.34856,0.31503,0.31300,0.31145,0.53201,0.55922,0.10934,0.00668,0.00625,0.00625,0.00625,0.00625,0.00627,0.00627,0.00628,0.00628,0.00648,0.00658,0.00670,0.00670,21.81756,26.24809,26.24809,26.24809,26.24809,23.87986,1.10057,1.10220,1.00071,0.50219,0.31984,0.11581,0.08288,0.07721,0.07721,0.07721,0.07727,0.07727,0.07727,0.07727,0.07722,0.07722,0.07732,0.07811,0.07818,0.07725,0.07722,0.07722,0.07722,0.07939,0.07673,0.07460,0.07330,0.07262,0.07257,5.76403,3.94012,0.10243,0.08984,0.07091,0.05367,0.05262,0.05232,0.05229,0.05308,0.11045,0.21177,0.30752,0.30040,0.30076,0.30240,18.45526,19.71487,0.55291,0.55441,0.56978,0.58658,0.60620,0.60691,0.60716,0.60842,0.61036,0.61746,0.73171,0.80551,0.97739,2.70136,2.70738,0.02738,0.02560,0.02455,0.02555,0.20192,0.42723,0.74238,0.77233,0.77571,0.65823,0.51488,0.44138,0.43763,0.44256,0.44890,0.44930,0.44883,0.45673,1.88639,1.91183,1.93190,1.94253,1.94931,1.95299,1.96649,1.96970,1.95932,1.93404,1.89364,1.46785,1.37950,1.35712,1.35115,1.34677,1.36776,1.39738,1.43304,1.45331,1.46142,1.45860,1.45852,0.38582,0.31917,0.28819,0.27655,2.36297,5.32999,2.32195,1.74900,1.65572,1.65989,1.66029,1.66142,1.66514,1.66724,1.66835,1.66868,0.17699,0.16761,0.16635,0.16528,0.16465,0.16425,0.16406,0.16396,0.16396,0.17961,0.20902,0.23476,0.23621,1.42141,1.55204,1.55382,1.55278,1.55205,1.55205,1.55134,1.55035,1.55008,1.53258,0.09839,0.09846,0.09858,0.09858,0.09881,0.09877,0.09877,0.09876,0.09876,0.09876,0.09875,0.09875,0.09875,0.09875,0.09878,0.09878,0.09975,0.10138,0.10028,0.09957,0.09933,0.09851,0.09838,0.09879,0.10794,0.12099,0.14159,0.17083,0.19347,0.22830,0.22389,0.22957,0.23426,0.24410,0.24753,0.25144,0.26688,0.26631,0.26735,7.36423,7.36423$1728|1.35722,0.66565,0.59535,0.43389,0.32397,0.20843,0.20680,0.20675,0.20730,0.20725,0.20672,0.20466,0.19156,0.18736,0.18600,0.18694,0.18854,0.18929,0.18732,0.18721,0.18705,0.18695,0.18716,0.18709,0.18773,0.19474,11.58909,11.59989,11.59989,11.49588,10.92721,10.22135,9.63936,9.29959,8.90284,8.34872,7.77109,7.25438,6.70129,6.20187,5.52943,5.06114,4.50114,4.04896,3.65820,3.20879,2.79979,2.51010,2.18005,1.88894,1.61226,1.31530,1.10023,0.94153,0.79644,0.78456,0.77876,0.77717,0.77696,0.77672,0.78013,0.78187,0.80548,0.81333,9.82739,9.83580,0.01883,0.01840,0.01836,0.01835,0.01830,0.01927,0.03346,0.15387,0.52665,0.53541,0.53822,0.53818,0.53832,0.53632,0.53516,0.53449,0.53442,0.53360,0.53250,0.53114,0.43616,0.31969,0.25577,0.24588,0.24268,0.24414,0.25213,2.07122,0.07980,0.05238,0.03914,0.04010,0.12497,0.25512,0.54561,6.01289,11.54567,0.65085,0.65216,0.65439,0.65784,0.66023,0.66517,0.67512,0.68458,0.70006,1.02467,2.53524,3.91081,4.08429,4.17042,4.17042,4.17691,4.17537,4.12195,4.08446,4.03431,3.44604,1.83271,1.44243,1.06907,1.00576,1.02962,1.05493,1.12678,1.20133,1.31432,1.53596,1.73964,0.26567,0.25488,0.24898,0.24746,4.32054,10.99268,10.79457,1.60850,1.58377,1.60326,1.60361,1.60148,2.84060,3.68084,3.67980,1.13379,0.16552,0.16414,0.16395,0.16400,0.16400,0.16413,0.16411,0.16388,0.16384,0.16273,0.16266,0.16210,0.16207,0.58838,1.93958,1.93363,1.93456,1.93223,1.93278,1.93298,1.93326,1.60388,0.69366,0.08929,0.08767,0.08725,0.08707,0.08700,0.08694,0.08692,0.08696,0.08696,0.08692,0.08689,0.08689,0.08689,0.08689,0.08687,0.08745,0.09196,0.08709,0.08696,0.08669,0.08625,0.08554,0.08513,0.08507,0.08549,0.08671,0.09027,0.11961,0.19053,1.17582,0.66758,0.36012,0.11478,0.07628,0.07315,0.07201,0.07245,1.71155,2.97063,3.49963,3.49629%4|$1|0$1|1$1728|1.32448,0.68685,0.62600,0.46854,0.32813,0.20790,0.20794,0.20781,0.20855,0.20857,0.20844,0.20365,0.19299,0.18714,0.18535,0.18604,0.18686,0.18801,0.18753,0.18698,0.18661,0.18644,0.18687,0.18689,0.18712,0.19636,10.99163,11.01997,11.01997,10.91693,10.47835,10.15519,9.68845,9.22618,8.97371,8.42624,7.91406,7.47770,6.98794,6.54820,6.08107,5.49127,4.97332,4.49378,4.08231,3.55367,3.15178,2.70700,2.44809,2.17182,1.87538,1.48526,1.20478,0.96961,0.80409,0.79157,0.78216,0.77664,0.77664,0.77602,0.77759,0.78083,0.79380,0.81747,9.80989,9.80059,0.01798,0.01770,0.01759,0.01761,0.01773,0.01824,0.02553,0.14365,0.52439,0.53749,0.53999,0.54047,0.54007,0.53931,0.53828,0.53839,0.53786,0.53698,0.53617,0.53476,0.43398,0.31754,0.25527,0.24720,0.24162,0.23931,0.24883,2.10303,0.07853,0.05656,0.04389,0.04597,0.11656,0.24511,0.49593,6.49376,11.43360,0.65892,0.65962,0.65964,0.66863,0.67029,0.67244,0.68004,0.68964,0.71070,0.95272,2.55109,3.88167,4.02784,4.19533,4.19703,4.19476,4.19313,4.15678,4.12232,4.06713,3.52103,1.70559,1.37477,1.03555,0.96799,0.97592,1.01082,1.08937,1.18725,1.29115,1.49493,1.73289,0.24371,0.23426,0.23234,0.22932,4.32280,10.96051,10.85059,1.69228,1.64577,1.66549,1.66407,1.66143,2.63974,3.25747,3.26693,1.29480,0.16451,0.16214,0.16145,0.16154,0.16157,0.16148,0.16172,0.16177,0.16126,0.16019,0.15968,0.15952,0.15937,0.56190,1.94148,1.94048,1.93617,1.93496,1.93415,1.93297,1.93068,1.63088,0.70847,0.08991,0.08762,0.08762,0.08762,0.08752,0.08736,0.08736,0.08736,0.08736,0.08736,0.08736,0.08736,0.08736,0.08735,0.08735,0.08755,0.08769,0.08761,0.08720,0.08660,0.08646,0.08621,0.08601,0.08583,0.08688,0.09015,0.09485,0.14251,0.21598,1.13501,0.67327,0.37504,0.11846,0.08634,0.08308,0.08010,0.08050,1.65328,2.90972,3.56634,3.56932$1727|0.55424,0.55423,0.55423,0.55399,0.55393,0.55393,0.27020,0.21078,0.20872,0.20681,0.56878,0.53013,0.07658,0.00660,0.00574,0.00574,0.00574,0.00571,0.00571,0.00571,0.00571,0.00576,0.00629,0.00637,0.00657,0.00661,22.06455,26.23951,26.23951,26.23951,26.23951,23.61445,1.11646,1.11394,0.98789,0.45403,0.27700,0.10510,0.08254,0.07883,0.07774,0.07754,0.07734,0.07770,0.07770,0.07745,0.07742,0.07747,0.07759,0.07761,0.07756,0.07737,0.07737,0.07732,0.07732,0.07777,0.07695,0.07506,0.07350,0.07302,0.07302,5.73959,3.89634,0.10334,0.10313,0.07330,0.05306,0.05157,0.05176,0.05167,0.05321,0.10651,0.20781,0.30537,0.30170,0.30311,0.30471,18.39850,19.75555,0.54659,0.54797,0.56235,0.57622,0.61004,0.61027,0.61138,0.61372,0.61451,0.62320,0.71272,0.79146,0.95690,2.70731,2.70975,0.02569,0.02502,0.02502,0.02572,0.18564,0.42343,0.72879,0.77117,0.78574,0.65991,0.52518,0.44198,0.43843,0.44229,0.44962,0.45147,0.45232,0.46734,1.86061,1.91864,1.93982,1.94493,1.94969,1.96473,1.97231,1.97117,1.95847,1.94093,1.91229,1.45771,1.37868,1.36120,1.35201,1.34983,1.38309,1.41886,1.45257,1.47791,1.48406,1.48391,1.48497,0.37845,0.32177,0.29281,0.27838,2.43593,5.36346,2.33790,1.73299,1.66152,1.66540,1.66112,1.65885,1.65971,1.66218,1.66245,1.66330,0.18248,0.16379,0.16370,0.16358,0.16346,0.16320,0.16320,0.16319,0.16315,0.17752,0.20659,0.23758,0.23874,1.42645,1.55886,1.55827,1.55891,1.55919,1.55766,1.55666,1.55351,1.56380,1.53998,0.09844,0.09855,0.09861,0.09886,0.09896,0.09901,0.09901,0.09901,0.09900,0.09900,0.09900,0.09899,0.09899,0.09899,0.09899,0.09899,0.09924,0.09934,0.09916,0.09922,0.09922,0.09909,0.09908,0.09963,0.10861,0.12415,0.14263,0.16914,0.20247,0.23004,0.23085,0.23564,0.23551,0.24009,0.24486,0.24935,0.26426,0.26806,0.26799,7.45426,7.44485%4|$1|0$1|1$1728|1.32448,0.68685,0.62600,0.46854,0.32813,0.20790,0.20794,0.20781,0.20855,0.20857,0.20844,0.20365,0.19299,0.18714,0.18535,0.18604,0.18686,0.18801,0.18753,0.18698,0.18661,0.18644,0.18687,0.18689,0.18712,0.19636,10.99163,11.01997,11.01997,10.91693,10.47835,10.15519,9.68845,9.22618,8.97371,8.42624,7.91406,7.47770,6.98794,6.54820,6.08107,5.49127,4.97332,4.49378,4.08231,3.55367,3.15178,2.70700,2.44809,2.17182,1.87538,1.48526,1.20478,0.96961,0.80409,0.79157,0.78216,0.77664,0.77664,0.77602,0.77759,0.78083,0.79380,0.81747,9.80989,9.80059,0.01798,0.01770,0.01759,0.01761,0.01773,0.01824,0.02553,0.14365,0.52439,0.53749,0.53999,0.54047,0.54007,0.53931,0.53828,0.53839,0.53786,0.53698,0.53617,0.53476,0.43398,0.31754,0.25527,0.24720,0.24162,0.23931,0.24883,2.10303,0.07853,0.05656,0.04389,0.04597,0.11656,0.24511,0.49593,6.49376,11.43360,0.65892,0.65962,0.65964,0.66863,0.67029,0.67244,0.68004,0.68964,0.71070,0.95272,2.55109,3.88167,4.02784,4.19533,4.19703,4.19476,4.19313,4.15678,4.12232,4.06713,3.52103,1.70559,1.37477,1.03555,0.96799,0.97592,1.01082,1.08937,1.18725,1.29115,1.49493,1.73289,0.24371,0.23426,0.23234,0.22932,4.32280,10.96051,10.85059,1.69228,1.64577,1.66549,1.66407,1.66143,2.63974,3.25747,3.26693,1.29480,0.16451,0.16214,0.16145,0.16154,0.16157,0.16148,0.16172,0.16177,0.16126,0.16019,0.15968,0.15952,0.15937,0.56190,1.94148,1.94048,1.93617,1.93496,1.93415,1.93297,1.93068,1.63088,0.70847,0.08991,0.08762,0.08762,0.08762,0.08752,0.08736,0.08736,0.08736,0.08736,0.08736,0.08736,0.08736,0.08736,0.08735,0.08735,0.08755,0.08769,0.08761,0.08720,0.08660,0.08646,0.08621,0.08601,0.08583,0.08688,0.09015,0.09485,0.14251,0.21598,1.13501,0.67327,0.37504,0.11846,0.08634,0.08308,0.08010,0.08050,1.65328,2.90972,3.56634,3.56932$1727|0.55424,0.55423,0.55423,0.55399,0.55393,0.55393,0.27020,0.21078,0.20872,0.20681,0.56878,0.53013,0.07658,0.00660,0.00574,0.00574,0.00574,0.00571,0.00571,0.00571,0.00571,0.00576,0.00629,0.00637,0.00657,0.00661,22.06455,26.23951,26.23951,26.23951,26.23951,23.61445,1.11646,1.11394,0.98789,0.45403,0.27700,0.10510,0.08254,0.07883,0.07774,0.07754,0.07734,0.07770,0.07770,0.07745,0.07742,0.07747,0.07759,0.07761,0.07756,0.07737,0.07737,0.07732,0.07732,0.07777,0.07695,0.07506,0.07350,0.07302,0.07302,5.73959,3.89634,0.10334,0.10313,0.07330,0.05306,0.05157,0.05176,0.05167,0.05321,0.10651,0.20781,0.30537,0.30170,0.30311,0.30471,18.39850,19.75555,0.54659,0.54797,0.56235,0.57622,0.61004,0.61027,0.61138,0.61372,0.61451,0.62320,0.71272,0.79146,0.95690,2.70731,2.70975,0.02569,0.02502,0.02502,0.02572,0.18564,0.42343,0.72879,0.77117,0.78574,0.65991,0.52518,0.44198,0.43843,0.44229,0.44962,0.45147,0.45232,0.46734,1.86061,1.91864,1.93982,1.94493,1.94969,1.96473,1.97231,1.97117,1.95847,1.94093,1.91229,1.45771,1.37868,1.36120,1.35201,1.34983,1.38309,1.41886,1.45257,1.47791,1.48406,1.48391,1.48497,0.37845,0.32177,0.29281,0.27838,2.43593,5.36346,2.33790,1.73299,1.66152,1.66540,1.66112,1.65885,1.65971,1.66218,1.66245,1.66330,0.18248,0.16379,0.16370,0.16358,0.16346,0.16320,0.16320,0.16319,0.16315,0.17752,0.20659,0.23758,0.23874,1.42645,1.55886,1.55827,1.55891,1.55919,1.55766,1.55666,1.55351,1.56380,1.53998,0.09844,0.09855,0.09861,0.09886,0.09896,0.09901,0.09901,0.09901,0.09900,0.09900,0.09900,0.09899,0.09899,0.09899,0.09899,0.09899,0.09924,0.09934,0.09916,0.09922,0.09922,0.09909,0.09908,0.09963,0.10861,0.12415,0.14263,0.16914,0.20247,0.23004,0.23085,0.23564,0.23551,0.24009,0.24486,0.24935,0.26426,0.26806,0.26799,7.45426,7.44485%4|$1|0$1|1$1728|1.32448,0.68685,0.62600,0.46854,0.32813,0.20790,0.20794,0.20781,0.20855,0.20857,0.20844,0.20365,0.19299,0.18714,0.18535,0.18604,0.18686,0.18801,0.18753,0.18698,0.18661,0.18644,0.18687,0.18689,0.18712,0.19636,10.99163,11.01997,11.01997,10.91693,10.47835,10.15519,9.68845,9.22618,8.97371,8.42624,7.91406,7.47770,6.98794,6.54820,6.08107,5.49127,4.97332,4.49378,4.08231,3.55367,3.15178,2.70700,2.44809,2.17182,1.87538,1.48526,1.20478,0.96961,0.80409,0.79157,0.78216,0.77664,0.77664,0.77602,0.77759,0.78083,0.79380,0.81747,9.80989,9.80059,0.01798,0.01770,0.01759,0.01761,0.01773,0.01824,0.02553,0.14365,0.52439,0.53749,0.53999,0.54047,0.54007,0.53931,0.53828,0.53839,0.53786,0.53698,0.53617,0.53476,0.43398,0.31754,0.25527,0.24720,0.24162,0.23931,0.24883,2.10303,0.07853,0.05656,0.04389,0.04597,0.11656,0.24511,0.49593,6.49376,11.43360,0.65892,0.65962,0.65964,0.66863,0.67029,0.67244,0.68004,0.68964,0.71070,0.95272,2.55109,3.88167,4.02784,4.19533,4.19703,4.19476,4.19313,4.15678,4.12232,4.06713,3.52103,1.70559,1.37477,1.03555,0.96799,0.97592,1.01082,1.08937,1.18725,1.29115,1.49493,1.73289,0.24371,0.23426,0.23234,0.22932,4.32280,10.96051,10.85059,1.69228,1.64577,1.66549,1.66407,1.66143,2.63974,3.25747,3.26693,1.29480,0.16451,0.16214,0.16145,0.16154,0.16157,0.16148,0.16172,0.16177,0.16126,0.16019,0.15968,0.15952,0.15937,0.56190,1.94148,1.94048,1.93617,1.93496,1.93415,1.93297,1.93068,1.63088,0.70847,0.08991,0.08762,0.08762,0.08762,0.08752,0.08736,0.08736,0.08736,0.08736,0.08736,0.08736,0.08736,0.08736,0.08735,0.08735,0.08755,0.08769,0.08761,0.08720,0.08660,0.08646,0.08621,0.08601,0.08583,0.08688,0.09015,0.09485,0.14251,0.21598,1.13501,0.67327,0.37504,0.11846,0.08634,0.08308,0.08010,0.08050,1.65328,2.90972,3.56634,3.56932$1727|0.55668,0.55648,0.55632,0.55630,0.55630,0.55630,0.28514,0.24370,0.23975,0.23898,0.55868,0.54352,0.07437,0.00647,0.00603,0.00601,0.00601,0.00601,0.00602,0.00602,0.00602,0.00602,0.00607,0.00607,0.00607,0.00617,21.75399,26.26772,26.26772,26.26772,26.26772,23.54857,1.07501,1.07541,0.98455,0.49306,0.31670,0.13585,0.08565,0.07917,0.07796,0.07726,0.07726,0.07736,0.07751,0.07723,0.07730,0.07716,0.07721,0.07721,0.07721,0.07721,0.07721,0.07707,0.07707,0.08833,0.07574,0.07274,0.07108,0.07041,0.07041,5.71145,3.86368,0.09584,0.09850,0.07809,0.05472,0.05330,0.05331,0.05314,0.05415,0.11305,0.21136,0.30018,0.29926,0.29880,0.30296,18.76702,19.73121,0.54231,0.54384,0.56571,0.58554,0.60400,0.60563,0.60695,0.60897,0.61207,0.62280,0.71195,0.78796,0.95313,2.71942,2.72370,0.02894,0.02508,0.02508,0.02506,0.20055,0.42228,0.73732,0.74693,0.76536,0.65542,0.52020,0.44897,0.44556,0.44904,0.45283,0.45312,0.45360,0.47662,1.81809,1.86419,1.90733,1.91981,1.92750,1.93122,1.94172,1.94265,1.93243,1.91529,1.88635,1.49934,1.42118,1.41033,1.39684,1.40162,1.42457,1.47132,1.49604,1.51928,1.52166,1.52029,1.51900,0.34717,0.28720,0.25599,0.24310,2.33898,5.35395,2.30019,1.71725,1.65012,1.66003,1.65813,1.65849,1.66538,1.67139,1.67139,1.67211,0.17816,0.16661,0.16409,0.16378,0.16378,0.16380,0.16385,0.16367,0.16355,0.18375,0.20894,0.23787,0.23726,1.42266,1.55491,1.55489,1.55519,1.55591,1.55596,1.55601,1.55618,1.56158,1.53090,0.09914,0.09914,0.09903,0.09903,0.09922,0.09922,0.09853,0.09812,0.09753,0.09729,0.09700,0.09670,0.09647,0.09626,0.09622,0.09622,0.15520,0.10250,0.10369,0.09940,0.09719,0.09552,0.09548,0.09573,0.10508,0.11749,0.13835,0.16335,0.19037,0.22096,0.21408,0.21862,0.22456,0.23406,0.24187,0.25105,0.27092,0.27511,0.27370,7.45059,7.45059%4|$1|0$1|1$1728|1.32448,0.68685,0.62600,0.46854,0.32813,0.20790,0.20794,0.20781,0.20855,0.20857,0.20844,0.20365,0.19299,0.18714,0.18535,0.18604,0.18686,0.18801,0.18753,0.18698,0.18661,0.18644,0.18687,0.18689,0.18712,0.19636,10.99163,11.01997,11.01997,10.91693,10.47835,10.15519,9.68845,9.22618,8.97371,8.42624,7.91406,7.47770,6.98794,6.54820,6.08107,5.49127,4.97332,4.49378,4.08231,3.55367,3.15178,2.70700,2.44809,2.17182,1.87538,1.48526,1.20478,0.96961,0.80409,0.79157,0.78216,0.77664,0.77664,0.77602,0.77759,0.78083,0.79380,0.81747,9.80989,9.80059,0.01798,0.01770,0.01759,0.01761,0.01773,0.01824,0.02553,0.14365,0.52439,0.53749,0.53999,0.54047,0.54007,0.53931,0.53828,0.53839,0.53786,0.53698,0.53617,0.53476,0.43398,0.31754,0.25527,0.24720,0.24162,0.23931,0.24883,2.10303,0.07853,0.05656,0.04389,0.04597,0.11656,0.24511,0.49593,6.49376,11.43360,0.65892,0.65962,0.65964,0.66863,0.67029,0.67244,0.68004,0.68964,0.71070,0.95272,2.55109,3.88167,4.02784,4.19533,4.19703,4.19476,4.19313,4.15678,4.12232,4.06713,3.52103,1.70559,1.37477,1.03555,0.96799,0.97592,1.01082,1.08937,1.18725,1.29115,1.49493,1.73289,0.24371,0.23426,0.23234,0.22932,4.32280,10.96051,10.85059,1.69228,1.64577,1.66549,1.66407,1.66143,2.63974,3.25747,3.26693,1.29480,0.16451,0.16214,0.16145,0.16154,0.16157,0.16148,0.16172,0.16177,0.16126,0.16019,0.15968,0.15952,0.15937,0.56190,1.94148,1.94048,1.93617,1.93496,1.93415,1.93297,1.93068,1.63088,0.70847,0.08991,0.08762,0.08762,0.08762,0.08752,0.08736,0.08736,0.08736,0.08736,0.08736,0.08736,0.08736,0.08736,0.08735,0.08735,0.08755,0.08769,0.08761,0.08720,0.08660,0.08646,0.08621,0.08601,0.08583,0.08688,0.09015,0.09485,0.14251,0.21598,1.13501,0.67327,0.37504,0.11846,0.08634,0.08308,0.08010,0.08050,1.65328,2.90972,3.56634,3.56932$1727|0.55668,0.55648,0.55632,0.55630,0.55630,0.55630,0.28514,0.24370,0.23975,0.23898,0.55868,0.54352,0.07437,0.00647,0.00603,0.00601,0.00601,0.00601,0.00602,0.00602,0.00602,0.00602,0.00607,0.00607,0.00607,0.00617,21.75399,26.26772,26.26772,26.26772,26.26772,23.54857,1.07501,1.07541,0.98455,0.49306,0.31670,0.13585,0.08565,0.07917,0.07796,0.07726,0.07726,0.07736,0.07751,0.07723,0.07730,0.07716,0.07721,0.07721,0.07721,0.07721,0.07721,0.07707,0.07707,0.08833,0.07574,0.07274,0.07108,0.07041,0.07041,5.71145,3.86368,0.09584,0.09850,0.07809,0.05472,0.05330,0.05331,0.05314,0.05415,0.11305,0.21136,0.30018,0.29926,0.29880,0.30296,18.76702,19.73121,0.54231,0.54384,0.56571,0.58554,0.60400,0.60563,0.60695,0.60897,0.61207,0.62280,0.71195,0.78796,0.95313,2.71942,2.72370,0.02894,0.02508,0.02508,0.02506,0.20055,0.42228,0.73732,0.74693,0.76536,0.65542,0.52020,0.44897,0.44556,0.44904,0.45283,0.45312,0.45360,0.47662,1.81809,1.86419,1.90733,1.91981,1.92750,1.93122,1.94172,1.94265,1.93243,1.91529,1.88635,1.49934,1.42118,1.41033,1.39684,1.40162,1.42457,1.47132,1.49604,1.51928,1.52166,1.52029,1.51900,0.34717,0.28720,0.25599,0.24310,2.33898,5.35395,2.30019,1.71725,1.65012,1.66003,1.65813,1.65849,1.66538,1.67139,1.67139,1.67211,0.17816,0.16661,0.16409,0.16378,0.16378,0.16380,0.16385,0.16367,0.16355,0.18375,0.20894,0.23787,0.23726,1.42266,1.55491,1.55489,1.55519,1.55591,1.55596,1.55601,1.55618,1.56158,1.53090,0.09914,0.09914,0.09903,0.09903,0.09922,0.09922,0.09853,0.09812,0.09753,0.09729,0.09700,0.09670,0.09647,0.09626,0.09622,0.09622,0.15520,0.10250,0.10369,0.09940,0.09719,0.09552,0.09548,0.09573,0.10508,0.11749,0.13835,0.16335,0.19037,0.22096,0.21408,0.21862,0.22456,0.23406,0.24187,0.25105,0.27092,0.27511,0.27370,7.45059,7.45059%4|$1|0$1|1$1728|1.34614,0.66265,0.61678,0.43021,0.31518,0.20422,0.20416,0.20355,0.20613,0.20523,0.20523,0.19931,0.19378,0.18889,0.18740,0.18739,0.18755,0.18783,0.18778,0.18737,0.18737,0.18733,0.18834,0.18873,0.19152,0.19645,11.09875,11.14158,11.14158,10.89002,10.36593,10.03464,9.75412,9.51438,9.09809,8.60320,8.15930,7.59225,7.07685,6.33212,5.94155,5.42229,4.99624,4.57764,4.15185,3.67328,3.23979,2.75253,2.41272,2.07428,1.74819,1.49511,1.22616,0.97212,0.77602,0.77501,0.77377,0.77439,0.77390,0.77544,0.77868,0.77753,0.77320,0.79217,9.78530,9.78530,0.03415,0.01773,0.01773,0.01766,0.01775,0.01956,0.03147,0.15476,0.53203,0.53508,0.53794,0.53825,0.54004,0.53746,0.53760,0.53715,0.53699,0.53494,0.53478,0.53430,0.42987,0.31495,0.25800,0.25324,0.25081,0.24964,0.25773,2.06681,0.09755,0.05706,0.04780,0.04856,0.13700,0.28072,0.57104,5.82561,11.62518,0.65261,0.65158,0.65446,0.65994,0.66247,0.66651,0.67680,0.68903,0.70027,0.97274,2.72294,3.94953,4.12143,4.18222,4.18205,4.18205,4.18216,4.12315,4.09487,4.04729,3.49872,1.76766,1.33570,0.97478,0.92483,0.93268,0.97288,1.02852,1.11475,1.22293,1.43683,1.73037,0.25236,0.24415,0.23679,0.23598,4.21957,10.88851,10.63068,1.63269,1.62313,1.64432,1.63788,1.64103,2.65997,3.41229,3.42174,1.24441,0.16405,0.16335,0.16240,0.16255,0.16272,0.16272,0.16269,0.16263,0.16240,0.16129,0.16072,0.16055,0.16082,0.54730,1.94601,1.94343,1.93908,1.93497,1.93497,1.93428,1.93363,1.62720,0.71942,0.08766,0.08709,0.08695,0.08695,0.08691,0.08691,0.08691,0.08691,0.08691,0.08691,0.08693,0.08693,0.08693,0.08691,0.08691,0.08691,0.08683,0.08676,0.08662,0.08613,0.08554,0.08529,0.08517,0.08509,0.08612,0.08743,0.09156,0.13124,0.20608,1.14248,0.69282,0.37986,0.11424,0.08208,0.07602,0.07373,0.07367,1.76662,3.00393,3.56855,3.57325$1727|0.55971,0.55971,0.55957,0.55957,0.55959,0.55959,0.22419,0.17707,0.17367,0.17365,0.56321,0.54864,0.05809,0.00582,0.00562,0.00562,0.00562,0.00562,0.00561,0.00561,0.00561,0.00561,0.00569,0.00570,0.00570,0.00570,21.70950,26.30230,26.30230,26.30230,26.30230,23.86523,1.10674,1.10070,1.00121,0.49101,0.29423,0.12187,0.08411,0.07878,0.07783,0.07783,0.07779,0.07779,0.07761,0.07761,0.07753,0.07755,0.07738,0.07740,0.07749,0.07736,0.07735,0.07735,0.07725,0.08095,0.07677,0.07408,0.07225,0.07161,0.07161,5.74896,3.78520,0.11572,0.12109,0.07913,0.05297,0.05200,0.05197,0.05158,0.05291,0.10989,0.20475,0.31147,0.30507,0.30521,0.30838,18.65742,19.69865,0.54622,0.54900,0.56566,0.58820,0.60672,0.60725,0.60822,0.60861,0.60823,0.61467,0.73306,0.79217,0.99962,2.70355,2.71198,0.02525,0.02510,0.02487,0.02470,0.19862,0.44277,0.73266,0.75608,0.76649,0.65661,0.51914,0.44264,0.44020,0.44285,0.44804,0.45220,0.45493,0.46973,1.84966,1.88361,1.90393,1.91139,1.91587,1.92287,1.93958,1.94074,1.92530,1.91241,1.88776,1.49546,1.40926,1.39214,1.38510,1.38693,1.42102,1.45538,1.47446,1.49770,1.50155,1.50156,1.50292,0.36273,0.30277,0.27023,0.26037,2.37629,5.38762,2.26873,1.73747,1.65516,1.66156,1.65800,1.65886,1.66114,1.66306,1.66830,1.66814,0.17542,0.16321,0.16324,0.16303,0.16298,0.16298,0.16285,0.16285,0.16289,0.18297,0.21478,0.24649,0.24661,1.40945,1.55950,1.55772,1.55794,1.55632,1.55524,1.55415,1.55342,1.55346,1.52568,0.09911,0.09911,0.09911,0.09919,0.09927,0.09927,0.09927,0.09927,0.09927,0.09927,0.09927,0.09927,0.09927,0.09927,0.09927,0.09932,0.09989,0.10117,0.10041,0.09949,0.09905,0.09905,0.09899,0.09954,0.10801,0.12095,0.14199,0.17314,0.19728,0.21658,0.21860,0.22179,0.22543,0.23534,0.24437,0.24995,0.27754,0.28314,0.28298,7.43144,7.43144%4|$1|0$1|1$1727|0.53542,0.53513,0.53505,0.53493,0.53508,0.53508,0.35150,0.32811,0.32660,0.32661,0.54309,0.52564,0.12359,0.00866,0.00647,0.00647,0.00647,0.00647,0.00647,0.00647,0.00649,0.00649,0.00651,0.00699,0.00704,0.00709,22.45918,26.02067,26.02067,26.02067,26.02067,23.09936,1.07442,1.07733,0.98870,0.47116,0.29289,0.11572,0.08165,0.07884,0.07782,0.07754,0.07754,0.07758,0.07756,0.07760,0.07760,0.07765,0.07765,0.07765,0.07762,0.07762,0.07771,0.07779,0.07789,0.08024,0.07729,0.07544,0.07326,0.07193,0.07202,5.76511,4.01893,0.10739,0.10921,0.07158,0.05257,0.05156,0.05121,0.05088,0.05306,0.10853,0.20644,0.31270,0.30565,0.30536,0.30817,18.87698,19.71071,0.54390,0.54482,0.56338,0.58511,0.60720,0.60750,0.60849,0.61150,0.61411,0.63113,0.74428,0.80283,0.97845,2.68209,2.68973,0.02658,0.02454,0.02437,0.02633,0.18602,0.42208,0.73700,0.76460,0.77927,0.66215,0.51687,0.44069,0.43960,0.44126,0.44842,0.45524,0.44995,0.46302,1.87327,1.92024,1.94523,1.95387,1.96004,1.96728,1.97844,1.97929,1.96142,1.93294,1.90817,1.47648,1.37934,1.36440,1.35326,1.35175,1.37266,1.41200,1.45273,1.46888,1.47387,1.47766,1.47742,0.40030,0.32249,0.29381,0.27885,2.25135,5.34802,2.27164,1.70031,1.65050,1.65047,1.65055,1.65055,1.65397,1.65617,1.65675,1.65752,0.18481,0.16597,0.16345,0.16352,0.16333,0.16333,0.16340,0.16340,0.16340,0.17854,0.20385,0.23475,0.23515,1.44043,1.56080,1.56062,1.56011,1.55946,1.55878,1.55907,1.56077,1.56146,1.53267,0.09886,0.09886,0.09878,0.09881,0.09885,0.09880,0.09880,0.09880,0.09880,0.09880,0.09880,0.09876,0.09876,0.09876,0.09876,0.09876,0.09932,0.09975,0.10198,0.09974,0.09872,0.09849,0.09886,0.09978,0.11067,0.12647,0.14758,0.17418,0.20363,0.23208,0.22945,0.23000,0.23607,0.24356,0.24712,0.25049,0.26438,0.26431,0.26430,7.48751,7.48751$1728|1.35176,0.66172,0.59273,0.42815,0.31567,0.20684,0.20686,0.20627,0.20648,0.20635,0.20635,0.20228,0.19383,0.18915,0.18816,0.18872,0.18905,0.18920,0.18870,0.18860,0.18860,0.18804,0.18806,0.18873,0.18995,0.19526,11.28108,11.29644,11.29644,11.17688,10.70390,10.14618,9.52945,9.07773,8.76076,8.33010,7.87405,7.24621,6.76176,6.29802,5.73810,5.30131,4.90891,4.43150,4.02910,3.62774,3.24123,2.83516,2.37208,1.98958,1.68978,1.43524,1.25265,0.98286,0.79098,0.78846,0.77656,0.77419,0.77228,0.77372,0.77658,0.78062,0.78718,0.80841,9.74693,9.75789,0.02392,0.01947,0.01947,0.01943,0.01933,0.01946,0.02968,0.14411,0.53335,0.54091,0.54130,0.54320,0.54280,0.54009,0.53998,0.54018,0.53948,0.53781,0.53470,0.53260,0.42837,0.31983,0.26557,0.25991,0.25583,0.25378,0.25763,2.06864,0.08952,0.05704,0.04437,0.04488,0.10098,0.20641,0.48095,6.68494,11.53559,0.65266,0.65523,0.65654,0.66207,0.66530,0.67168,0.67716,0.68236,0.69832,0.94791,2.63075,3.87781,4.04551,4.19526,4.19774,4.19893,4.19313,4.16693,4.10354,3.99877,3.52080,1.75979,1.33710,1.03257,0.96796,0.97867,1.02151,1.06021,1.15839,1.28120,1.45748,1.68959,0.25439,0.24636,0.24307,0.24424,4.50419,10.91063,10.74575,1.60382,1.57786,1.59516,1.59679,1.59684,2.83568,3.83871,3.83746,1.08794,0.16674,0.16612,0.16592,0.16589,0.16613,0.16621,0.16621,0.16597,0.16597,0.16485,0.16425,0.16378,0.16366,0.52866,1.95723,1.94741,1.94054,1.94040,1.93957,1.94007,1.93876,1.61325,0.72364,0.08735,0.08706,0.08720,0.08720,0.08684,0.08673,0.08673,0.08701,0.08701,0.08709,0.08682,0.08682,0.08682,0.08682,0.08682,0.08682,0.08750,0.08660,0.08661,0.08628,0.08587,0.08542,0.08542,0.08524,0.08614,0.08902,0.09148,0.12918,0.20825,1.16485,0.67871,0.33643,0.11126,0.07765,0.07286,0.07014,0.07058,1.92731,3.06715,3.50489,3.51770%4|$1|0$1|1$1724|0.55507,0.55361,0.55276,0.55258,0.55188,0.55188,0.55009,0.54915,0.54851,0.54636,0.53272,0.36272,0.09479,0.07947,0.07952,0.10033,0.13152,0.22862,0.14898,0.13931,0.13616,0.13614,0.13663,0.13812,0.14010,0.15926,0.16768,11.82258,11.99540,11.81180,7.44533,0.00394,0.00084,0.00084,0.00080,0.00080,0.00079,0.00079,0.00079,0.00079,0.00079,0.00079,0.00079,0.00079,0.00079,0.00079,0.00079,0.00079,0.00079,0.00079,0.00079,0.00079,0.00079,0.00079,0.00079,0.25999,0.00874,0.00811,0.00807,0.00807,0.00962,0.23661,0.23579,0.23544,4.68600,3.23126,0.03135,0.03131,0.03131,0.03130,0.03179,0.15745,0.25039,0.35170,0.33194,0.32931,0.33429,1.59613,2.45262,0.66531,0.52901,0.53204,0.54137,0.55428,0.55481,0.55609,0.54933,0.53491,0.52524,0.53075,0.53910,0.55901,1.13708,2.44881,0.06916,0.04397,0.03392,0.03418,0.03925,0.04702,0.07775,4.20471,6.06935,0.77389,0.75766,0.75926,0.76380,0.76631,0.77218,0.78289,0.78980,0.80196,0.96171,3.90584,6.73259,7.03777,7.14244,7.17147,7.18222,7.18222,6.41596,5.77861,4.41582,1.39715,1.39086,1.39778,1.40350,1.42293,1.52306,1.71542,1.94748,2.07644,2.09059,2.09222,2.10017,0.33145,0.25370,0.21843,0.21226,3.76650,11.15941,10.99047,1.80505,1.76463,1.76987,1.77193,1.77247,1.77522,1.77625,1.77761,1.76988,0.17878,0.17932,0.17880,0.17887,0.17886,0.17911,0.17911,0.17911,0.17911,0.19659,0.25468,0.31694,0.31650,1.57828,1.81617,1.80308,1.79104,1.77827,1.77474,1.77055,1.75881,1.73876,1.65451,0.06426,0.03242,0.02207,0.01596,0.01319,0.01152,0.01136,0.01135,0.01107,0.01091,0.01082,0.01078,0.01066,0.01066,0.01053,0.01143,1.97794,0.02349,0.02303,0.02313,0.02252,0.02112,0.02112,0.02112,0.02112,0.02123,0.02172,0.03810,0.08344,1.33199,0.73612,0.37587,0.10332,0.07224,0.07124,0.07155,0.07662,3.23007,3.99349,4.16936,4.16799$1723|0.11364,0.11364,0.11424,0.11438,0.11438,0.11460,0.11595,0.11949,0.13006,0.14683,0.36919,0.34008,0.08383,0.02866,0.01175,0.01107,0.01083,0.01083,0.01083,0.01081,0.01080,0.01079,0.01106,0.01124,0.01130,0.02376,2.09868,2.08922,2.08018,1.89245,1.62607,1.21684,0.76606,0.37137,0.10824,0.07747,0.07475,0.06968,0.06970,0.06940,0.06932,0.06931,0.06906,0.06909,0.06916,0.06927,0.06922,0.06942,0.06942,0.06943,0.06944,0.06933,0.06933,0.06941,0.06955,0.06986,0.07057,0.07225,0.07627,0.08567,0.12281,0.14585,0.14555,0.14602,2.17384,0.98563,0.01577,0.00892,0.00892,0.00862,0.00862,0.00863,0.00896,0.01143,0.05135,0.34714,0.34798,37.76748,37.99030,0.25862,0.25846,0.25873,0.25956,0.25962,0.26019,0.26183,0.26910,0.27261,0.43764,1.13710,1.40575,1.75070,2.66626,2.66489,0.04033,0.03815,0.03816,0.04817,0.35085,0.65183,0.72992,0.73012,0.72888,0.63389,0.42748,0.32396,0.32176,0.32604,0.33263,0.33578,0.33522,0.35316,1.73357,1.74086,1.73846,1.74011,1.74309,1.75786,1.77844,1.78088,1.78047,1.77113,1.75566,1.14297,0.90603,0.78493,0.68628,0.62682,0.61260,0.60653,0.60252,0.59915,0.59641,0.58299,0.57427,0.56496,0.55793,0.55250,0.54682,1.50904,2.70808,2.08848,1.69723,1.51966,1.50729,1.42342,1.38263,1.38775,1.38828,1.38828,1.39020,0.22111,0.17414,0.15590,0.15515,0.15505,0.15503,0.15500,0.15490,0.15490,0.15481,0.15492,0.15513,0.15498,0.23259,1.70645,1.70586,1.69958,1.69873,1.69767,1.69796,1.69796,1.70196,1.70009,0.10284,0.10284,0.10268,0.10268,0.10274,0.10272,0.10272,0.10273,0.10273,0.10273,0.10275,0.10271,0.10272,0.10272,0.10279,0.10281,0.10460,0.10889,0.10603,0.08088,0.05442,0.02964,0.01829,0.01183,0.00996,0.00880,0.00836,0.00788,0.00779,0.00767,0.00743,0.00733,0.00725,0.00725,0.00725,0.00725,0.00729,0.00763,0.00785,10.89651,10.89651%4|$1|0$1|1$1727|0.53141,0.53137,0.53136,0.53127,0.53106,0.53097,0.43523,0.42089,0.42037,0.42035,0.51925,0.54583,0.13611,0.00832,0.00703,0.00703,0.00703,0.00703,0.00703,0.00703,0.00703,0.00703,0.00706,0.00743,0.00745,0.00767,13.89520,26.13204,26.15616,26.15616,26.15616,10.82982,3.21999,3.22427,0.37082,0.31624,0.21183,0.08290,0.06626,0.06626,0.06646,0.06651,0.06651,0.06664,0.06678,0.06693,0.06693,0.06723,0.07028,0.07236,0.08600,0.07058,0.07113,0.07058,0.07039,0.07136,0.06977,0.06865,0.06802,0.06733,0.06730,6.56868,4.71018,0.08912,0.08785,0.07053,0.05256,0.05223,0.05157,0.05145,0.05346,0.11179,0.21942,0.30505,0.30785,0.30800,0.31040,23.21237,24.03788,0.51646,0.51776,0.53554,0.55776,0.57171,0.57276,0.57315,0.57380,0.57648,0.59535,0.70879,0.76840,0.97395,2.64785,2.65082,0.02621,0.02232,0.02232,0.02339,0.18225,0.41508,0.71195,0.74125,0.74487,0.64214,0.50918,0.44023,0.44035,0.44270,0.44641,0.44696,0.44827,0.46288,1.84801,1.90680,1.92927,1.94167,1.95013,1.96556,1.97400,1.97531,1.96489,1.95015,1.90824,1.41099,1.34106,1.32636,1.31113,1.30760,1.33869,1.39304,1.42080,1.45250,1.46712,1.47053,1.46354,0.36984,0.30255,0.27750,0.25930,2.42074,5.94164,2.50313,1.67669,1.60233,1.60287,1.60289,1.60239,1.60325,1.60901,1.60935,1.60870,0.16325,0.15466,0.15257,0.15252,0.15207,0.15180,0.15186,0.15182,0.15140,0.19701,0.28625,0.38852,0.39232,0.96647,1.14972,1.28111,1.39993,1.48489,1.48591,1.48631,1.48643,1.50066,1.48884,0.11307,0.11407,0.11425,0.11583,0.11585,0.11354,0.07664,0.04658,0.02891,0.02152,0.01517,0.00873,0.00685,0.00616,0.00616,0.00616,2.01601,0.02577,0.02517,0.02481,0.02481,0.02481,0.02478,0.02478,0.02637,0.03425,0.04808,0.10633,0.17553,0.28188,0.23614,0.24014,0.24049,0.24864,0.25000,0.25035,0.25317,0.25308,0.25313,7.48275,7.47982$1724|1.26451,0.68350,0.61611,0.46143,0.33622,0.21311,0.21189,0.21159,0.21248,0.21225,0.21245,0.20570,0.19403,0.18953,0.18748,0.18792,0.18791,0.18951,0.18811,0.18789,0.18789,0.18682,0.18653,0.18776,0.18943,0.19387,17.42679,17.42679,17.42679,0.00614,0.00592,0.00580,0.00580,0.00580,0.00580,0.00580,0.00580,0.00580,0.00580,0.00580,0.00580,0.00580,0.00580,0.00580,0.00580,0.00579,0.00579,0.00579,0.00634,0.00774,0.01269,0.44893,0.76832,1.10795,1.26859,1.21203,1.12062,1.06817,1.05190,1.05084,1.05025,1.05072,1.04211,1.04173,9.07073,9.07053,0.01830,0.01832,0.01824,0.01788,0.01789,0.01959,0.02919,0.15729,0.48442,0.50592,0.50685,0.50742,0.50784,0.50765,0.50710,0.50722,0.50722,0.50729,0.50744,0.50692,0.45545,0.37884,0.31736,0.30660,0.30111,0.30030,0.30702,2.05735,0.09917,0.06347,0.05175,0.05407,0.13845,0.25761,0.45605,6.71022,12.91605,0.65906,0.66044,0.66401,0.66890,0.67158,0.67552,0.68226,0.69261,0.70414,0.91620,2.59204,4.00443,4.14634,4.26178,4.26178,4.26178,4.26102,4.22724,4.19903,4.13998,3.63200,2.08929,1.62204,1.20359,1.09538,1.10871,1.14237,1.20515,1.30116,1.40399,1.54153,1.70954,0.35519,0.34390,0.33605,0.33419,3.94126,10.00264,9.40542,1.78581,1.72422,1.74983,1.75814,1.75604,3.32474,4.03618,4.03560,1.27102,0.17062,0.16976,0.16925,0.16903,0.16902,0.16902,0.16888,0.16888,0.16858,0.16795,0.16795,0.16745,0.16706,0.53827,2.05034,2.04893,2.04116,2.03880,2.03807,2.03981,2.03887,1.75499,0.65432,0.09565,0.09509,0.09518,0.09525,0.09492,0.09507,0.09507,0.09507,0.09507,0.09507,0.09507,0.09507,0.09507,0.09507,0.09507,0.09507,0.09503,0.09499,0.09457,0.09438,0.09423,0.09367,0.09341,0.09379,0.09575,0.10053,0.11000,0.16099,0.22884,1.06251,0.68388,0.40668,0.14477,0.09713,0.08988,0.08629,0.08595,1.66912,2.85231,3.48707,3.49495%4|$1|0$1|1$1725|0.14481,0.14422,0.14434,0.14427,0.14412,0.14357,0.17058,0.19557,0.30021,0.41409,0.57856,0.43813,0.09085,0.02515,0.01400,0.01400,0.01400,0.01400,0.01423,0.01444,0.01526,0.01817,0.12638,0.27110,0.42340,0.69440,27.50898,27.50898,27.50898,27.16207,13.31665,0.01774,0.01582,0.01354,0.01354,0.01340,0.01333,0.01333,0.01333,0.01333,0.01334,0.01334,0.01334,0.01334,0.01334,0.01334,0.01344,0.01521,0.74992,5.13895,5.56401,5.54564,5.51833,2.52319,1.52176,1.38475,1.25962,1.23314,1.22188,1.23074,1.24208,1.24365,1.24295,1.29282,9.44028,9.44207,0.02188,0.01921,0.01924,0.01925,0.01921,0.01982,0.02402,0.11361,0.55921,0.56798,0.56867,0.56926,0.56918,0.56867,0.56709,0.56709,0.56694,0.56572,0.56424,0.56243,0.42907,0.29618,0.22179,0.21455,0.20966,0.20891,0.21780,2.06702,0.09133,0.06153,0.04462,0.04469,0.11476,0.24372,0.51990,6.02798,11.97030,0.63013,0.62997,0.63403,0.63836,0.64118,0.64548,0.65491,0.66763,0.69421,1.06698,2.49774,3.67685,3.80298,3.88519,3.89014,3.89193,3.89006,3.82736,3.79729,3.75148,3.21107,1.64732,1.25963,0.96147,0.89941,0.90480,0.94516,0.99969,1.10838,1.22931,1.47153,1.74119,0.28735,0.27977,0.27265,0.27175,3.94710,9.70246,9.51524,1.39608,1.38256,1.41219,1.41788,1.42329,2.67487,3.65137,3.64997,0.71179,0.17206,0.16989,0.16966,0.16973,0.16973,0.16970,0.16958,0.16952,0.16953,0.16890,0.16863,0.16832,0.16844,0.53124,2.17000,2.16670,2.16118,2.16083,2.16062,2.16075,2.16158,1.86250,0.69723,0.09643,0.09607,0.09607,0.09607,0.09607,0.09591,0.09591,0.09591,0.09591,0.09591,0.09591,0.09591,0.09591,0.09594,0.09594,0.09594,0.09594,0.09566,0.09568,0.09543,0.09513,0.09485,0.09463,0.09443,0.09716,0.10220,0.11252,0.16270,0.22501,1.04429,0.64479,0.38814,0.15211,0.11397,0.10528,0.10083,0.10084,1.75803,2.81803,3.47654,3.49505$1726|0.52310,0.52186,0.52090,0.51931,0.51903,0.51697,0.42279,0.40720,0.40419,0.40360,0.48906,0.42233,0.06342,0.03305,0.03287,0.10834,0.32729,0.38585,0.03848,0.02855,0.02344,0.02344,0.02344,0.02344,0.02374,0.02374,26.81309,27.66664,27.66664,27.66664,27.62129,7.82232,3.58404,3.62177,0.12437,0.07909,0.06568,0.05178,0.05158,0.05159,0.05159,0.05163,0.05168,0.05184,0.05202,0.05221,0.05233,0.05298,0.05394,0.05554,0.05663,0.05627,0.05669,0.05757,0.05781,0.05807,0.05782,0.05759,0.05738,0.05715,0.05706,3.42074,2.13506,0.12339,0.11214,0.08572,0.05720,0.05534,0.05491,0.05471,0.05640,0.11023,0.20847,0.30472,0.29719,0.29721,0.30184,13.72316,15.30457,0.52919,0.53075,0.54662,0.56724,0.58879,0.59086,0.59237,0.59305,0.59938,0.60700,0.69754,0.77074,0.92935,2.79266,2.79611,0.02590,0.02539,0.02525,0.02837,0.19788,0.43457,0.70637,0.73797,0.75006,0.64977,0.52402,0.46121,0.46147,0.46360,0.47149,0.47285,0.47486,0.48422,1.84923,1.87936,1.89579,1.90034,1.90155,1.91875,1.92980,1.92814,1.92003,1.89436,1.86139,1.57962,1.51915,1.51250,1.49676,1.49893,1.52080,1.53649,1.55063,1.57049,1.57358,1.57546,1.57634,0.30933,0.24394,0.21599,0.20873,2.45879,5.48707,2.42856,1.82675,1.75434,1.75811,1.75549,1.75620,1.75967,1.76156,1.76471,1.76428,0.16711,0.15504,0.15346,0.15338,0.15307,0.15287,0.15275,0.15261,0.15261,0.19205,0.27916,0.37581,0.37995,0.96492,1.13093,1.26136,1.38298,1.47495,1.47750,1.48125,1.48279,1.48428,1.47985,0.11280,0.11289,0.11292,0.11477,0.11747,0.11295,0.07713,0.04776,0.03140,0.02362,0.01684,0.00931,0.00684,0.00632,0.00632,0.00684,2.00500,0.02673,0.02596,0.02524,0.02480,0.02431,0.02419,0.02426,0.02625,0.03525,0.05138,0.10897,0.16615,0.27459,0.23756,0.23247,0.23610,0.24875,0.25210,0.25144,0.25972,0.25968,0.25972,7.49846,7.49846%4|$1|0$1|1$1726|0.53788,0.53732,0.53713,0.53741,0.53732,0.53732,0.38223,0.34584,0.34358,0.34316,0.53662,0.53726,0.11259,0.00782,0.00652,0.00652,0.00651,0.00651,0.00651,0.00651,0.00651,0.00651,0.00702,0.00718,0.00718,0.00754,28.34340,28.54883,28.54883,28.54883,28.44563,8.52615,3.63722,3.71450,0.20324,0.17277,0.13316,0.06972,0.01577,0.01310,0.01310,0.01305,0.01305,0.01305,0.01305,0.01305,0.01305,0.01305,0.01305,0.01305,0.01305,0.01305,0.01305,0.01305,0.01305,0.01305,0.01308,0.01308,0.01316,0.01327,0.01327,2.47686,2.34877,2.22309,2.20314,1.08250,0.03278,0.03233,0.03235,0.03237,0.03336,0.09684,0.23842,0.38489,0.37674,0.37608,0.37740,18.54297,19.60939,0.52531,0.52719,0.53831,0.55539,0.57713,0.57842,0.57965,0.58033,0.58225,0.59578,0.69998,0.77124,0.94710,2.66101,2.66101,0.02688,0.02684,0.02661,0.02712,0.19415,0.42449,0.70350,0.74028,0.75110,0.64840,0.52579,0.46229,0.45930,0.46126,0.46529,0.46464,0.46487,0.47854,1.86710,1.89954,1.93560,1.93560,1.93991,1.94315,1.94818,1.95035,1.93879,1.92147,1.88963,1.54433,1.47639,1.46880,1.45685,1.45846,1.46992,1.48742,1.51136,1.53161,1.53821,1.53788,1.53850,0.32322,0.26708,0.24058,0.23579,2.07180,4.74115,2.24436,1.77541,1.68856,1.68810,1.68514,1.68101,1.68536,1.68824,1.69027,1.69072,0.17281,0.16402,0.15690,0.15671,0.15675,0.15643,0.15638,0.15601,0.15600,0.19714,0.28700,0.37045,0.37022,1.00224,1.16991,1.29179,1.40893,1.47395,1.47647,1.47952,1.48049,1.48468,1.47159,0.11286,0.11338,0.11340,0.11328,0.11335,0.11269,0.07530,0.04560,0.02855,0.02058,0.01427,0.00780,0.00602,0.00562,0.00562,0.00562,2.03046,0.02058,0.02053,0.02053,0.02049,0.02044,0.02044,0.02044,0.02293,0.02900,0.04308,0.09054,0.15060,0.24051,0.22839,0.23620,0.23619,0.25283,0.25209,0.25158,0.25952,0.25982,0.26195,8.01734,8.01734$1726|1.03494,0.66882,0.60900,0.44689,0.33565,0.21262,0.21038,0.20920,0.20865,0.20830,0.20782,0.20405,0.19338,0.18605,0.18409,0.18463,0.18607,0.18813,0.18558,0.18465,0.18449,0.18412,0.18485,0.18562,0.18660,0.19221,20.86954,20.86954,20.86954,19.49792,7.08278,0.01555,0.01342,0.01211,0.01209,0.01209,0.01209,0.01209,0.01206,0.01206,0.01201,0.01201,0.01201,0.01201,0.01201,0.01201,0.01201,0.01564,0.92114,2.88491,2.95574,2.93085,2.88193,0.40967,0.40813,5.68622,0.14753,0.05254,0.03284,0.02688,0.02503,0.02431,0.02418,0.02306,0.02293,0.02285,0.02207,0.02187,0.02175,0.02177,0.02177,0.02218,0.02216,0.02706,0.86822,0.87153,0.87723,0.87777,0.87777,0.87407,0.87416,0.87386,0.87510,0.87469,0.87298,0.87208,0.56032,0.23150,0.13616,0.13196,0.12826,0.12810,0.13231,2.53128,0.11314,0.07421,0.04739,0.04743,0.11381,0.22904,0.51253,7.38754,11.78867,0.62243,0.62352,0.62501,0.62917,0.63726,0.64036,0.65230,0.65965,0.68188,0.94592,2.49171,3.72382,3.91869,3.99487,3.99881,3.99881,3.99973,3.97505,3.95877,3.91122,3.32167,1.49975,1.12467,0.86055,0.81216,0.81343,0.84423,0.91036,1.00380,1.17665,1.42413,1.78558,0.26103,0.25353,0.24858,0.24800,4.83801,11.43129,11.25469,1.72500,1.71100,1.72617,1.73145,1.73151,2.36818,2.78368,2.78391,1.47542,0.16432,0.16215,0.16191,0.16154,0.16163,0.16156,0.16156,0.16136,0.16113,0.15980,0.15955,0.15917,0.15888,0.47945,2.11841,2.11841,2.11502,2.11445,2.11445,2.11381,2.11381,1.78874,0.72457,0.10085,0.10018,0.10010,0.10016,0.10016,0.10016,0.10016,0.10021,0.10010,0.10016,0.10020,0.10028,0.10026,0.10026,0.10026,0.10022,0.10013,0.10013,0.09997,0.09988,0.09962,0.09943,0.09925,0.09919,0.10634,0.12214,0.14918,0.20512,0.26880,0.82021,0.59970,0.41770,0.24433,0.20063,0.19240,0.18780,0.19493,1.18946,1.87810,2.51138,2.83821%4|$1|0$1|1$1727|0.53436,0.53405,0.53413,0.53400,0.53397,0.53397,0.46882,0.45492,0.45413,0.45378,0.54109,0.52702,0.12818,0.00588,0.00577,0.00577,0.00577,0.00577,0.00577,0.00577,0.00577,0.00577,0.00583,0.00583,0.00583,0.00622,1.58210,48.71930,48.71930,48.71930,48.71930,18.15688,2.40178,2.44342,0.40060,0.15282,0.09415,0.04579,0.04264,0.04264,0.04230,0.04230,0.04231,0.04235,0.04239,0.04242,0.04248,0.04248,0.04255,0.04572,0.04587,0.04324,0.04284,0.04293,0.04293,0.04300,0.04742,0.05013,0.05480,0.05685,0.05665,25.92667,6.70417,0.19457,0.18682,0.13910,0.09521,0.09078,0.09021,0.08913,0.09051,0.14084,0.20622,0.28230,0.27966,0.28166,0.28738,28.42878,28.72726,0.51588,0.51697,0.52897,0.54873,0.56144,0.56223,0.56328,0.56462,0.56480,0.57333,0.68308,0.74851,0.91027,2.82587,2.83519,0.02340,0.02340,0.02332,0.02338,0.17544,0.40373,0.69156,0.73941,0.75349,0.63907,0.51568,0.45772,0.45609,0.45663,0.46112,0.46258,0.46347,0.47993,1.80515,1.83654,1.84747,1.85538,1.86234,1.87006,1.87639,1.87700,1.86607,1.85027,1.82698,1.60429,1.54420,1.53472,1.51926,1.51818,1.53413,1.55694,1.57379,1.58066,1.58377,1.58593,1.58752,0.26802,0.21665,0.19660,0.18346,2.21342,4.67478,2.31038,1.84502,1.76199,1.75870,1.74913,1.74426,1.75300,1.75461,1.75461,1.75291,0.17562,0.16214,0.15686,0.15583,0.15520,0.15508,0.15478,0.15467,0.15452,0.19689,0.27936,0.37288,0.37361,0.97961,1.14113,1.25330,1.35969,1.42334,1.42628,1.43002,1.43370,1.44075,1.43727,0.11040,0.11038,0.11057,0.11602,0.11531,0.11105,0.07629,0.04476,0.02763,0.02098,0.01490,0.00803,0.00611,0.00569,0.00569,0.00569,2.01075,0.02252,0.01974,0.01974,0.01968,0.01948,0.01948,0.01948,0.02010,0.02351,0.03414,0.08043,0.13774,0.21938,0.21174,0.21912,0.23153,0.25556,0.25708,0.25199,0.25572,0.25807,0.25838,7.83205,7.83205$1726|1.01719,0.66683,0.60886,0.45302,0.32439,0.21495,0.21349,0.21269,0.21274,0.21245,0.21255,0.20655,0.19279,0.18589,0.18328,0.18376,0.18473,0.18555,0.18524,0.18459,0.18426,0.18424,0.18493,0.18609,0.18776,0.18815,21.67788,21.67788,21.67788,20.57749,7.35049,0.01662,0.01646,0.01322,0.01187,0.01187,0.01187,0.01187,0.01187,0.01187,0.01188,0.01188,0.01188,0.01188,0.01188,0.01191,0.01191,0.01368,1.00327,2.89476,2.96165,2.95603,2.92133,0.32229,0.32140,5.79903,0.12366,0.06269,0.03869,0.02772,0.02599,0.02465,0.02450,0.02351,0.02351,0.02301,0.02253,0.02253,0.02255,0.02254,0.02255,0.02289,0.02381,0.02988,0.83418,0.84394,0.84680,0.84781,0.84728,0.84605,0.84488,0.84411,0.84307,0.84108,0.83938,0.83821,0.48028,0.22184,0.14829,0.14576,0.14386,0.14435,0.15678,2.12972,0.13677,0.07863,0.04846,0.04912,0.12425,0.27261,0.66340,6.99288,12.21371,0.63258,0.63446,0.63658,0.64142,0.64658,0.64823,0.66049,0.66992,0.67894,1.01623,2.52129,3.76809,3.94223,4.07688,4.07688,4.07688,4.07450,4.03625,4.00873,3.94640,3.30326,1.67567,1.30233,0.96419,0.88704,0.89589,0.92159,1.01248,1.11478,1.23677,1.44453,1.77089,0.33217,0.32607,0.31948,0.31797,4.69998,11.18725,11.05462,1.59678,1.57227,1.58417,1.58155,1.58081,2.63246,3.28473,3.28639,1.21330,0.16552,0.16536,0.16505,0.16533,0.16548,0.16548,0.16555,0.16535,0.16511,0.16441,0.16398,0.16376,0.16351,0.35902,2.32568,2.32568,2.32568,2.32495,2.32495,2.32542,2.32542,2.14146,1.12506,0.10587,0.10528,0.10508,0.10492,0.10493,0.10483,0.10485,0.10485,0.10486,0.10487,0.10491,0.10491,0.10491,0.10491,0.10488,0.10489,0.10489,0.10501,0.10492,0.10485,0.10469,0.10440,0.10430,0.10493,0.11784,0.14336,0.18241,0.26289,0.32442,0.67605,0.51620,0.40129,0.30415,0.27889,0.27376,0.26613,0.27008,1.03651,1.61215,2.50766,2.97806%4|$1|0$1|1$1723|0.08103,0.07998,0.07987,0.07984,0.08065,0.08094,0.08062,0.08062,0.08038,0.08028,0.08057,0.08057,0.08052,0.08019,0.07998,0.08084,0.08075,0.08076,0.09108,0.09232,0.10256,0.12130,0.30055,0.47325,0.72400,1.11331,3.54977,5.31432,7.03434,8.48543,8.48543,0.05856,0.00566,0.00461,0.00461,0.00461,0.00461,0.00457,0.00457,0.00457,0.00457,0.00457,0.00457,0.00457,0.00457,0.00457,0.00457,0.00457,0.00457,0.00457,0.00457,0.00457,0.00457,0.00457,0.00468,0.27384,0.24177,0.04411,0.00827,0.00817,0.00817,0.00817,0.00851,0.00851,11.71099,11.64339,0.00715,0.00715,0.00715,0.00715,0.00715,0.00715,0.00715,0.00778,0.03350,0.34328,0.34306,36.26299,36.61202,0.39399,0.39284,0.39528,0.39766,0.39871,0.39871,0.39813,0.39418,0.39086,0.38865,0.38879,0.38852,0.41252,5.83787,5.83787,0.05563,0.05563,0.05546,0.08084,0.62247,0.89433,1.78725,1.78325,1.78538,1.41356,0.95426,0.78201,0.75398,0.74057,0.72902,0.75278,0.77712,0.85615,2.90809,3.04999,3.16381,3.18811,3.23599,3.26509,3.29350,3.29056,3.21090,3.11115,2.94804,2.01847,1.67360,1.58144,1.48262,1.45494,1.46488,1.47504,1.48445,1.48746,1.48990,1.48726,1.47991,0.87204,0.80086,0.74537,0.71878,4.47756,9.95171,9.95171,0.70196,0.70653,0.72882,0.73468,0.74086,0.85910,0.90790,0.90312,0.90101,0.19856,0.15342,0.12199,0.10135,0.10029,0.10029,0.10020,0.10008,0.09995,0.10117,0.10619,0.11097,0.13842,1.06716,1.13014,1.14066,1.14782,1.15612,1.15657,1.15622,1.15490,0.64831,0.26157,0.07701,0.07704,0.07704,0.07700,0.07672,0.07672,0.07672,0.07688,0.07711,0.07711,0.07714,0.07717,0.07724,0.07720,0.07815,0.09430,0.33471,0.08241,0.08064,0.08075,0.08035,0.07877,0.07827,0.07779,0.07776,0.07768,0.07787,0.07792,0.07824,0.07850,0.07858,0.07958,0.08023,0.08102,0.08255,0.08492,1.04328,1.12670,1.14452,1.87145,1.90103$1723|0.02186,0.02065,0.02031,0.02031,0.02025,0.02025,0.02025,0.02025,0.02040,0.02213,0.55627,0.54999,0.02602,0.01787,0.01786,0.08660,0.29053,0.41636,0.02479,0.01557,0.01306,0.01306,0.01306,0.01318,0.01318,0.01339,0.01594,49.90267,49.90267,49.90267,49.90267,0.00333,0.00283,0.00283,0.00283,0.00283,0.00283,0.00283,0.00283,0.00283,0.00283,0.00283,0.00283,0.00283,0.00283,0.00283,0.00284,0.00284,0.00352,0.00560,0.00728,0.06667,2.70388,0.00866,0.00866,0.01046,0.05794,0.08159,0.10504,0.10572,0.10590,0.11914,0.11922,0.11988,3.88695,2.30456,0.02729,0.02715,0.02717,0.02704,0.02837,0.11069,0.18098,0.42438,0.32152,0.26341,0.26380,4.34075,5.96991,0.69981,0.70350,0.78189,0.85121,0.92275,0.93135,0.93851,0.95196,0.95751,0.96553,0.97745,0.98857,1.01485,1.08344,1.08773,0.11382,0.04484,0.02668,0.02676,0.03049,0.04434,0.76022,1.25802,1.71230,0.62312,0.44228,0.37772,0.37992,0.38145,0.38614,0.38686,0.38776,0.39826,2.53062,2.55897,2.58135,2.58360,2.58511,2.58511,2.58626,2.58516,2.54910,2.52059,2.50186,2.34102,2.14839,2.07877,2.03780,2.02459,2.05345,2.09281,2.15118,2.20658,2.21167,2.21073,2.21469,0.13249,0.12916,0.12431,0.12427,3.12456,8.49984,2.81349,1.95006,1.90417,1.92413,1.92413,1.92460,1.93104,1.93990,1.93990,1.93341,0.18058,0.17895,0.17895,0.17897,0.17900,0.17900,0.17900,0.17900,0.17884,0.17943,0.18065,0.18183,0.18083,1.97466,2.02522,2.02522,2.02538,2.02521,2.02521,2.02542,2.02529,2.02833,2.02685,0.09855,0.09855,0.09760,0.09740,0.09725,0.09708,0.09705,0.09705,0.09705,0.09705,0.09705,0.09697,0.09722,0.09722,0.09688,0.08625,0.07291,0.05735,0.05276,0.04829,0.04581,0.04050,0.03882,0.03837,0.03831,0.03830,0.03827,0.04139,0.04600,1.48495,0.61473,0.25438,0.03339,0.02674,0.02674,0.02675,0.02695,1.59245,3.46014,4.36826,4.36618%4|$1|0$1|1$1728|0.11603,0.11610,0.11622,0.11634,0.11694,0.11728,0.11858,0.12224,0.13236,0.14424,0.35542,0.33543,0.07776,0.02608,0.01002,0.00935,0.00935,0.00918,0.00918,0.00918,0.00920,0.00920,0.00920,0.00998,0.00998,0.01033,28.37234,28.37234,28.37234,28.37234,28.37234,0.03538,0.00547,0.00547,0.00397,0.00393,0.00393,0.00373,0.00373,0.00373,0.00373,0.00373,0.00373,0.00373,0.00373,0.00373,0.00373,0.00373,0.00373,0.00373,0.00374,0.00374,0.00374,0.00374,0.00374,0.00374,5.51654,6.04891,6.32504,6.45144,6.20126,5.12198,1.00090,0.18350,1.82414,0.76219,0.02476,0.01027,0.00897,0.00844,0.00844,0.00844,0.00881,0.01141,0.04868,0.33755,0.33814,36.57263,36.66138,0.19535,0.19497,0.19573,0.19614,0.19651,0.19983,0.20422,0.22007,0.23157,0.69489,1.41890,1.63336,1.87755,2.35697,2.36137,0.03771,0.03679,0.03461,0.03812,0.28682,0.56779,0.84071,0.84804,0.83650,0.69012,0.45381,0.32358,0.32091,0.32402,0.33114,0.33268,0.33521,0.35280,1.74700,1.74612,1.74157,1.74313,1.74601,1.76453,1.77949,1.78463,1.77964,1.77271,1.76402,1.23360,0.97923,0.83517,0.72065,0.64514,0.63060,0.61751,0.61388,0.60715,0.60692,0.58083,0.56643,0.56178,0.54675,0.53998,0.53496,1.45663,2.64620,2.07873,1.70762,1.56220,1.54382,1.45111,1.37514,1.37737,1.38103,1.38268,1.38203,0.21619,0.16921,0.15990,0.15826,0.15805,0.15789,0.15786,0.15786,0.15781,0.15872,0.15990,0.16389,0.16024,0.17825,1.64031,1.71028,1.74311,1.76296,1.76150,1.76361,1.77056,1.79473,1.81979,0.12023,0.12024,0.12001,0.12472,0.12566,0.11883,0.08274,0.05173,0.03268,0.02494,0.01778,0.00979,0.00848,0.00791,0.00791,0.00903,2.00466,0.00880,0.00694,0.00693,0.00672,0.00599,0.00586,0.00576,0.00576,0.00576,0.00576,0.00576,0.00576,0.00576,0.00576,0.00576,0.00576,0.00575,0.00575,0.00575,0.00575,0.00577,0.00629,10.17569,10.17569$1724|0.55500,0.55415,0.55330,0.55269,0.55264,0.55147,0.55126,0.55018,0.54948,0.54814,0.53007,0.33783,0.10750,0.09479,0.09484,0.11369,0.14103,0.20569,0.15559,0.14772,0.14506,0.14497,0.14580,0.14806,0.15019,0.15427,0.16538,13.38400,13.53026,13.53026,4.07286,0.00392,0.00271,0.00247,0.00247,0.00247,0.00247,0.00247,0.00247,0.00247,0.00247,0.00247,0.00247,0.00247,0.00247,0.00247,0.00252,0.00252,0.03078,3.96386,0.00397,0.00357,0.00342,0.00317,0.00317,0.23036,0.00232,0.00218,0.00218,0.00218,0.00218,0.00218,0.12625,0.35937,4.15813,2.03366,0.02893,0.02893,0.02892,0.02892,0.02918,0.15900,0.25378,0.35079,0.33614,0.33012,0.32973,1.60435,2.56002,0.77795,0.56597,0.57327,0.57760,0.59084,0.59142,0.59283,0.59003,0.57882,0.56799,0.56931,0.57645,0.59077,1.05030,2.73340,0.06311,0.03811,0.03510,0.03653,0.04292,0.05278,0.09948,4.45211,6.20345,0.79509,0.77694,0.77419,0.78424,0.78821,0.79125,0.80076,0.81333,0.82849,1.07124,3.53681,6.55915,6.97163,7.11423,7.12080,7.14154,7.13438,6.25458,5.49239,4.22782,1.44732,1.43161,1.43997,1.44869,1.46119,1.57045,1.72334,1.92658,2.06914,2.07790,2.07799,2.08301,0.36322,0.28178,0.25644,0.24197,4.30676,11.37554,11.09991,1.75919,1.75594,1.76303,1.76303,1.76451,1.76544,1.77473,1.77505,1.76666,0.17798,0.17682,0.17685,0.17753,0.17784,0.17777,0.17770,0.17743,0.17745,0.20518,0.26243,0.31862,0.32176,1.58276,1.81972,1.77739,1.74528,1.72438,1.71642,1.71027,1.70129,1.69059,0.90960,0.09533,0.09512,0.09516,0.09501,0.09501,0.09501,0.09501,0.09506,0.09506,0.09506,0.09511,0.09511,0.09511,0.09511,0.09517,0.09516,0.09701,0.09815,0.09961,0.09762,0.09662,0.09364,0.09323,0.09314,0.09469,0.10208,0.11668,0.16822,0.22555,0.88349,0.76093,0.46700,0.20712,0.17395,0.16854,0.16656,0.19510,2.19765,2.69256,3.11241,3.12988%4|$1|0$1|1$1721|1.05307,0.68390,0.63175,0.47835,0.34368,0.21932,0.21706,0.21667,0.21559,0.21527,0.21451,0.20755,0.19513,0.18598,0.18455,0.18455,0.18535,0.18535,0.18535,0.18535,0.18490,0.18454,0.18569,0.18629,0.18830,0.20028,8.66834,8.71390,8.71390,7.45618,3.04356,0.01893,0.00691,0.00537,0.00508,0.00508,0.00508,0.00508,0.00508,0.00508,0.00508,0.00508,0.00508,0.00511,0.00511,0.00513,0.00517,0.00517,0.13185,0.52394,1.51652,1.56736,1.64534,0.09531,0.09537,0.10681,0.10681,0.16398,0.51484,0.53806,0.72037,0.89993,0.98708,1.06168,0.88495,0.67946,0.05307,0.02152,0.02035,0.01994,0.02000,0.02211,0.02418,0.04207,1.03192,1.04170,1.11253,1.68757,1.97587,1.08618,1.06631,1.07211,1.07333,1.05817,1.05616,1.05212,0.55350,0.22250,0.13719,0.13342,0.12894,0.12702,0.13010,2.93518,0.06812,0.04975,0.04541,0.04691,0.08081,0.14670,0.75182,6.66095,8.17898,0.55656,0.55744,0.55770,0.56268,0.56573,0.56830,0.57951,0.59278,0.61197,0.96337,2.36263,3.43859,3.62518,3.73010,3.73235,3.73235,3.73005,3.65581,3.62459,3.55778,2.68025,0.99686,0.74589,0.53952,0.50689,0.50895,0.52919,0.59672,0.69898,0.88926,1.27478,1.74131,0.15673,0.15375,0.15265,0.15207,4.63898,12.48590,12.42975,1.28082,1.28613,1.29591,1.29524,1.28946,2.04665,2.71407,2.72886,0.93110,0.15709,0.15623,0.15576,0.15572,0.15587,0.15613,0.15613,0.15613,0.15586,0.15468,0.15427,0.15406,0.15379,0.39179,2.07007,2.06753,2.06506,2.06425,2.06508,2.06480,2.06410,1.85057,0.93601,0.10470,0.10356,0.10341,0.10338,0.10338,0.10338,0.10338,0.10339,0.10339,0.10342,0.10341,0.10341,0.10341,0.10341,0.10338,0.10338,0.10350,0.10343,0.10333,0.10420,0.10418,0.10312,0.10312,0.10354,0.11256,0.13519,0.16922,0.24089,0.31509,0.73305,0.56656,0.42131,0.27638,0.24228,0.23688,0.23066,0.23616,1.19220,1.93950,2.77881,2.91700$1726|0.53669,0.53639,0.53639,0.53616,0.53609,0.53609,0.46699,0.45327,0.45314,0.45314,0.52912,0.54406,0.13522,0.00792,0.00687,0.00687,0.00687,0.00687,0.00687,0.00687,0.00687,0.00690,0.00724,0.00738,0.00738,0.00786,25.65963,30.78105,30.78105,30.78105,30.75766,7.61301,3.15472,3.26667,0.30573,0.23715,0.17273,0.08276,0.01500,0.01214,0.01214,0.01198,0.01198,0.01198,0.01198,0.01199,0.01199,0.01199,0.01199,0.01199,0.01199,0.01199,0.01199,0.01199,0.01199,0.01199,0.01199,0.01199,0.01205,0.01211,0.01234,1.07829,1.40445,1.54615,1.07329,0.56178,0.02999,0.02800,0.02789,0.02789,0.02789,0.07945,0.24409,0.49401,0.49759,0.49778,0.50097,16.60563,18.02333,0.52812,0.52902,0.53898,0.56119,0.57832,0.57897,0.58023,0.58278,0.59136,0.61198,0.77818,0.86365,1.04497,2.49016,2.49761,0.02895,0.02705,0.02687,0.02765,0.21031,0.44523,0.75770,0.78325,0.79204,0.68073,0.55279,0.47821,0.47537,0.47791,0.48386,0.48449,0.48390,0.50188,1.86069,1.87578,1.88751,1.88863,1.89073,1.89273,1.89273,1.89023,1.87984,1.87254,1.85877,1.74082,1.69838,1.69546,1.67943,1.67645,1.68535,1.69875,1.70850,1.71681,1.71843,1.71896,1.71753,0.26820,0.21431,0.19798,0.19100,1.34646,2.78675,2.43859,2.37869,2.36404,2.35627,2.34872,2.34243,2.34417,2.34307,2.34106,2.33437,0.15181,0.14748,0.14465,0.14138,0.14032,0.13985,0.13959,0.13906,0.13809,0.16127,0.31315,0.47521,0.47531,0.88989,1.10087,1.25789,1.40183,1.48655,1.49145,1.49597,1.50045,1.50480,1.48989,0.11064,0.11058,0.11080,0.11264,0.11350,0.11108,0.07481,0.04300,0.02613,0.01903,0.01259,0.00706,0.00597,0.00551,0.00551,0.00551,2.02061,0.02039,0.02039,0.02037,0.02027,0.02028,0.02028,0.02028,0.02156,0.02601,0.03991,0.08823,0.14233,0.24380,0.22013,0.22269,0.22547,0.24363,0.24894,0.25184,0.25737,0.25846,0.25661,7.60517,7.60517%4|$1|0$1|1$1726|0.53427,0.53292,0.53305,0.53325,0.53325,0.53325,0.47991,0.46924,0.46835,0.46791,0.53439,0.53011,0.13308,0.00735,0.00682,0.00682,0.00682,0.00678,0.00678,0.00678,0.00678,0.00678,0.00678,0.00678,0.00708,0.00754,25.75006,30.51910,30.51910,30.51910,30.51910,7.89368,3.16109,3.27326,0.30168,0.24499,0.17636,0.09762,0.01492,0.01237,0.01227,0.01227,0.01227,0.01227,0.01227,0.01227,0.01227,0.01227,0.01225,0.01225,0.01225,0.01222,0.01222,0.01224,0.01224,0.01224,0.01228,0.01237,0.01237,0.01237,0.01237,1.10652,1.34113,1.50817,1.00003,0.49641,0.02714,0.02714,0.02714,0.02708,0.02786,0.07597,0.27084,0.48720,0.48919,0.48937,0.49036,16.67169,18.08370,0.53251,0.53422,0.54988,0.56902,0.58377,0.58376,0.58499,0.58767,0.58840,0.60757,0.73647,0.82933,1.05823,2.48318,2.48715,0.03026,0.02635,0.02628,0.02842,0.22170,0.44324,0.74816,0.77528,0.77488,0.67021,0.55085,0.48857,0.48628,0.48609,0.48694,0.48751,0.48951,0.50310,1.87725,1.89862,1.91006,1.91227,1.91941,1.91879,1.92260,1.92208,1.91081,1.90139,1.88913,1.73038,1.67217,1.66211,1.65366,1.64831,1.66340,1.67887,1.69843,1.70441,1.70611,1.70488,1.70223,0.30878,0.25256,0.23752,0.22314,1.34946,2.71129,2.43427,2.38624,2.37214,2.36207,2.35181,2.34328,2.34270,2.34385,2.34355,2.33834,0.14946,0.14644,0.14203,0.13913,0.13699,0.13650,0.13561,0.13528,0.13489,0.16816,0.33695,0.49622,0.50151,0.84673,1.05591,1.22118,1.39327,1.48693,1.49637,1.50267,1.50945,1.51906,1.51036,0.11148,0.11164,0.11168,0.11317,0.11664,0.11181,0.07469,0.04408,0.02805,0.01952,0.01284,0.00741,0.00566,0.00557,0.00557,0.00557,2.02294,0.01844,0.01840,0.01834,0.01834,0.01835,0.01835,0.01837,0.01923,0.02183,0.03211,0.07575,0.13633,0.23518,0.22460,0.22270,0.22463,0.24363,0.24870,0.24769,0.26677,0.26632,0.26782,7.45909,7.45909$1721|1.10176,0.70782,0.65135,0.47540,0.33819,0.21338,0.21061,0.20967,0.20914,0.20843,0.20796,0.20302,0.19050,0.18298,0.18214,0.18369,0.18561,0.18788,0.18571,0.18362,0.18306,0.18306,0.18399,0.18441,0.18465,0.19115,8.67465,8.69934,8.69934,7.38639,3.24127,0.01006,0.00573,0.00523,0.00497,0.00497,0.00497,0.00490,0.00490,0.00490,0.00490,0.00490,0.00491,0.00491,0.00491,0.00491,0.00491,0.00596,0.12925,0.57336,1.52091,1.58451,1.62666,0.09420,0.09434,0.10355,0.10394,0.16145,0.51805,0.53814,0.71205,0.88863,1.00260,1.11751,0.96102,0.73177,0.05249,0.02018,0.01923,0.01883,0.01883,0.01883,0.02189,0.03384,1.05202,1.06071,1.11699,1.61771,1.89807,1.09195,1.07948,1.07941,1.07935,1.07223,1.06393,1.06160,0.53189,0.20914,0.12143,0.11904,0.11682,0.11762,0.11776,2.96882,0.06838,0.05220,0.04461,0.04446,0.08514,0.14110,0.68747,6.62663,8.19453,0.56160,0.56283,0.56266,0.56583,0.56957,0.57207,0.58462,0.59932,0.61059,0.96283,2.34032,3.48264,3.62535,3.73349,3.73834,3.73834,3.73696,3.68187,3.64316,3.54806,2.65457,1.09132,0.77287,0.55765,0.52597,0.53260,0.55913,0.61767,0.72000,0.91122,1.27356,1.74857,0.16604,0.16480,0.16496,0.16593,4.63774,12.35269,12.29037,1.29593,1.30036,1.31953,1.32104,1.31959,1.96236,2.49154,2.50162,1.02517,0.15727,0.15637,0.15594,0.15565,0.15568,0.15568,0.15559,0.15548,0.15542,0.15429,0.15422,0.15336,0.15326,0.40957,2.07618,2.07578,2.07516,2.07487,2.07334,2.07340,2.07361,1.89462,0.96590,0.10510,0.10368,0.10353,0.10361,0.10361,0.10367,0.10367,0.10367,0.10367,0.10371,0.10371,0.10371,0.10372,0.10372,0.10372,0.10371,0.10371,0.10371,0.10535,0.10341,0.10334,0.10322,0.10304,0.10344,0.11446,0.13541,0.16930,0.24811,0.31264,0.72374,0.51746,0.39510,0.29043,0.25619,0.24940,0.24178,0.25059,1.17763,1.78722,2.76508,2.95626%4|$1|0$1|1$1726|0.53038,0.52983,0.52881,0.52811,0.52858,0.52858,0.49282,0.48361,0.48323,0.48280,0.53064,0.52259,0.15234,0.01049,0.00700,0.00700,0.00700,0.00700,0.00700,0.00700,0.00700,0.00701,0.00712,0.00715,0.00715,0.00725,27.81951,28.54088,28.54088,28.54088,28.51558,2.30377,1.54230,1.59922,0.57203,0.18983,0.11767,0.04661,0.04450,0.04427,0.04427,0.04427,0.04427,0.04437,0.04436,0.04438,0.04438,0.04438,0.04442,0.04442,0.04466,0.04466,0.04471,0.04476,0.04463,0.04475,0.04744,0.04945,0.05276,0.05381,0.05364,0.82506,3.50976,8.12509,7.15319,4.50342,0.06961,0.06882,0.06840,0.06840,0.06873,0.11728,0.33974,0.70240,0.71453,0.71144,0.71880,22.18745,23.08812,0.52444,0.52862,0.54163,0.55864,0.56963,0.57063,0.57159,0.57748,0.58615,0.61203,0.77138,0.87811,1.06640,2.40816,2.41517,0.02826,0.02468,0.02423,0.02535,0.20869,0.45615,0.76098,0.77875,0.78599,0.67292,0.53388,0.45705,0.45671,0.45644,0.46344,0.46355,0.46574,0.46930,2.07561,2.47362,2.75493,2.75458,2.75412,2.75118,2.75154,2.74583,2.68303,2.59110,2.49384,1.03590,0.96994,0.97300,0.97224,0.98746,1.09393,1.18327,1.27064,1.30893,1.31878,1.31592,1.31800,0.65877,0.55808,0.52145,0.50421,1.57556,2.98563,2.47843,2.39021,2.36639,2.35634,2.34267,2.33572,2.33882,2.34294,2.34397,2.33909,0.15027,0.14842,0.14235,0.14010,0.13840,0.13784,0.13721,0.13572,0.13453,0.17250,0.33063,0.50462,0.50620,0.84377,1.04383,1.20489,1.36444,1.46163,1.46932,1.47873,1.49013,1.49171,1.48148,0.11150,0.11160,0.11165,0.11179,0.11307,0.11203,0.07434,0.04314,0.02491,0.01762,0.01308,0.00740,0.00625,0.00560,0.00560,0.00560,2.02257,0.02031,0.01979,0.01972,0.01967,0.01965,0.01951,0.01948,0.02156,0.02537,0.03678,0.07986,0.13568,0.22535,0.21148,0.21816,0.22873,0.24294,0.24970,0.25350,0.26658,0.26704,0.26756,6.93303,6.93303$1721|1.09207,0.67365,0.61059,0.45481,0.33081,0.22124,0.22076,0.21877,0.21805,0.21738,0.21675,0.20338,0.19226,0.18657,0.18473,0.18513,0.18561,0.18666,0.18630,0.18594,0.18526,0.18479,0.18550,0.18629,0.18670,0.19027,8.24970,8.26612,8.26612,6.96733,2.87045,0.01607,0.00536,0.00528,0.00519,0.00515,0.00515,0.00515,0.00515,0.00515,0.00515,0.00515,0.00515,0.00516,0.00516,0.00516,0.00516,0.00516,0.11739,0.54534,1.49403,1.56324,1.66883,0.09182,0.09182,0.10135,0.10153,0.16638,0.52186,0.54111,0.69304,0.81971,0.89668,0.97016,0.84500,0.64800,0.08019,0.03734,0.03650,0.03518,0.03538,0.03768,0.04281,0.05879,0.91858,0.91627,1.08655,1.61220,1.85987,1.07633,1.03876,1.03070,1.02304,1.00498,1.00118,0.99643,0.58289,0.23005,0.12703,0.12538,0.12270,0.12215,0.12659,2.92844,0.08223,0.05285,0.04403,0.04446,0.08630,0.16155,0.56480,6.61450,8.41037,0.56064,0.56264,0.56319,0.56440,0.56610,0.56690,0.58713,0.60605,0.63477,0.94265,1.83125,2.58885,2.81950,3.03224,3.30503,3.61367,3.62316,3.57485,3.52458,3.47631,2.67862,1.20589,0.90438,0.58453,0.54480,0.54888,0.57450,0.64561,0.74903,0.92842,1.33454,1.77898,0.13197,0.13188,0.13186,0.13198,4.73925,12.29732,12.29732,1.22942,1.23186,1.24135,1.24337,1.24121,2.22843,2.90804,2.91961,0.84011,0.15843,0.15772,0.15725,0.15727,0.15721,0.15731,0.15728,0.15714,0.15703,0.15587,0.15577,0.15526,0.15512,0.28440,2.15251,2.15201,2.15181,2.15164,2.15137,2.15182,2.15182,2.06360,1.39978,0.10418,0.10407,0.10393,0.10378,0.10378,0.10380,0.10389,0.10389,0.10389,0.10388,0.10388,0.10388,0.10385,0.10383,0.10383,0.10383,0.10379,0.10379,0.10371,0.10361,0.10345,0.10345,0.10339,0.10349,0.11041,0.13628,0.17090,0.24271,0.30563,0.71260,0.53356,0.40509,0.28621,0.25616,0.25108,0.24599,0.25126,1.10109,1.78710,2.82092,2.85848%4|$1|0$1|1$1724|0.03573,0.03576,0.03536,0.03536,0.03559,0.03559,0.03559,0.03551,0.04081,0.04903,0.60691,0.55851,0.02941,0.00873,0.00845,0.00845,0.00845,0.00845,0.00845,0.00845,0.00845,0.00845,0.00918,0.00948,0.00979,0.00982,16.84262,37.66372,37.66372,37.66372,37.66372,0.75882,0.76461,3.46464,0.22567,0.04438,0.02403,0.00987,0.00942,0.00938,0.00942,0.00942,0.00942,0.00942,0.00942,0.00950,0.00950,0.00957,0.01000,0.01000,0.01000,0.00969,0.00970,0.00979,0.00983,0.01002,0.31643,0.07369,0.01744,0.01478,0.01473,0.01473,0.01475,0.01506,0.09287,0.17623,0.24559,0.29769,0.35990,0.40820,2.28308,2.38982,2.51148,2.60842,2.83589,3.43159,3.63649,3.69301,3.71941,0.12709,0.12376,0.12369,0.12384,0.12643,0.19241,0.29145,0.98233,1.08085,1.10829,1.20321,1.26444,1.37750,2.02672,2.09137,0.06131,0.03746,0.03239,0.03530,0.26724,0.47464,0.91317,0.92670,0.92886,0.73971,0.55690,0.47379,0.47170,0.47403,0.48201,0.48476,0.48578,0.49922,1.84872,1.85881,1.87143,1.87144,1.87292,1.87481,1.88097,1.88144,1.87337,1.85750,1.83791,1.66274,1.61598,1.61083,1.60201,1.60471,1.61282,1.63856,1.64410,1.65606,1.65693,1.65703,1.65024,0.17342,0.16375,0.15602,0.15264,1.53544,3.12045,2.27230,2.10649,2.07200,2.07451,2.06724,2.05992,2.06073,2.06324,2.06125,2.05545,0.19454,0.19478,0.19455,0.19445,0.19445,0.19460,0.19435,0.19411,0.19392,0.19707,0.20069,0.20750,0.20838,1.26796,1.34067,1.35111,1.35521,1.35881,1.35926,1.35904,1.36012,1.36012,1.34153,0.09484,0.09479,0.09492,0.09492,0.09502,0.09479,0.09470,0.09438,0.09408,0.09365,0.09344,0.09314,0.09314,0.09314,0.09314,0.09350,0.12774,0.09986,0.10103,0.09868,0.09582,0.09407,0.09456,0.09510,0.10214,0.11223,0.12915,0.15823,0.19221,0.24822,0.22052,0.21904,0.21924,0.22844,0.23361,0.23748,0.25579,0.25564,0.25537,7.39707,7.39707$1740|0.69541,0.67361,0.66908,0.66675,0.66216,0.65777,0.47487,0.37281,0.31682,0.27064,0.25586,0.19903,0.16962,0.16745,0.16745,0.16994,0.17487,0.18145,0.17571,0.17543,0.17488,0.17466,0.17507,0.17575,0.18127,0.19510,2.72074,24.62482,24.67459,24.67459,13.68972,0.00576,0.00337,0.00324,0.00321,0.00321,0.00321,0.00321,0.00321,0.00321,0.00321,0.00321,0.00321,0.00321,0.00321,0.00321,0.00321,0.00332,0.00332,0.00332,0.00353,0.07446,2.84664,0.01707,0.01707,0.18598,0.18535,0.18521,0.18524,0.18524,0.18524,0.18543,0.35411,0.59604,13.83450,13.83450,13.83450,13.83450,13.83275,13.83275,13.83275,13.84286,13.85073,13.85073,13.85073,13.85073,13.85073,13.78856,13.35401,0.55487,0.55068,0.56010,0.55997,0.55041,0.54389,0.53677,0.50905,0.49417,0.48103,0.48467,0.49714,0.55265,1.48795,2.61918,0.14355,0.06844,0.04299,0.04652,0.24192,0.57948,1.29312,1.36679,1.39399,0.91815,0.86434,0.83500,0.83107,0.83357,0.83343,0.83485,0.83760,0.83806,0.88846,2.41376,3.82418,4.01329,4.12856,4.12856,4.12856,4.12810,4.04619,3.95490,3.81381,2.72755,1.42802,1.13253,0.95690,0.90257,0.91456,0.93301,1.00705,1.10308,1.25771,1.53464,1.79965,1.17452,1.10735,1.08083,1.04916,5.55491,12.39405,12.36698,1.31909,1.30957,1.31313,1.31152,1.30591,1.95743,2.62465,2.64683,0.93549,0.15237,0.15038,0.14971,0.14929,0.14930,0.14923,0.14923,0.14925,0.14923,0.15016,0.15078,0.15142,0.15302,1.46979,2.16191,2.16191,2.16191,2.16299,2.16270,2.16426,2.16641,2.16574,1.91148,0.09016,0.08963,0.08963,0.08963,0.08967,0.08970,0.08970,0.08970,0.08970,0.08974,0.08974,0.08978,0.08978,0.08982,0.08973,0.08973,0.08978,0.08938,0.08925,0.08904,0.08860,0.08868,0.08850,0.08864,0.09363,0.10460,0.12577,0.18631,0.25982,0.89675,0.61403,0.39855,0.21633,0.17046,0.16488,0.15775,0.16371,1.26466,1.99610,2.59437,2.63674%4|$1|0$1|1$1740|0.70027,0.67434,0.66410,0.65591,0.65068,0.64473,0.46909,0.37184,0.31816,0.27871,0.26303,0.20584,0.16815,0.16632,0.16613,0.16839,0.17263,0.18041,0.17568,0.17454,0.17417,0.17417,0.17398,0.17525,0.17730,0.18277,2.60162,24.87643,24.93363,24.93363,13.13040,0.00457,0.00401,0.00380,0.00320,0.00320,0.00320,0.00320,0.00320,0.00320,0.00320,0.00320,0.00320,0.00320,0.00320,0.00320,0.00321,0.00321,0.00328,0.00344,0.00344,0.06916,2.83821,0.01850,0.01847,0.18386,0.18347,0.18332,0.18328,0.18322,0.18326,0.18394,0.40790,0.72374,13.15607,13.16219,13.16219,13.16676,13.17959,13.17759,13.27585,13.32591,13.39467,13.42087,13.46712,13.48831,13.48831,13.41440,12.97488,0.55989,0.54284,0.54757,0.55801,0.55137,0.54153,0.53056,0.51468,0.49600,0.49175,0.49295,0.49562,0.56015,1.47058,2.61243,0.14080,0.07606,0.04578,0.04753,0.24259,0.55090,1.33286,1.45416,1.47645,0.90665,0.86358,0.82730,0.82579,0.82746,0.82634,0.82963,0.83239,0.83507,0.88571,2.40625,3.74623,3.98038,4.13400,4.13422,4.13422,4.13505,4.04170,3.95880,3.78370,2.65199,1.46963,1.19862,1.00886,0.96022,0.96439,0.99212,1.05815,1.13973,1.26429,1.50611,1.78401,1.16772,1.09409,1.04739,1.02703,5.33511,12.42414,12.42414,1.35057,1.32613,1.33156,1.32364,1.32295,1.96316,2.54024,2.57798,0.97888,0.14909,0.14856,0.14802,0.14796,0.14785,0.14773,0.14794,0.14794,0.14812,0.14901,0.14939,0.15159,0.15476,1.47739,2.15558,2.15477,2.15533,2.15384,2.15545,2.15827,2.15860,2.15530,1.93460,0.09052,0.08994,0.08914,0.08913,0.08923,0.08930,0.08934,0.08932,0.08932,0.08932,0.08932,0.08932,0.08966,0.08966,0.08970,0.08970,0.08964,0.08938,0.08920,0.08907,0.08899,0.08882,0.08894,0.08930,0.09251,0.10074,0.11982,0.18353,0.25476,0.88127,0.63314,0.40055,0.22009,0.17671,0.16764,0.15913,0.16542,1.26645,1.95519,2.60795,2.68892$1724|0.03453,0.03453,0.03449,0.03455,0.03455,0.03455,0.03454,0.03590,0.03636,0.04366,0.59864,0.57694,0.02409,0.00861,0.00818,0.00818,0.00818,0.00820,0.00820,0.00820,0.00820,0.00822,0.00844,0.00918,0.00974,0.00978,15.69775,38.52670,38.52670,38.52670,38.49507,0.76038,0.76047,3.44711,0.23347,0.03607,0.02190,0.01011,0.01007,0.01007,0.01008,0.01008,0.01008,0.01008,0.01008,0.01008,0.01008,0.01008,0.01114,0.01114,0.01317,0.01023,0.01023,0.01036,0.01036,0.01036,0.30974,0.07019,0.01896,0.01504,0.01504,0.01504,0.01521,0.01529,0.10152,0.16705,0.25140,0.31877,0.38314,0.46317,2.18746,2.34779,2.41714,2.55025,2.82626,3.44834,3.68898,3.74831,3.74610,0.13862,0.13036,0.13216,0.13360,0.13666,0.19481,0.30559,0.94022,1.05273,1.08464,1.18863,1.26788,1.35441,2.05521,2.10240,0.06757,0.03772,0.03220,0.03459,0.27257,0.50409,0.89984,0.90713,0.90256,0.73587,0.56764,0.48557,0.48007,0.48078,0.48313,0.48693,0.48925,0.51130,1.83919,1.85718,1.87413,1.88359,1.88993,1.89891,1.90352,1.90277,1.89281,1.87231,1.84763,1.63851,1.58157,1.56524,1.55842,1.55698,1.56439,1.58166,1.59546,1.60454,1.60830,1.60397,1.59985,0.22160,0.20123,0.19009,0.18611,1.37827,3.14528,2.25695,2.10170,2.07088,2.06980,2.06151,2.05576,2.05639,2.05958,2.06183,2.05768,0.19509,0.19327,0.19341,0.19381,0.19381,0.19405,0.19405,0.19389,0.19360,0.19704,0.20395,0.21132,0.21138,1.25992,1.34593,1.35793,1.36390,1.36366,1.36311,1.36311,1.36517,1.36647,1.34095,0.09820,0.09838,0.09847,0.09863,0.09871,0.09879,0.10964,0.09080,0.08504,0.08095,0.07769,0.07203,0.07037,0.06952,0.06932,0.06959,0.64963,0.08888,0.08798,0.08200,0.07902,0.07547,0.07562,0.07577,0.08167,0.09427,0.11092,0.13850,0.18195,0.27368,0.22211,0.21906,0.22359,0.22799,0.23643,0.23524,0.25203,0.25137,0.25136,7.45853,7.45853%4|$1|0$1|1$1724|0.03711,0.03711,0.03696,0.03644,0.03644,0.03644,0.03686,0.03767,0.04261,0.04940,0.59446,0.58206,0.03490,0.00861,0.00800,0.00796,0.00797,0.00797,0.00797,0.00797,0.00797,0.00797,0.00859,0.00896,0.00896,0.00951,15.89969,38.37204,38.37204,38.37204,38.37204,0.91758,0.92060,2.91980,0.28114,0.05293,0.03361,0.01833,0.01833,0.01833,0.01833,0.01833,0.01833,0.01841,0.01841,0.01841,0.01849,0.01864,0.01887,0.01973,0.02072,0.01921,0.01923,0.01933,0.01938,0.01944,0.23719,0.06195,0.02408,0.02282,0.02276,0.02276,0.02283,0.02298,0.08474,0.13392,0.17995,0.23576,0.29169,0.34775,2.44014,2.53280,2.61448,2.71651,2.87610,3.40388,3.58502,3.59417,3.58952,0.12595,0.12576,0.12700,0.12761,0.12829,0.19125,0.28796,0.96754,1.08760,1.12445,1.21461,1.27410,1.38011,2.01867,2.08993,0.06367,0.03926,0.03197,0.03386,0.24639,0.48075,0.92134,0.93198,0.92866,0.74205,0.56991,0.47800,0.47233,0.47250,0.47811,0.48009,0.48244,0.50666,1.84399,1.87038,1.88664,1.89302,1.90014,1.90683,1.91003,1.90833,1.89253,1.87484,1.85510,1.64729,1.58411,1.56838,1.55978,1.55648,1.57133,1.58693,1.59534,1.60287,1.60629,1.60851,1.60926,0.22657,0.20113,0.19099,0.18302,1.50428,3.05785,2.26178,2.13436,2.10684,2.09983,2.08986,2.08332,2.08722,2.08635,2.08674,2.08365,0.19521,0.19405,0.19393,0.19409,0.19415,0.19459,0.19426,0.19429,0.19404,0.19752,0.20832,0.21697,0.21792,1.21839,1.32984,1.34366,1.35404,1.35780,1.35809,1.35641,1.35675,1.35675,1.34636,0.09916,0.09946,0.09947,0.09959,0.09978,0.09984,0.10183,0.08586,0.07943,0.07350,0.06879,0.06452,0.06227,0.06061,0.06054,0.06085,0.82954,0.07632,0.07685,0.07546,0.07315,0.07278,0.07255,0.07301,0.07939,0.08955,0.10714,0.14420,0.18546,0.28003,0.22900,0.22215,0.22323,0.22971,0.23174,0.23265,0.24955,0.24954,0.24936,7.38328,7.38328$1740|0.71167,0.67355,0.66935,0.66171,0.65546,0.65016,0.45527,0.36180,0.31513,0.27622,0.26338,0.19855,0.17374,0.16873,0.16868,0.17118,0.17317,0.18154,0.17764,0.17550,0.17520,0.17517,0.17844,0.18327,0.18574,0.19419,2.69271,24.68340,24.78829,24.78829,13.50631,0.00618,0.00341,0.00305,0.00305,0.00305,0.00305,0.00305,0.00305,0.00305,0.00305,0.00305,0.00305,0.00305,0.00305,0.00305,0.00305,0.00305,0.00352,0.00385,0.00620,0.08443,2.82209,0.01831,0.01832,0.18354,0.18277,0.18284,0.18281,0.18268,0.18270,0.18392,0.41044,0.69782,13.23824,13.23824,13.23824,13.23824,13.23824,13.25277,13.26262,13.31149,13.35186,13.40116,13.41760,13.42337,13.42337,13.39883,12.94862,0.56537,0.54381,0.54769,0.54960,0.54817,0.54013,0.53717,0.50610,0.48452,0.47829,0.48512,0.49725,0.55244,1.52783,2.59192,0.12865,0.06844,0.04235,0.04486,0.24670,0.58758,1.30655,1.35299,1.37250,0.93847,0.86856,0.83756,0.83420,0.83632,0.83621,0.83918,0.84026,0.84070,0.89435,2.45829,3.80747,3.97177,4.12396,4.12483,4.12566,4.12651,4.00387,3.90416,3.76197,2.66275,1.37625,1.09204,0.91574,0.88629,0.90632,0.93821,1.00668,1.10950,1.26100,1.50438,1.76711,1.19016,1.11238,1.06821,1.03615,5.56284,12.42553,12.39504,1.31771,1.32271,1.33318,1.33131,1.32336,1.97349,2.52540,2.59260,0.98106,0.15386,0.14791,0.14748,0.14723,0.14717,0.14734,0.14734,0.14749,0.14749,0.14800,0.14913,0.15076,0.15287,1.53109,2.15371,2.15106,2.15106,2.15041,2.15278,2.15343,2.15446,2.15068,1.90493,0.09069,0.09022,0.08965,0.08965,0.08968,0.08977,0.08979,0.08979,0.08981,0.08981,0.08989,0.08989,0.08989,0.08989,0.08996,0.08996,0.08980,0.08970,0.08953,0.08921,0.08890,0.08875,0.08869,0.08888,0.09179,0.10069,0.12786,0.19614,0.27444,0.83988,0.63231,0.42564,0.23886,0.18446,0.17674,0.16755,0.16879,1.26100,1.95376,2.56900,2.64235%4|$1|0$1|1$1724|0.03429,0.03429,0.03429,0.03429,0.03429,0.03468,0.03475,0.03482,0.03701,0.04129,0.60544,0.57142,0.02695,0.00854,0.00854,0.00854,0.00854,0.00854,0.00851,0.00851,0.00853,0.00853,0.00897,0.00915,0.00915,0.00931,19.71844,35.69688,35.69688,35.69688,35.69688,0.79586,0.80702,3.39214,0.23883,0.04639,0.03057,0.01044,0.01044,0.01044,0.01044,0.01047,0.01047,0.01047,0.01047,0.01047,0.01047,0.01056,0.01059,0.01140,0.01142,0.01078,0.01086,0.01087,0.01092,0.01092,0.30626,0.07740,0.01735,0.01563,0.01563,0.01563,0.01563,0.01563,0.04066,0.07004,0.10105,0.12735,0.16768,0.23352,2.78782,2.86479,2.93283,2.99023,3.04771,3.18530,3.22132,3.21544,3.16761,0.13410,0.13147,0.13210,0.13243,0.13485,0.19844,0.31300,0.91885,1.04143,1.07269,1.16667,1.21091,1.32953,2.05889,2.12419,0.05903,0.03765,0.03331,0.03434,0.24383,0.48449,0.85160,0.86028,0.85323,0.69754,0.56098,0.47604,0.47327,0.47980,0.48393,0.48572,0.48515,0.50150,1.80336,1.82792,1.85346,1.86441,1.86377,1.86636,1.86636,1.86542,1.85499,1.84176,1.81847,1.63043,1.57775,1.57152,1.55243,1.54369,1.56342,1.59134,1.60729,1.62513,1.62753,1.61685,1.61572,0.19582,0.17647,0.17169,0.17035,1.52862,3.33546,2.17075,2.00718,1.96344,1.95604,1.95182,1.94363,1.94663,1.94575,1.94901,1.94556,0.19436,0.19096,0.19097,0.19096,0.19092,0.19095,0.19084,0.19007,0.19006,0.19507,0.20651,0.21917,0.21894,1.22581,1.31185,1.32829,1.34013,1.35043,1.34927,1.34927,1.34884,1.35286,1.34238,0.09938,0.09943,0.09948,0.09949,0.09949,0.09905,0.09837,0.09417,0.09264,0.09119,0.09021,0.08914,0.08854,0.08800,0.08809,0.08814,0.29674,0.09371,0.09685,0.09370,0.09323,0.09299,0.09299,0.09301,0.09306,0.09322,0.09322,0.09368,0.09439,0.09484,0.09501,0.09537,0.09581,0.09627,0.09809,0.10370,0.19400,0.19464,0.19053,7.52994,7.52407$1740|0.70537,0.67990,0.67224,0.67026,0.66022,0.64882,0.46743,0.37033,0.32558,0.27313,0.26142,0.19985,0.16988,0.16729,0.16724,0.16900,0.17210,0.18007,0.17507,0.17382,0.17379,0.17365,0.17391,0.17598,0.17744,0.18680,0.95993,22.06386,22.20291,22.20291,14.13542,0.00337,0.00332,0.00332,0.00306,0.00306,0.00306,0.00306,0.00306,0.00306,0.00305,0.00305,0.00305,0.00305,0.00305,0.00305,0.00305,0.00305,0.00305,0.00304,0.00319,0.08995,2.80021,0.01750,0.01750,0.17463,0.17415,0.17415,0.17407,0.17407,0.17407,0.17452,0.21265,0.25998,18.82355,18.82355,18.82355,18.82355,18.82355,18.82355,18.82355,18.82355,18.82355,18.82355,18.82355,18.82355,18.82355,18.56829,17.88144,0.53272,0.53100,0.53712,0.54011,0.54228,0.53570,0.52747,0.50231,0.48959,0.48000,0.48532,0.50139,0.55265,1.53463,2.56307,0.13814,0.06671,0.04611,0.04734,0.16563,0.40454,1.60965,1.86948,1.90059,0.94359,0.83255,0.79701,0.79155,0.79208,0.79156,0.79286,0.79332,0.79785,0.88234,2.47923,3.83971,4.05202,4.17033,4.17072,4.17072,4.16665,4.06276,3.98407,3.85029,2.74451,1.44826,1.22868,1.01248,0.95361,0.96248,0.98694,1.03534,1.13904,1.27844,1.49894,1.77394,1.20321,1.14199,1.10921,1.08102,5.51862,12.27732,12.26034,1.38808,1.37209,1.37581,1.37374,1.37312,2.06786,2.69092,2.72088,1.00112,0.15332,0.15118,0.15112,0.15094,0.15068,0.15068,0.15100,0.15106,0.15115,0.15132,0.15223,0.15367,0.15520,1.48293,2.14555,2.14508,2.14508,2.14533,2.14662,2.15051,2.15147,2.15285,1.94991,0.09001,0.08990,0.08990,0.08966,0.08969,0.08969,0.08969,0.08969,0.08969,0.08976,0.08982,0.08982,0.08984,0.08984,0.08984,0.08984,0.08976,0.08962,0.08956,0.08950,0.08948,0.08932,0.08900,0.08890,0.09148,0.09635,0.11431,0.17680,0.26794,0.93360,0.67264,0.43751,0.19622,0.13958,0.12719,0.12250,0.12565,1.32265,2.15200,2.66313,2.73840%4|$1|0$1|1$1724|3.40525,3.42845,3.43004,3.44904,3.46225,3.48257,3.46436,3.42900,3.37762,3.32574,3.16316,2.54501,1.23858,0.81949,0.67401,0.64852,0.61912,0.58027,0.17717,0.14827,0.13260,0.13195,0.13277,0.13277,0.13277,0.13444,35.02060,35.28338,35.28338,35.28338,35.28338,0.00320,0.00278,0.00274,0.00269,0.00268,0.00268,0.00268,0.00265,0.00265,0.00265,0.00265,0.00265,0.00265,0.00265,0.00265,0.00265,0.00265,0.00265,0.00265,0.00281,0.51495,2.24520,0.00621,0.00621,0.00630,0.00904,0.02715,0.09580,0.14073,0.14074,0.14193,0.14203,0.14253,3.14230,1.83941,0.00909,0.00880,0.00880,0.00880,0.00882,0.01092,0.01745,0.04658,0.22707,0.21947,0.21935,2.35720,3.75737,0.97404,0.85355,0.85547,0.85745,0.86297,0.86793,0.86989,0.87225,0.87245,0.87470,0.87691,0.87810,0.88070,0.88810,0.89254,0.14561,0.06140,0.03085,0.03136,0.09636,0.18030,0.84562,1.11860,1.34589,0.51521,0.45546,0.44229,0.45395,0.48143,0.53156,0.58110,0.62043,0.70806,0.85272,1.80508,3.06762,4.27059,5.29253,5.30343,5.31211,5.30545,1.93384,0.99282,0.19487,0.16894,0.16868,0.16842,0.16826,0.17080,0.23946,0.62297,1.29220,2.05095,2.17572,2.23370,2.28294,0.09762,0.09695,0.09683,0.09710,2.52159,6.38834,5.84051,1.85420,1.26001,1.25959,1.26036,1.26150,1.26451,1.26755,1.26737,1.26703,0.19375,0.17818,0.17821,0.17832,0.17830,0.17807,0.17807,0.17807,0.17804,0.18038,0.18847,0.19575,0.19597,2.35977,2.54185,2.54185,2.54185,2.54215,2.54312,2.54369,2.54369,2.54270,1.67834,0.00523,0.00512,0.00512,0.00512,0.00512,0.00512,0.00512,0.00520,0.00530,0.00558,0.00618,0.00692,0.00943,0.01220,0.01318,0.07905,1.55135,0.00347,0.00296,0.00287,0.00278,0.00278,0.00278,0.00278,0.00278,0.00278,0.00276,0.00276,0.00276,0.00276,0.00276,0.00276,0.00276,0.00276,0.00276,0.00277,0.00277,0.00313,0.00375,5.02077,5.01985$1723|0.64502,0.64437,0.64437,0.64461,0.64540,0.64572,0.54863,0.48430,0.44516,0.40281,0.32399,0.23944,0.16932,0.13565,0.12842,0.12858,0.12919,0.12935,0.13112,0.13429,0.14296,0.16352,0.16291,0.16395,0.16328,0.16301,0.16276,0.16384,39.57276,39.57276,0.16392,0.00508,0.00346,0.00345,0.00319,0.00319,0.00319,0.00319,0.00319,0.00319,0.00319,0.00319,0.00319,0.00319,0.00319,0.00319,0.00319,0.00319,0.00496,0.02929,1.80999,0.00553,0.00524,0.00524,0.00524,0.00580,0.37931,0.03147,0.00971,0.00944,0.00940,0.00944,0.00944,0.00967,6.82565,3.65717,0.02994,0.02978,0.02978,0.02978,0.03008,0.08296,0.19503,0.31716,0.32131,0.32409,0.32460,27.55519,28.02092,0.46562,0.46906,0.48275,0.49946,0.50669,0.50692,0.50695,0.50351,0.49294,0.48145,0.47908,0.47782,0.48498,5.12835,5.13619,0.03779,0.03778,0.03606,0.03746,0.16828,0.27135,1.84650,1.89991,1.92298,1.55978,0.82511,0.55593,0.53972,0.53575,0.53481,0.53760,0.54098,0.55191,2.33240,2.47366,2.55986,2.57597,2.59486,2.62133,2.65798,2.65798,2.65486,2.63402,2.60312,1.18041,0.97947,0.94938,0.92472,0.92363,0.92999,0.95018,0.96529,0.98344,0.98617,0.98744,0.98932,0.76541,0.72749,0.70660,0.69045,3.21175,7.42408,3.77187,1.41618,1.38845,1.77089,1.77919,1.78001,1.81054,1.82412,1.82336,1.82274,0.15587,0.14519,0.14520,0.14489,0.14468,0.14468,0.14479,0.14462,0.14460,0.17168,0.24623,0.33599,0.34510,0.73642,0.81069,0.82707,0.84181,0.83343,0.83175,0.83159,0.82464,0.79539,0.68149,0.16745,0.12430,0.11462,0.11073,0.10375,0.10135,0.10135,0.10135,0.10130,0.10130,0.10127,0.10125,0.10120,0.10120,0.10120,0.10119,0.10251,0.10340,0.10278,0.10282,0.10169,0.10058,0.10063,0.10045,0.11721,0.16050,0.24053,0.36320,0.47909,0.67877,0.59776,0.51786,0.41438,0.34646,0.33759,0.33464,0.34323,1.50017,1.96903,6.18844,6.18844%4|$1|0$1|1$1733|0.72305,0.68346,0.67070,0.66250,0.65613,0.64618,0.47421,0.39255,0.34268,0.30484,0.29007,0.21578,0.17132,0.16768,0.16704,0.17035,0.17520,0.18092,0.17727,0.17571,0.17538,0.17501,0.17540,0.17569,0.17955,0.18823,1.27670,24.12618,24.20004,24.20004,10.54347,0.00578,0.00342,0.00335,0.00308,0.00308,0.00308,0.00308,0.00308,0.00308,0.00308,0.00308,0.00308,0.00308,0.00308,0.00308,0.00308,0.00311,0.00311,0.00318,0.00326,0.08684,2.80581,0.02224,0.02242,0.16178,0.16069,0.16059,0.16073,0.16069,0.16069,0.16061,0.16122,0.16096,16.78427,16.78427,16.78427,16.78427,16.70637,16.52936,15.12725,13.28362,11.15337,9.15732,6.74661,4.24097,3.24450,2.43221,1.19680,0.57149,0.57112,0.57815,0.58257,0.58430,0.57141,0.55479,0.52908,0.51052,0.50501,0.51518,0.52767,0.57832,1.45156,2.95071,0.16811,0.08467,0.05470,0.05963,0.28644,0.61803,1.35318,1.42189,1.44293,0.94543,0.90192,0.87895,0.87461,0.87403,0.87435,0.87600,0.87745,0.88229,0.92255,2.04653,3.12544,3.47288,3.76290,3.77714,3.81238,3.81598,3.77349,3.71895,3.62656,3.05819,1.67756,1.41828,1.09864,1.02665,1.03359,1.06287,1.13573,1.22397,1.36752,1.57613,1.80304,1.21105,1.14927,1.10862,1.07025,6.24150,15.02125,2.67281,1.17304,1.18541,1.18595,1.18526,1.18382,1.19883,1.21039,1.31868,0.98942,0.14271,0.13979,0.13872,0.13875,0.13870,0.13876,0.13916,0.13930,0.13939,0.14141,0.14355,0.14534,0.14838,1.52975,2.22477,2.22361,2.22134,2.22369,2.22692,2.22885,2.23277,2.23014,2.09229,0.08977,0.08898,0.08898,0.08884,0.08901,0.08915,0.08920,0.08919,0.08924,0.08924,0.08928,0.08928,0.08928,0.08928,0.08937,0.08937,0.08921,0.08914,0.08873,0.08864,0.08856,0.08844,0.08832,0.08805,0.09205,0.10388,0.12673,0.19588,0.27466,0.80415,0.59062,0.40657,0.25156,0.20854,0.19941,0.19036,0.23681,0.88601,1.32715,1.72039,1.72695$1724|0.03200,0.03186,0.03209,0.03209,0.03209,0.03209,0.03209,0.03249,0.03249,0.03702,0.60952,0.55654,0.02223,0.00842,0.00759,0.00762,0.00761,0.00761,0.00761,0.00761,0.00761,0.00761,0.00761,0.00925,0.00931,0.00979,22.72797,33.51976,33.51976,33.51976,33.51976,0.35675,0.36018,4.38525,0.05489,0.00932,0.00644,0.00282,0.00282,0.00282,0.00282,0.00282,0.00280,0.00280,0.00280,0.00280,0.00280,0.00280,0.00280,0.00280,0.00280,0.00280,0.00280,0.00280,0.00280,0.00280,0.34587,0.04674,0.00905,0.00850,0.00848,0.00848,0.01092,0.02035,1.59387,1.67379,1.64893,1.07987,0.56646,0.09436,0.09435,0.09460,0.10975,7.59202,7.59202,7.59202,7.60930,7.73984,7.79945,0.13922,0.13927,0.13980,0.14080,0.14430,0.19846,0.29564,0.93129,1.05909,1.08521,1.17773,1.24796,1.35319,2.01107,2.06259,0.06507,0.04544,0.02978,0.03280,0.28004,0.50488,0.88886,0.90616,0.90387,0.73364,0.55658,0.46511,0.46301,0.46441,0.46992,0.46940,0.47096,0.47275,2.06347,2.50424,2.76491,2.76986,2.77062,2.76987,2.76802,2.76614,2.71059,2.62669,2.52427,0.99861,0.94673,0.94985,0.94740,0.96795,1.03805,1.12984,1.17562,1.22839,1.25096,1.24140,1.24141,0.52004,0.44508,0.41300,0.40351,1.50800,2.74140,2.68554,2.63877,2.63409,2.63245,2.62913,2.62913,2.64170,2.64300,2.64300,2.64300,0.19244,0.19244,0.19263,0.19283,0.19282,0.19282,0.19291,0.19272,0.19246,0.19473,0.20195,0.21208,0.21240,1.20093,1.28288,1.29516,1.30657,1.31702,1.31637,1.31690,1.31664,1.31656,1.29431,0.09850,0.09852,0.09853,0.09888,0.09888,0.09906,0.11084,0.09004,0.08351,0.07891,0.07412,0.07156,0.07037,0.06964,0.06964,0.07017,0.63383,0.08200,0.08125,0.08036,0.07956,0.07899,0.07900,0.07963,0.08922,0.09916,0.11824,0.15256,0.19273,0.27930,0.23098,0.22613,0.22779,0.23271,0.23384,0.23802,0.25258,0.25237,0.25356,7.03916,7.03916%4|$1|0$1|1$1724|0.03583,0.03582,0.03567,0.03567,0.03564,0.03566,0.03569,0.03611,0.03924,0.04447,0.60981,0.55456,0.02835,0.00827,0.00826,0.00826,0.00826,0.00826,0.00826,0.00831,0.00836,0.00836,0.00942,0.00982,0.01018,0.01105,16.29904,38.00695,38.00695,38.00695,38.00695,0.75204,0.76146,3.55702,0.20068,0.04183,0.02586,0.01030,0.00992,0.00992,0.00990,0.00990,0.00990,0.00990,0.00990,0.00990,0.00990,0.00990,0.00993,0.00998,0.01005,0.01010,0.01010,0.01010,0.01010,0.01010,0.31675,0.06947,0.01763,0.01494,0.01494,0.01494,0.01499,0.01499,0.08312,0.13218,0.18040,0.23452,0.27212,0.34825,2.45556,2.55493,2.60717,2.70257,2.89212,3.32371,3.58467,3.63440,3.68341,0.13987,0.13374,0.13523,0.13554,0.13809,0.19902,0.29978,0.94043,1.06356,1.10807,1.22025,1.26739,1.38147,2.03700,2.08990,0.07846,0.03405,0.03178,0.03473,0.23784,0.48504,0.90573,0.91687,0.91248,0.74421,0.57127,0.48147,0.47941,0.48111,0.48504,0.48684,0.48678,0.51025,1.84404,1.86192,1.87359,1.87337,1.87587,1.87792,1.88498,1.88410,1.87550,1.86412,1.84444,1.65984,1.60719,1.59365,1.57224,1.56656,1.57673,1.59881,1.60757,1.61563,1.61433,1.61529,1.61425,0.21845,0.18885,0.18044,0.17854,1.43763,3.04844,2.30807,2.13421,2.10476,2.10421,2.09692,2.08932,2.09044,2.09039,2.09160,2.08628,0.19282,0.19292,0.19319,0.19272,0.19268,0.19268,0.19244,0.19212,0.19212,0.19443,0.20034,0.20897,0.21016,1.25203,1.34179,1.35416,1.36353,1.36355,1.36414,1.36406,1.36396,1.36396,1.34158,0.09579,0.09483,0.09488,0.09488,0.09476,0.09479,0.09479,0.09479,0.09479,0.09471,0.09469,0.09449,0.09440,0.09440,0.09433,0.09494,0.10495,0.10763,0.10503,0.10198,0.09984,0.09503,0.09510,0.09560,0.10378,0.11499,0.13245,0.16303,0.20047,0.25541,0.22616,0.21987,0.21683,0.22707,0.22937,0.23341,0.25153,0.25089,0.25061,7.43434,7.43434$1740|0.69417,0.66746,0.66123,0.65628,0.65156,0.64619,0.47843,0.37995,0.33331,0.28728,0.27048,0.20678,0.17058,0.16742,0.16730,0.17119,0.17472,0.18107,0.17621,0.17539,0.17539,0.17563,0.17718,0.17804,0.18111,0.18945,2.66348,24.53182,24.59184,24.59184,14.08000,0.00688,0.00312,0.00312,0.00298,0.00298,0.00298,0.00296,0.00296,0.00296,0.00296,0.00296,0.00296,0.00296,0.00296,0.00296,0.00303,0.00311,0.00340,0.00344,0.00356,0.05813,2.84614,0.01852,0.01852,0.18378,0.18332,0.18346,0.18346,0.18346,0.18346,0.18413,0.40128,0.73211,13.10614,13.10614,13.10614,13.11481,13.12278,13.12517,13.21015,13.31675,13.41761,13.45835,13.49471,13.50252,13.50252,13.37002,13.10127,0.56521,0.54460,0.54590,0.54773,0.54983,0.54205,0.53387,0.50838,0.49378,0.48816,0.48911,0.51012,0.56120,1.48576,2.59026,0.12417,0.06697,0.04307,0.04557,0.21549,0.52855,1.36476,1.45312,1.46156,0.91924,0.86303,0.83786,0.83255,0.83023,0.82776,0.83142,0.83213,0.83653,0.88947,2.54770,3.75195,3.95280,4.06412,4.06412,4.06412,4.06337,3.99668,3.90092,3.73540,2.71899,1.43256,1.19488,0.96367,0.91705,0.91867,0.93842,1.00855,1.10715,1.25988,1.47737,1.74157,1.20984,1.15525,1.12001,1.09140,5.49165,12.43392,12.40328,1.28292,1.26944,1.27154,1.26514,1.25734,2.22905,3.07428,3.12079,0.76255,0.15155,0.15169,0.15169,0.15111,0.15103,0.15118,0.15143,0.15136,0.15150,0.15166,0.15325,0.15455,0.15562,1.42693,2.15892,2.15861,2.15861,2.15568,2.15568,2.16035,2.16094,2.15507,1.93193,0.09437,0.09093,0.09042,0.08985,0.08992,0.08987,0.08987,0.08987,0.08987,0.08996,0.08996,0.08996,0.09000,0.09000,0.09000,0.09008,0.09003,0.08997,0.08981,0.08970,0.08945,0.08908,0.08903,0.08923,0.09242,0.10432,0.12587,0.19614,0.27797,0.85624,0.63647,0.41091,0.22729,0.17586,0.17205,0.16615,0.17411,1.19218,1.94566,2.59730,2.66769%4|$1|0$1|1$1724|0.55079,0.54788,0.54645,0.54569,0.54478,0.54395,0.54201,0.54003,0.53688,0.53256,0.51356,0.33208,0.08499,0.07508,0.07499,0.09689,0.13179,0.23161,0.14535,0.13673,0.13305,0.13271,0.13254,0.13253,0.13298,0.14833,0.16573,18.05361,18.20000,18.20000,3.67465,0.00261,0.00228,0.00195,0.00195,0.00195,0.00195,0.00195,0.00195,0.00195,0.00195,0.00195,0.00195,0.00195,0.00195,0.00195,0.00195,0.00195,0.00195,0.00195,0.00208,0.05216,2.69608,0.00369,0.00369,0.04196,0.04039,0.05112,0.20809,0.04229,0.04229,0.04265,0.12728,0.23339,6.00650,2.99099,0.02563,0.02563,0.02563,0.02563,0.02558,0.13400,0.24942,0.37363,0.34143,0.33480,0.36872,1.25200,2.00470,0.70876,0.49545,0.49258,0.49393,0.49874,0.49927,0.50001,0.50050,0.49886,0.49868,0.49898,0.50026,0.50199,0.55572,5.26151,0.04630,0.04521,0.04530,0.04693,0.07772,0.13535,2.35646,5.13879,6.13374,0.59143,0.57078,0.56496,0.56717,0.56993,0.57102,0.57641,0.58018,0.58780,2.60921,3.19620,3.66084,3.70459,3.73604,3.74122,3.74211,3.73163,3.46473,3.26606,2.91362,2.17388,1.70161,1.59219,1.52861,1.51379,1.55066,1.65380,1.75825,1.88829,1.91370,1.91598,1.93209,0.27209,0.22781,0.19883,0.18977,3.88016,11.23143,10.98754,1.68985,1.67771,1.68599,1.68529,1.68528,1.69102,1.69766,1.69875,1.69265,0.17853,0.17684,0.17661,0.17695,0.17703,0.17718,0.17695,0.17695,0.17694,0.18647,0.20837,0.23823,0.23836,1.65515,1.79167,1.79123,1.79057,1.78972,1.78945,1.78942,1.78853,1.78483,1.24676,0.09838,0.09848,0.09822,0.09807,0.09807,0.09804,0.09804,0.09813,0.09813,0.09825,0.09825,0.09827,0.09827,0.09827,0.09834,0.09834,0.09858,0.09858,0.09855,0.09851,0.09847,0.09828,0.09828,0.09825,0.10701,0.13004,0.18120,0.26979,0.33556,0.50018,0.45701,0.42510,0.38332,0.34883,0.34277,0.33518,0.33511,1.10007,1.63536,3.18389,3.18695$1724|0.14034,0.14058,0.14146,0.14146,0.14167,0.14262,0.14462,0.14890,0.16105,0.17734,0.33352,0.32461,0.09231,0.03593,0.01472,0.01413,0.01371,0.01323,0.01323,0.01323,0.01323,0.01328,0.01357,0.01857,0.01414,0.01452,27.53257,27.63781,27.63781,27.38534,25.49179,5.97524,5.77864,5.84538,0.28484,0.16321,0.07297,0.00927,0.00664,0.00662,0.00662,0.00662,0.00662,0.00662,0.00662,0.00662,0.00662,0.00662,0.00664,0.00664,0.00664,0.00664,0.00664,0.00664,0.00664,0.00667,1.07494,0.68507,0.56397,0.42544,0.39191,0.38864,0.39928,0.42660,1.69421,3.04524,4.36485,5.51733,6.58770,7.64955,8.51759,8.96689,9.44450,9.72247,9.87564,9.90819,9.90819,9.90819,9.90776,0.16052,0.16058,0.16057,0.16082,0.16117,0.16733,0.17466,0.42351,0.69573,1.27118,1.37536,1.42254,1.43700,1.45369,1.45234,0.01952,0.01656,0.01553,0.01555,0.05396,0.12305,0.27449,0.40579,0.54101,0.46860,0.34480,0.30287,0.30372,0.31204,0.33693,0.34851,0.36166,0.38888,0.99460,1.19893,1.49976,1.69336,1.85620,1.95477,2.08409,2.08232,1.82847,1.56040,1.16816,0.30519,0.30543,0.30663,0.30699,0.30721,0.31177,0.31522,0.31661,0.32120,0.32213,0.32243,0.32337,0.32444,0.32583,0.33302,0.38460,1.45512,2.67736,2.14167,1.80342,1.68250,1.66397,1.60601,1.51551,1.51763,1.52313,1.52046,1.52221,0.26407,0.19403,0.13462,0.12910,0.12898,0.12860,0.12845,0.12874,0.12874,0.13095,0.13250,0.13393,0.13359,0.46130,1.62383,1.62049,1.62270,1.62241,1.62271,1.62233,1.62233,1.62761,1.62627,0.10656,0.10670,0.10678,0.10699,0.10810,0.10688,0.07925,0.05980,0.04662,0.04173,0.03540,0.03048,0.02908,0.02869,0.02855,0.03128,1.50749,0.02736,0.02329,0.01761,0.01230,0.00732,0.00514,0.00439,0.00414,0.00414,0.00414,0.00414,0.00414,0.00414,0.00414,0.00414,0.00414,0.00414,0.00414,0.00414,0.00414,0.00414,0.00519,9.46887,9.46887%4|$1|0$1|1$1740|0.70027,0.67434,0.66410,0.65591,0.65068,0.64473,0.46909,0.37184,0.31816,0.27871,0.26303,0.20584,0.16815,0.16632,0.16613,0.16839,0.17263,0.18041,0.17568,0.17454,0.17417,0.17417,0.17398,0.17525,0.17730,0.18277,2.60162,24.87643,24.93363,24.93363,13.13040,0.00457,0.00401,0.00380,0.00320,0.00320,0.00320,0.00320,0.00320,0.00320,0.00320,0.00320,0.00320,0.00320,0.00320,0.00320,0.00321,0.00321,0.00328,0.00344,0.00344,0.06916,2.83821,0.01850,0.01847,0.18386,0.18347,0.18332,0.18328,0.18322,0.18326,0.18394,0.40790,0.72374,13.15607,13.16219,13.16219,13.16676,13.17959,13.17759,13.27585,13.32591,13.39467,13.42087,13.46712,13.48831,13.48831,13.41440,12.97488,0.55989,0.54284,0.54757,0.55801,0.55137,0.54153,0.53056,0.51468,0.49600,0.49175,0.49295,0.49562,0.56015,1.47058,2.61243,0.14080,0.07606,0.04578,0.04753,0.24259,0.55090,1.33286,1.45416,1.47645,0.90665,0.86358,0.82730,0.82579,0.82746,0.82634,0.82963,0.83239,0.83507,0.88571,2.40625,3.74623,3.98038,4.13400,4.13422,4.13422,4.13505,4.04170,3.95880,3.78370,2.65199,1.46963,1.19862,1.00886,0.96022,0.96439,0.99212,1.05815,1.13973,1.26429,1.50611,1.78401,1.16772,1.09409,1.04739,1.02703,5.33511,12.42414,12.42414,1.35057,1.32613,1.33156,1.32364,1.32295,1.96316,2.54024,2.57798,0.97888,0.14909,0.14856,0.14802,0.14796,0.14785,0.14773,0.14794,0.14794,0.14812,0.14901,0.14939,0.15159,0.15476,1.47739,2.15558,2.15477,2.15533,2.15384,2.15545,2.15827,2.15860,2.15530,1.93460,0.09052,0.08994,0.08914,0.08913,0.08923,0.08930,0.08934,0.08932,0.08932,0.08932,0.08932,0.08932,0.08966,0.08966,0.08970,0.08970,0.08964,0.08938,0.08920,0.08907,0.08899,0.08882,0.08894,0.08930,0.09251,0.10074,0.11982,0.18353,0.25476,0.88127,0.63314,0.40055,0.22009,0.17671,0.16764,0.15913,0.16542,1.26645,1.95519,2.60795,2.68892$1724|0.03756,0.03719,0.03703,0.03703,0.03703,0.03709,0.03756,0.03774,0.04113,0.04772,0.60744,0.56195,0.02966,0.00827,0.00817,0.00817,0.00817,0.00817,0.00817,0.00817,0.00817,0.00820,0.00918,0.00919,0.00921,0.01004,14.55670,39.16962,39.16962,39.16962,39.16962,1.02325,1.04352,2.93769,0.26609,0.05375,0.03904,0.02064,0.02064,0.02068,0.02068,0.02068,0.02068,0.02065,0.02072,0.02072,0.02080,0.02094,0.02298,0.02126,0.02152,0.02170,0.02173,0.02185,0.02197,0.02197,0.21753,0.06886,0.02563,0.02459,0.02451,0.02449,0.02480,0.02480,0.08044,0.13967,0.18995,0.24737,0.30060,0.35756,2.42853,2.52213,2.60021,2.73999,2.90842,3.35392,3.59159,3.63153,3.62257,0.13501,0.12977,0.13096,0.13214,0.13682,0.20172,0.31033,0.95423,1.04052,1.06288,1.16372,1.20919,1.33213,2.08090,2.14118,0.05861,0.03748,0.03282,0.03540,0.25910,0.50116,0.88048,0.89261,0.89943,0.73237,0.56858,0.48221,0.47996,0.48115,0.48670,0.48826,0.48872,0.51344,1.84608,1.85929,1.87218,1.87645,1.88252,1.88617,1.88977,1.89064,1.88454,1.86809,1.84865,1.63800,1.59436,1.58097,1.56825,1.57062,1.58737,1.59933,1.60594,1.62112,1.62229,1.62406,1.62252,0.20579,0.18463,0.17566,0.16917,1.40928,3.12004,2.27106,2.11443,2.08833,2.07877,2.07025,2.06747,2.06734,2.07320,2.07270,2.06951,0.19571,0.19341,0.19341,0.19379,0.19383,0.19378,0.19378,0.19386,0.19386,0.19883,0.20609,0.21364,0.21352,1.23935,1.33232,1.33858,1.35470,1.36025,1.36025,1.36053,1.36073,1.36185,1.34552,0.09974,0.09976,0.09983,0.09993,0.10005,0.09984,0.13132,0.08811,0.08146,0.07586,0.07000,0.06368,0.06154,0.06050,0.06050,0.06097,0.83514,0.07447,0.07327,0.07167,0.06973,0.06899,0.06932,0.06936,0.07309,0.08507,0.09919,0.13347,0.18006,0.28194,0.22123,0.21360,0.21461,0.22510,0.23047,0.23462,0.25982,0.26111,0.26137,7.39865,7.39865%4|$1|0$1|1$1724|0.03505,0.03499,0.03517,0.03501,0.03497,0.03497,0.03497,0.03549,0.03788,0.04414,0.59730,0.57775,0.02655,0.00888,0.00820,0.00821,0.00821,0.00821,0.00821,0.00821,0.00821,0.00828,0.00917,0.00917,0.00951,0.00962,19.09727,36.10640,36.10640,36.10640,36.10640,0.90007,0.88058,3.09674,0.27382,0.05410,0.02592,0.01388,0.01388,0.01392,0.01392,0.01392,0.01390,0.01396,0.01396,0.01396,0.01396,0.01399,0.01416,0.01436,0.01446,0.01451,0.01467,0.01475,0.01477,0.01478,0.27448,0.06923,0.01977,0.01882,0.01871,0.01871,0.01871,0.01871,0.04243,0.06239,0.07712,0.11086,0.16674,0.20514,2.84109,2.91273,2.96005,3.00728,3.06428,3.14056,3.19344,3.20316,3.14772,0.13625,0.13121,0.13237,0.13489,0.13806,0.20092,0.30283,0.96544,1.06687,1.09253,1.18599,1.25214,1.34586,2.04755,2.10619,0.06081,0.03613,0.03137,0.03492,0.24363,0.49835,0.83373,0.83404,0.82931,0.69142,0.56891,0.49080,0.48729,0.48797,0.49221,0.49194,0.49505,0.51652,1.82520,1.85157,1.86919,1.87553,1.88103,1.88364,1.89452,1.89369,1.87682,1.85528,1.83732,1.59965,1.53905,1.52739,1.50888,1.50219,1.50713,1.53668,1.55915,1.58019,1.58483,1.57470,1.57386,0.21024,0.18865,0.18424,0.17929,1.55201,3.33329,2.23165,2.00288,1.95550,1.94897,1.94108,1.92856,1.93689,1.93849,1.94218,1.93790,0.19608,0.18964,0.19005,0.18984,0.18955,0.18955,0.18962,0.18962,0.18953,0.19191,0.20174,0.21258,0.21320,1.24660,1.31813,1.33315,1.34753,1.35346,1.35346,1.35343,1.35316,1.35699,1.35169,0.10282,0.10279,0.10279,0.10295,0.10315,0.10329,0.11813,0.08886,0.07995,0.07186,0.06343,0.05624,0.05206,0.05061,0.05046,0.05273,1.05164,0.07892,0.08266,0.07567,0.07310,0.06970,0.06856,0.06827,0.06830,0.06866,0.06896,0.06996,0.07073,0.07338,0.07417,0.07522,0.07827,0.08031,0.09389,0.11436,0.47245,0.45609,0.43256,7.44641,7.44641$1740|0.70115,0.66904,0.66279,0.65864,0.64740,0.64279,0.45314,0.36163,0.31669,0.27245,0.25744,0.20449,0.17336,0.16771,0.16749,0.17047,0.17368,0.17811,0.17621,0.17523,0.17487,0.17460,0.17557,0.17765,0.17766,0.19042,0.69131,22.33838,22.41245,22.41245,14.07759,0.00523,0.00301,0.00301,0.00301,0.00299,0.00299,0.00299,0.00299,0.00299,0.00299,0.00299,0.00299,0.00299,0.00299,0.00299,0.00299,0.00313,0.00313,0.00322,0.00427,0.08898,2.80789,0.01796,0.01801,0.17411,0.17370,0.17347,0.17334,0.17339,0.17340,0.17406,0.20626,0.25721,19.01366,19.01366,19.01366,19.01366,19.01366,19.01366,19.01366,19.01366,19.01366,19.01366,19.01366,19.01366,19.01366,18.71722,17.91838,0.53102,0.53168,0.53329,0.53645,0.53630,0.52814,0.52453,0.50348,0.48536,0.48081,0.48663,0.49353,0.55308,1.48366,2.58865,0.12888,0.06243,0.04214,0.04515,0.16140,0.39737,1.62355,1.90414,1.94157,0.95652,0.84428,0.79856,0.78721,0.78511,0.78530,0.78623,0.79012,0.79411,0.90453,2.41527,3.80060,4.01828,4.12157,4.12157,4.12318,4.11715,4.04894,3.99242,3.80576,2.76779,1.47458,1.22151,0.98602,0.93096,0.94159,0.96676,1.02157,1.09726,1.25080,1.50230,1.79105,1.20365,1.14625,1.09651,1.07216,5.50844,12.35177,12.33811,1.35535,1.33764,1.34580,1.34667,1.33899,2.15573,2.84747,2.86932,0.92666,0.15436,0.15312,0.15299,0.15270,0.15226,0.15219,0.15219,0.15219,0.15219,0.15205,0.15349,0.15445,0.15581,1.48255,2.15055,2.15143,2.15235,2.15200,2.15249,2.15482,2.15482,2.15197,1.92280,0.09258,0.09044,0.09016,0.09016,0.09011,0.09011,0.09011,0.09012,0.09015,0.09015,0.09018,0.09027,0.09027,0.09049,0.09047,0.09053,0.09053,0.09012,0.09011,0.08998,0.08964,0.08950,0.08940,0.08967,0.09125,0.09745,0.11215,0.16968,0.24437,0.96640,0.69160,0.42458,0.17858,0.13541,0.12638,0.12239,0.13471,1.39485,2.18081,2.64925,2.69661%4|$1|0$1|1$1733|0.70717,0.66891,0.65991,0.65553,0.65296,0.64330,0.45764,0.36613,0.32828,0.28588,0.26663,0.20838,0.17039,0.16625,0.16625,0.16960,0.17350,0.18114,0.17466,0.17428,0.17428,0.17428,0.17559,0.17693,0.18038,0.18980,1.12741,22.82704,22.95428,22.95428,12.94359,0.00531,0.00281,0.00281,0.00281,0.00281,0.00282,0.00282,0.00282,0.00282,0.00282,0.00282,0.00282,0.00282,0.00282,0.00282,0.00282,0.00284,0.00284,0.00305,0.00366,0.08022,2.80010,0.02263,0.02260,0.15066,0.14660,0.14644,0.14676,0.14676,0.14676,0.14664,0.14659,0.14659,17.57760,17.57760,17.57760,17.57760,17.57760,17.57760,17.49520,11.90107,9.46117,7.81346,6.27071,4.95755,3.63849,2.28555,1.06829,0.53300,0.53246,0.54558,0.54803,0.54138,0.53497,0.52939,0.50471,0.49253,0.48808,0.49581,0.51286,0.56461,1.45977,2.54052,0.15454,0.06861,0.04237,0.04247,0.15161,0.42382,1.59826,1.75036,1.80388,0.92101,0.82551,0.79453,0.78768,0.78864,0.79056,0.79496,0.79951,0.80917,0.85815,1.26244,1.57810,1.67876,1.83958,3.18350,4.47039,4.47039,4.31872,4.20625,4.00147,2.41544,1.31645,1.13842,0.96603,0.90569,0.91416,0.94532,1.01627,1.12147,1.24270,1.52083,1.80110,1.07195,0.99181,0.94201,0.92842,5.50568,12.31652,12.28603,1.30769,1.27678,1.28074,1.27647,1.27007,2.34852,3.28034,3.30059,0.72949,0.15943,0.15742,0.15593,0.15563,0.15559,0.15549,0.15542,0.15542,0.15552,0.15614,0.16093,0.15867,0.16060,1.36702,2.24917,2.25000,2.25000,2.25000,2.25113,2.25353,2.25363,2.25336,2.13697,0.09077,0.09039,0.09018,0.08971,0.08950,0.08953,0.08953,0.08948,0.08948,0.08950,0.08950,0.08950,0.08952,0.08962,0.08962,0.08961,0.09084,0.08958,0.08933,0.08924,0.08909,0.08873,0.08849,0.08844,0.09091,0.10056,0.11975,0.17454,0.24842,0.89283,0.63830,0.39798,0.21043,0.17057,0.16229,0.15539,0.19824,1.05006,1.58954,1.94278,1.94209$1724|0.03390,0.03390,0.03390,0.03401,0.03401,0.03406,0.03465,0.03465,0.03607,0.03913,0.59565,0.57104,0.02558,0.00728,0.00728,0.00728,0.00727,0.00727,0.00727,0.00727,0.00727,0.00727,0.00738,0.00810,0.00821,0.00847,21.97160,34.17956,34.17956,34.17956,34.14730,0.42143,0.42214,4.36833,0.05200,0.01325,0.01009,0.00485,0.00485,0.00485,0.00485,0.00485,0.00485,0.00485,0.00485,0.00485,0.00485,0.00488,0.00488,0.00501,0.00500,0.00509,0.00522,0.00532,0.00543,0.00552,0.33118,0.06719,0.01464,0.01311,0.01311,0.01311,0.04418,0.08262,4.11050,3.81223,0.88283,0.14821,0.12887,0.10827,0.10686,0.10672,0.10668,0.11516,8.62644,9.53093,9.53093,8.92346,7.49686,0.12936,0.12936,0.13023,0.13298,0.13436,0.18575,0.30434,0.82670,0.99558,1.02699,1.13242,1.18350,1.29909,2.05559,2.11772,0.06528,0.03906,0.03201,0.03322,0.26701,0.53066,0.82813,0.83070,0.82377,0.69375,0.56698,0.48769,0.48253,0.48223,0.48589,0.48861,0.48788,0.49217,2.16218,2.52037,2.76165,2.76869,2.76869,2.76725,2.76679,2.76610,2.69220,2.63906,2.52520,0.93462,0.87504,0.88171,0.88847,0.91035,1.00837,1.11827,1.18122,1.22384,1.23437,1.23885,1.23726,0.50258,0.43888,0.40637,0.38972,1.70411,3.58103,2.21999,1.97711,1.95415,1.95586,1.94410,1.93866,1.94075,1.94171,1.94408,1.94234,0.19504,0.19018,0.19021,0.19072,0.19077,0.19071,0.19044,0.19003,0.18993,0.19582,0.20430,0.21383,0.21417,1.23611,1.34023,1.35625,1.36235,1.37042,1.36892,1.36701,1.36795,1.36954,1.33691,0.09911,0.09930,0.09930,0.09997,0.10058,0.09881,0.09699,0.09526,0.09411,0.09291,0.09166,0.09079,0.09038,0.09027,0.09027,0.09048,0.25108,0.09498,0.09496,0.09455,0.09423,0.09430,0.09406,0.09394,0.09394,0.09389,0.09443,0.09469,0.09517,0.09579,0.09571,0.09644,0.09735,0.09858,0.10363,0.10968,0.16192,0.16492,0.16510,6.94716,6.94716%4|$1|0$1|1$1724|0.03429,0.03429,0.03421,0.03421,0.03422,0.03433,0.03433,0.03441,0.03611,0.04196,0.60500,0.55941,0.03058,0.00786,0.00786,0.00787,0.00787,0.00787,0.00787,0.00787,0.00787,0.00787,0.00790,0.00887,0.00960,0.00984,20.30354,35.39550,35.39550,35.39550,35.33457,0.47040,0.46917,4.22930,0.08830,0.01291,0.00968,0.00383,0.00383,0.00383,0.00383,0.00386,0.00386,0.00386,0.00386,0.00386,0.00386,0.00386,0.00386,0.00386,0.00392,0.00392,0.00392,0.00392,0.00392,0.00392,0.35139,0.05011,0.00993,0.00914,0.00914,0.00914,0.01847,0.02767,1.43273,1.36974,0.45744,0.27900,0.27102,0.26483,0.26440,0.26243,0.26171,0.26399,4.72584,6.97571,6.95584,6.72605,6.38268,0.08967,0.08967,0.08965,0.09029,0.09090,0.10260,0.12644,0.31126,1.53330,1.55873,1.59489,1.62540,1.67800,2.00499,2.06724,0.06247,0.03903,0.03561,0.04205,0.31513,0.59472,0.67905,0.68313,0.68670,0.63754,0.54857,0.50658,0.50422,0.50672,0.51084,0.51184,0.51075,0.53461,1.83171,1.86273,1.88668,1.88499,1.88600,1.88754,1.88754,1.88616,1.87016,1.85313,1.82116,1.57365,1.54112,1.52343,1.50533,1.50061,1.51163,1.52391,1.53111,1.54629,1.54728,1.54701,1.54553,0.26774,0.24365,0.22985,0.22511,1.38533,2.74818,2.54019,2.35951,2.30533,2.30184,2.29654,2.29234,2.30866,2.31282,2.31589,2.31363,0.18387,0.18278,0.18282,0.18300,0.18313,0.18313,0.18300,0.18300,0.18289,0.18419,0.18641,0.18950,0.18950,1.08857,1.26978,1.27746,1.28561,1.28571,1.28552,1.28547,1.28513,1.28683,1.27575,0.10107,0.10120,0.10134,0.10138,0.10233,0.10130,0.11419,0.09263,0.08812,0.08345,0.08013,0.07609,0.07396,0.07245,0.07245,0.07245,0.62141,0.08584,0.08440,0.08356,0.08354,0.08319,0.08319,0.08327,0.08327,0.08327,0.08349,0.08372,0.08379,0.08704,0.08587,0.08717,0.08875,0.08963,0.09654,0.11353,0.31090,0.30610,0.29128,7.42906,7.42906$1731|0.70217,0.66301,0.66086,0.65363,0.64603,0.63898,0.45328,0.35841,0.31355,0.27504,0.26041,0.20440,0.16716,0.16418,0.16430,0.16793,0.17168,0.17953,0.17409,0.17245,0.17222,0.17227,0.17343,0.17428,0.17616,0.18017,0.28499,17.22968,17.32172,17.32172,12.79362,0.00441,0.00334,0.00296,0.00293,0.00293,0.00293,0.00293,0.00293,0.00293,0.00293,0.00293,0.00293,0.00293,0.00293,0.00293,0.00293,0.00293,0.00293,0.00377,0.00408,0.08680,2.77166,0.01693,0.01699,0.15547,0.15439,0.15426,0.15432,0.15428,0.15422,0.15444,0.27175,0.49002,20.25345,20.08907,0.41077,0.23841,0.19266,0.15160,0.14968,0.15429,0.15447,6.35067,11.32019,11.32019,11.32019,11.32019,11.32019,1.54778,1.40206,1.49294,1.57920,0.87587,0.81136,0.62547,0.54368,0.48610,0.46834,0.47859,0.50069,0.56848,1.49532,2.12985,0.15757,0.07474,0.04403,0.04673,0.15496,0.32305,1.73645,1.92477,1.94827,0.94695,0.79022,0.70867,0.70395,0.70251,0.70252,0.70414,0.70685,0.70783,0.70842,2.69726,5.08363,5.40148,5.76269,5.76269,5.76269,5.75818,5.60105,5.46995,5.10432,1.16076,0.87584,0.84788,0.83806,0.84305,0.86629,0.89981,0.99352,1.10493,1.26576,1.48888,1.80141,1.11602,1.03048,0.99529,0.97341,6.23526,14.60202,3.18123,1.32182,1.32263,1.32531,1.32438,1.32335,1.32974,1.33546,1.36333,1.18316,0.14903,0.14551,0.14410,0.14388,0.14408,0.14437,0.14435,0.14431,0.14459,0.14818,0.14931,0.15305,0.16227,2.08302,2.28543,2.28397,2.28397,2.28397,2.28534,2.28534,2.28534,2.27597,1.87389,0.09073,0.08995,0.09000,0.09000,0.08991,0.08991,0.08993,0.08993,0.09000,0.09002,0.09004,0.09008,0.09008,0.09012,0.09012,0.09010,0.08993,0.08972,0.08944,0.08910,0.08889,0.08840,0.08849,0.08840,0.09161,0.09885,0.10803,0.17147,0.24974,0.95891,0.69081,0.42819,0.19303,0.13609,0.13043,0.12296,0.12852,1.48256,2.27754,2.71432,2.76575%4|$1|0$1|1$1727|0.03530,0.03530,0.03530,0.03516,0.03505,0.03518,0.03503,0.03653,0.04284,0.05484,0.60642,0.58933,0.03090,0.00695,0.00629,0.00629,0.00629,0.00629,0.00629,0.00632,0.00632,0.00632,0.00686,0.00720,0.00779,0.00797,22.34418,33.69534,33.69534,33.69534,33.69534,0.49584,0.50409,4.01855,0.13539,0.02745,0.01160,0.00313,0.00313,0.00313,0.00313,0.00313,0.00313,0.00313,0.00313,0.00313,0.00313,0.00313,0.00313,0.00313,0.00313,0.00313,0.00313,0.00313,0.00313,0.00313,0.35990,0.04964,0.00873,0.00804,0.00804,0.00804,0.00809,0.00809,19.12414,19.12414,18.29115,0.02367,0.02367,0.02371,0.02371,0.02371,0.02367,0.02418,4.31186,4.39586,4.39614,4.22731,3.87331,0.13865,0.13248,0.13414,0.13610,0.14120,0.23472,0.36702,0.78586,0.86033,0.89766,1.00212,1.07060,1.21678,2.26972,2.34784,0.05702,0.03525,0.03209,0.03347,0.24728,0.50730,0.88962,0.90458,0.90783,0.76092,0.57964,0.47091,0.46676,0.46658,0.46805,0.46905,0.46879,0.47301,2.10194,2.28329,2.38234,2.38613,2.38866,2.39045,2.39246,2.39006,2.36853,2.33263,2.27437,1.09184,0.93848,0.92323,0.91952,0.93955,1.02362,1.16341,1.23720,1.30280,1.31353,1.31150,1.31775,0.39054,0.35089,0.34179,0.33244,2.09782,4.44073,1.81401,1.75422,1.79122,1.81411,1.81595,1.81454,1.82354,1.82777,1.83148,1.82987,0.20493,0.19638,0.19569,0.19587,0.19593,0.19606,0.19600,0.19564,0.19564,0.19891,0.20555,0.21429,0.21502,1.28126,1.38096,1.39093,1.40640,1.41449,1.41503,1.41503,1.41501,1.41575,1.39576,0.10287,0.10181,0.10201,0.10227,0.10219,0.10231,0.12392,0.08882,0.08238,0.07804,0.07143,0.06724,0.06337,0.06276,0.06276,0.06276,0.81752,0.08153,0.08066,0.08030,0.07988,0.07988,0.07972,0.07972,0.07984,0.07980,0.07995,0.08068,0.08202,0.08564,0.08556,0.08623,0.08747,0.09112,0.09976,0.11770,0.32506,0.34486,0.33397,6.56303,6.56303$1736|0.69182,0.66977,0.65761,0.64601,0.64469,0.64121,0.45878,0.36201,0.31932,0.27262,0.25706,0.20314,0.17110,0.16701,0.16692,0.17054,0.17266,0.18138,0.17406,0.17406,0.17406,0.17390,0.17520,0.17577,0.17907,0.18934,1.76896,19.42094,19.53205,19.53205,14.99372,0.00430,0.00308,0.00302,0.00302,0.00302,0.00302,0.00302,0.00302,0.00302,0.00302,0.00302,0.00302,0.00302,0.00304,0.00304,0.00304,0.00304,0.00304,0.00314,0.00314,0.08050,2.79769,0.05824,0.05880,0.11186,0.10667,0.10643,0.10245,0.09275,0.08618,0.08583,0.31894,0.86790,14.97521,14.97521,14.97521,14.97521,14.97521,14.97521,14.94526,13.87673,12.88261,12.06328,10.52032,8.14403,5.94096,4.29420,2.16493,0.53343,0.53416,0.53898,0.54194,0.53780,0.52666,0.52281,0.50148,0.48224,0.47547,0.47946,0.49054,0.54142,1.50408,2.53027,0.15241,0.06843,0.04022,0.04092,0.09689,0.20202,1.87785,2.20040,2.24830,0.83888,0.69970,0.63517,0.62310,0.61643,0.61388,0.61548,0.61949,0.61990,0.62169,1.06679,1.93865,3.33254,5.96783,5.97110,5.98780,5.67096,2.06883,0.87858,0.09150,0.07381,0.07332,0.07313,0.07343,0.07331,0.07507,0.07649,0.09649,0.12044,0.33274,1.20153,2.40863,0.16093,0.14972,0.14979,0.15031,4.52816,12.82095,12.82095,1.22891,1.22954,1.23098,1.22970,1.22178,1.70482,2.08496,2.11222,0.95542,0.14909,0.14853,0.14845,0.14847,0.14819,0.14819,0.14849,0.14872,0.14872,0.14934,0.14944,0.15048,0.15249,1.42235,2.24764,2.24764,2.24764,2.24730,2.25350,2.25449,2.25957,2.25774,2.13150,0.08976,0.08979,0.08995,0.08977,0.08970,0.08971,0.08971,0.08971,0.08971,0.08971,0.08971,0.08970,0.08973,0.08975,0.08975,0.08975,0.08960,0.08940,0.08914,0.08895,0.08840,0.08804,0.08795,0.08788,0.09027,0.09577,0.10693,0.16293,0.24462,0.96137,0.70640,0.42604,0.17889,0.12779,0.12046,0.11628,0.11916,1.57994,2.52582,3.21338,3.23516%4|$1|0$1|1$1726|0.05734,0.05734,0.05734,0.05713,0.05704,0.05708,0.05808,0.06502,0.08645,0.11448,0.64690,0.58875,0.03083,0.00554,0.00550,0.00550,0.00550,0.00550,0.00550,0.00550,0.00550,0.00550,0.00550,0.00550,0.00564,0.00564,27.77872,27.77872,27.77872,27.28091,24.13596,0.00396,0.00237,0.00208,0.00188,0.00188,0.00188,0.00188,0.00188,0.00188,0.00188,0.00188,0.00188,0.00188,0.00188,0.00188,0.00188,0.00188,0.00188,0.00188,0.00188,0.00188,0.00188,0.00188,0.00188,0.00240,0.20293,0.15455,0.14813,0.14808,0.14827,0.20873,0.20827,0.20821,29.02755,29.02755,0.01210,0.01118,0.01117,0.01117,0.01117,0.01118,0.01118,0.01125,0.01139,0.01179,0.01198,0.64754,1.47288,2.49431,3.36418,4.21652,4.96876,5.56861,5.84969,6.00802,6.00802,6.00802,6.00802,6.00802,6.00802,6.00970,6.00970,6.00970,0.06674,0.06592,0.06592,0.11128,0.21719,0.33427,0.44376,0.45722,0.46770,0.46817,0.46799,0.46799,0.46835,0.46850,0.46881,0.46943,0.47055,0.47235,0.49455,0.57935,0.65881,0.73170,0.84283,1.38943,1.99674,1.95763,1.69475,1.49650,1.31176,0.16200,0.15263,0.15133,0.14712,0.14677,0.14585,0.14525,0.14408,0.14408,0.14348,0.14278,0.14270,0.14246,0.14214,0.14212,0.14218,1.60407,3.31332,3.12774,1.04151,0.86267,0.86360,0.86384,0.86342,0.86327,0.86543,0.86764,0.85013,0.13412,0.13343,0.13373,0.13381,0.13440,0.13471,0.13471,0.13467,0.13468,0.13525,0.13520,0.13526,0.13520,0.70096,0.76348,0.77251,0.78046,0.78015,0.77834,0.77684,0.77664,0.77814,0.76582,0.00313,0.00313,0.00310,0.00310,0.00310,0.00310,0.00310,0.00310,0.00311,0.00311,0.00311,0.00311,0.00311,0.00311,0.00311,0.00311,0.04317,0.50091,0.41496,0.21265,0.09503,0.00583,0.00583,0.00581,0.00581,0.00581,0.00581,0.00581,0.00581,0.00581,0.00581,0.00581,0.00581,0.00581,0.00581,0.00581,0.00609,0.00609,0.00612,8.24458,8.24458$1729|0.60544,0.60273,0.60235,0.60235,0.60201,0.59938,0.30393,0.20926,0.19114,0.17118,0.16754,0.16624,0.16600,0.16600,0.16592,0.16592,0.16591,0.16593,0.16590,0.16590,0.16590,0.16571,0.16733,0.16918,0.17178,0.18294,0.19516,14.35927,15.20915,15.20915,15.20915,0.00992,0.00838,0.03911,0.00476,0.00451,0.00451,0.00451,0.00451,0.00451,0.00451,0.00451,0.00449,0.00449,0.00455,0.00474,0.00494,0.00675,0.05191,0.16979,0.73420,0.32267,0.22868,0.04750,0.04774,0.06388,0.06374,0.06375,0.06384,0.06393,0.06452,0.06999,0.08098,0.09674,2.77287,0.21171,0.02207,0.02204,0.02204,0.02204,0.02204,0.11480,0.17158,0.40424,0.34925,0.25034,0.24951,1.99608,3.75355,11.52065,11.52867,11.52601,11.52601,11.52601,10.62110,3.00650,0.61755,0.39947,0.38344,0.39657,0.42028,0.53749,2.19205,2.70443,0.09418,0.04294,0.03011,0.03002,0.10937,0.21071,1.29809,1.34943,1.36509,0.89732,0.58301,0.43451,0.43343,0.43626,0.44153,0.44379,0.44749,0.45674,2.83502,2.87604,2.89847,2.89842,2.89833,2.89721,2.89597,2.89128,2.89114,2.88594,2.88135,2.84838,2.76835,2.74041,2.70226,2.69377,2.69593,2.69943,2.71653,2.74996,2.74872,2.74617,2.73723,0.60634,0.54196,0.52878,0.52357,4.20545,8.61644,2.20686,1.95047,2.00459,2.09468,2.10709,2.11078,2.26136,2.47407,2.51158,2.51325,0.17866,0.16681,0.16373,0.16278,0.16229,0.16229,0.16235,0.16237,0.16278,0.24622,0.36704,0.49931,0.47119,1.00794,2.58038,2.58038,2.58038,2.58038,2.58038,2.58038,2.58038,2.58775,2.59155,0.10119,0.10118,0.10048,0.10026,0.09953,0.09949,0.09949,0.09949,0.09941,0.09940,0.09940,0.09936,0.09936,0.09930,0.09930,0.09881,0.09817,0.09709,0.09597,0.09363,0.09215,0.09097,0.08992,0.08953,0.08946,0.08980,0.09140,0.10712,0.14847,1.29260,0.63663,0.33094,0.08649,0.05840,0.05612,0.05612,0.05680,2.35476,3.31372,3.55856,3.56805%4|$1|0$1|1$1723|0.08103,0.07998,0.07987,0.07984,0.08065,0.08094,0.08062,0.08062,0.08038,0.08028,0.08057,0.08057,0.08052,0.08019,0.07998,0.08084,0.08075,0.08076,0.09108,0.09232,0.10256,0.12130,0.30055,0.47325,0.72400,1.11331,3.54977,5.31432,7.03434,8.48543,8.48543,0.05856,0.00566,0.00461,0.00461,0.00461,0.00461,0.00457,0.00457,0.00457,0.00457,0.00457,0.00457,0.00457,0.00457,0.00457,0.00457,0.00457,0.00457,0.00457,0.00457,0.00457,0.00457,0.00457,0.00468,0.27384,0.24177,0.04411,0.00827,0.00817,0.00817,0.00817,0.00851,0.00851,11.71099,11.64339,0.00715,0.00715,0.00715,0.00715,0.00715,0.00715,0.00715,0.00778,0.03350,0.34328,0.34306,36.26299,36.61202,0.39399,0.39284,0.39528,0.39766,0.39871,0.39871,0.39813,0.39418,0.39086,0.38865,0.38879,0.38852,0.41252,5.83787,5.83787,0.05563,0.05563,0.05546,0.08084,0.62247,0.89433,1.78725,1.78325,1.78538,1.41356,0.95426,0.78201,0.75398,0.74057,0.72902,0.75278,0.77712,0.85615,2.90809,3.04999,3.16381,3.18811,3.23599,3.26509,3.29350,3.29056,3.21090,3.11115,2.94804,2.01847,1.67360,1.58144,1.48262,1.45494,1.46488,1.47504,1.48445,1.48746,1.48990,1.48726,1.47991,0.87204,0.80086,0.74537,0.71878,4.47756,9.95171,9.95171,0.70196,0.70653,0.72882,0.73468,0.74086,0.85910,0.90790,0.90312,0.90101,0.19856,0.15342,0.12199,0.10135,0.10029,0.10029,0.10020,0.10008,0.09995,0.10117,0.10619,0.11097,0.13842,1.06716,1.13014,1.14066,1.14782,1.15612,1.15657,1.15622,1.15490,0.64831,0.26157,0.07701,0.07704,0.07704,0.07700,0.07672,0.07672,0.07672,0.07688,0.07711,0.07711,0.07714,0.07717,0.07724,0.07720,0.07815,0.09430,0.33471,0.08241,0.08064,0.08075,0.08035,0.07877,0.07827,0.07779,0.07776,0.07768,0.07787,0.07792,0.07824,0.07850,0.07858,0.07958,0.08023,0.08102,0.08255,0.08492,1.04328,1.12670,1.14452,1.87145,1.90103$1723|0.02383,0.02075,0.01985,0.01963,0.01954,0.01954,0.01982,0.01982,0.02050,0.02090,0.55494,0.55736,0.02758,0.01825,0.01799,0.08886,0.31309,0.41069,0.02675,0.01640,0.01404,0.01404,0.01404,0.01404,0.01404,0.01436,0.01436,49.93242,49.93242,49.93242,49.93242,0.00539,0.00393,0.00310,0.00276,0.00276,0.00276,0.00276,0.00276,0.00276,0.00276,0.00276,0.00276,0.00276,0.00276,0.00276,0.00276,0.00284,0.00292,0.00306,0.00340,0.05864,2.72173,0.00833,0.00833,0.00997,0.05782,0.07983,0.10446,0.10615,0.10629,0.11865,0.11861,0.11879,3.92451,2.28616,0.02724,0.02724,0.02716,0.02708,0.02842,0.12263,0.18741,0.42097,0.32178,0.26757,0.26627,4.13589,5.98862,0.69877,0.70825,0.79245,0.85929,0.91661,0.92514,0.93465,0.95141,0.95627,0.96539,0.97870,0.98942,1.01437,1.08332,1.08902,0.09384,0.03815,0.02616,0.02612,0.03480,0.05541,0.80860,1.26923,1.67124,0.61838,0.45435,0.38236,0.38214,0.38358,0.38588,0.38974,0.39137,0.39915,2.51847,2.54345,2.56197,2.56278,2.56573,2.56430,2.56430,2.56017,2.54131,2.50913,2.48465,2.34320,2.18372,2.14117,2.09958,2.09883,2.11727,2.14443,2.19640,2.24088,2.24810,2.24810,2.24922,0.13647,0.12903,0.12775,0.12631,2.92478,8.42105,2.91040,1.91662,1.89507,1.91254,1.91704,1.92020,1.92653,1.92805,1.92886,1.92891,0.18260,0.17826,0.17802,0.17802,0.17823,0.17824,0.17819,0.17820,0.17818,0.17897,0.18009,0.18126,0.18126,1.99274,2.02916,2.02916,2.02884,2.02776,2.02701,2.02689,2.02689,2.02857,2.02507,0.09715,0.09724,0.09724,0.09724,0.09707,0.09707,0.09702,0.09699,0.09699,0.09694,0.09694,0.09694,0.09694,0.09690,0.09669,0.08725,0.07446,0.05991,0.05683,0.05218,0.04828,0.04412,0.04239,0.04179,0.04172,0.04178,0.04182,0.04184,0.05161,1.44995,0.66034,0.28210,0.03556,0.02836,0.02823,0.02823,0.02843,1.70611,3.33244,4.37865,4.38165%4|$1|0$1|1$1726|0.05323,0.05332,0.05314,0.05323,0.05326,0.05326,0.05695,0.06206,0.07771,0.10874,0.63628,0.60706,0.03045,0.00584,0.00584,0.00584,0.00584,0.00584,0.00584,0.00584,0.00584,0.00584,0.00595,0.00638,0.00662,0.00661,27.69472,27.69472,27.69472,27.05005,24.00070,0.00480,0.00210,0.00210,0.00199,0.00199,0.00199,0.00199,0.00199,0.00199,0.00199,0.00199,0.00199,0.00199,0.00199,0.00199,0.00199,0.00199,0.00199,0.00199,0.00199,0.00201,0.00202,0.00202,0.00202,0.00243,0.20042,0.15795,0.15220,0.15213,0.15213,0.20322,0.20269,0.20131,29.00210,29.00210,0.01164,0.01140,0.01140,0.01143,0.01138,0.01138,0.01140,0.01140,0.01153,0.01168,0.01188,0.78864,1.71089,2.77421,3.73464,4.48737,5.15551,5.61441,5.80771,5.91894,5.91894,5.91894,5.91894,5.91894,5.91894,5.91894,5.91894,5.91894,0.06715,0.06660,0.06663,0.10327,0.21472,0.33681,0.44359,0.46027,0.46654,0.46654,0.46635,0.46591,0.46620,0.46637,0.46680,0.46789,0.46849,0.47018,0.50807,0.58214,0.65943,0.76369,0.85457,1.39682,1.98892,1.94364,1.74285,1.49149,1.28369,0.16309,0.15194,0.15102,0.14909,0.14787,0.14787,0.14704,0.14875,0.14603,0.14515,0.14518,0.14477,0.14467,0.14467,0.14476,0.14495,1.58272,3.29113,3.11687,1.00651,0.87024,0.87150,0.87188,0.87005,0.87239,0.87239,0.87933,0.85405,0.13322,0.13333,0.13352,0.13368,0.13380,0.13389,0.13380,0.13380,0.13378,0.13407,0.13537,0.13614,0.13608,0.68811,0.75701,0.76548,0.77541,0.77673,0.77505,0.77269,0.77200,0.77308,0.75657,0.00311,0.00311,0.00311,0.00311,0.00311,0.00311,0.00311,0.00311,0.00306,0.00305,0.00305,0.00305,0.00305,0.00305,0.00305,0.00305,0.04984,0.50284,0.39819,0.21439,0.09527,0.00563,0.00559,0.00559,0.00559,0.00559,0.00559,0.00559,0.00554,0.00554,0.00558,0.00558,0.00557,0.00557,0.00557,0.00557,0.00617,0.00627,0.00650,8.23401,8.23147$1729|0.60546,0.60340,0.60292,0.60160,0.60083,0.59944,0.29126,0.20573,0.18635,0.17010,0.16775,0.16594,0.16550,0.16551,0.16553,0.16553,0.16673,0.16674,0.16544,0.16527,0.16510,0.16506,0.16647,0.16676,0.16790,0.17773,0.17901,14.60559,15.13451,15.13451,15.13451,0.01523,0.01422,0.11181,0.00464,0.00452,0.00452,0.00451,0.00445,0.00445,0.00445,0.00446,0.00446,0.00446,0.00446,0.00446,0.00452,0.00777,0.04929,0.17093,0.71874,0.32520,0.22910,0.04761,0.04818,0.06630,0.06247,0.06259,0.06264,0.06266,0.06344,0.07162,0.08405,0.09737,2.77134,0.23394,0.02160,0.02153,0.02145,0.02145,0.02187,0.11137,0.17070,0.41485,0.34870,0.25034,0.25102,1.96686,3.65839,11.60300,11.60350,11.62521,11.62521,11.62521,10.67358,2.94319,0.58485,0.41258,0.39769,0.40598,0.42258,0.51543,2.09089,2.69226,0.08884,0.04660,0.03184,0.03196,0.12456,0.24489,1.28404,1.31833,1.33876,0.91530,0.57041,0.44160,0.43960,0.44052,0.44546,0.44871,0.44901,0.46087,2.82704,2.86669,2.88469,2.88469,2.88508,2.88459,2.88460,2.88327,2.88327,2.88283,2.88206,2.85155,2.78300,2.73664,2.68367,2.65682,2.66313,2.67314,2.72082,2.75478,2.75428,2.75274,2.74824,0.52948,0.50815,0.49333,0.48363,3.95431,8.65977,2.12553,1.97155,2.00736,2.11803,2.13233,2.14138,2.27167,2.43729,2.46369,2.46672,0.19285,0.17054,0.16363,0.16335,0.16232,0.16176,0.16173,0.16201,0.16192,0.24106,0.36163,0.50164,0.47208,1.05240,2.57665,2.57642,2.57604,2.57629,2.57629,2.57629,2.57720,2.58687,2.59998,0.10019,0.09981,0.09972,0.09969,0.09970,0.09970,0.09970,0.09965,0.09965,0.09965,0.09962,0.09955,0.09955,0.09949,0.09948,0.09916,0.09840,0.09688,0.09588,0.09569,0.09434,0.09166,0.09090,0.09007,0.09002,0.09043,0.09196,0.10927,0.14819,1.27536,0.62617,0.31742,0.08698,0.06185,0.06091,0.05988,0.06153,2.18944,3.33550,3.55756,3.55756%4|$1|0$1|1$1726|0.05726,0.05699,0.05702,0.05712,0.05720,0.05769,0.06051,0.06123,0.07789,0.10397,0.65849,0.57681,0.02844,0.00603,0.00548,0.00548,0.00548,0.00548,0.00548,0.00548,0.00549,0.00549,0.00554,0.00554,0.00568,0.00568,27.66380,27.66380,27.66380,27.22464,24.29448,0.00233,0.00188,0.00188,0.00188,0.00188,0.00188,0.00188,0.00188,0.00188,0.00188,0.00188,0.00188,0.00188,0.00188,0.00188,0.00188,0.00188,0.00188,0.00188,0.00188,0.00188,0.00188,0.00188,0.00188,0.00201,0.21200,0.14939,0.14142,0.14139,0.14136,0.22140,0.22163,0.22028,29.00218,29.00218,0.01157,0.01127,0.01127,0.01127,0.01127,0.01127,0.01127,0.01127,0.01127,0.01146,0.01146,0.80110,1.71596,2.70346,3.53647,4.48351,5.10493,5.70653,5.83189,5.92999,5.93314,5.93314,5.93314,5.93314,5.93314,5.93314,5.93634,5.93634,0.06731,0.06699,0.06684,0.10452,0.22482,0.35150,0.43764,0.45619,0.46451,0.46444,0.46436,0.46427,0.46427,0.46425,0.46461,0.46665,0.46794,0.46974,0.50398,0.58018,0.65988,0.73825,0.84734,1.39407,1.98756,1.94534,1.74084,1.53880,1.33987,0.15992,0.15058,0.14836,0.14705,0.14541,0.14481,0.14493,0.14493,0.14389,0.14363,0.14286,0.14262,0.14267,0.14306,0.14256,0.14312,1.64016,3.30488,3.11276,1.02436,0.86960,0.87044,0.87071,0.87102,0.87317,0.87237,0.88870,0.85081,0.13315,0.13265,0.13273,0.13273,0.13329,0.13372,0.13376,0.13376,0.13376,0.13402,0.13428,0.13455,0.13600,0.69461,0.75682,0.76755,0.77501,0.77482,0.77270,0.77229,0.77180,0.77185,0.76259,0.00294,0.00294,0.00294,0.00291,0.00291,0.00291,0.00291,0.00291,0.00291,0.00291,0.00291,0.00291,0.00291,0.00291,0.00291,0.00291,0.04516,0.50851,0.37725,0.19110,0.08130,0.00566,0.00557,0.00548,0.00548,0.00548,0.00548,0.00548,0.00548,0.00548,0.00548,0.00548,0.00548,0.00548,0.00548,0.00548,0.00548,0.00703,0.00728,8.29805,8.29805$1729|0.60546,0.60340,0.60292,0.60160,0.60083,0.59944,0.29126,0.20573,0.18635,0.17010,0.16775,0.16594,0.16550,0.16551,0.16553,0.16553,0.16673,0.16674,0.16544,0.16527,0.16510,0.16506,0.16647,0.16676,0.16790,0.17773,0.17901,14.60559,15.13451,15.13451,15.13451,0.01523,0.01422,0.11181,0.00464,0.00452,0.00452,0.00451,0.00445,0.00445,0.00445,0.00446,0.00446,0.00446,0.00446,0.00446,0.00452,0.00777,0.04929,0.17093,0.71874,0.32520,0.22910,0.04761,0.04818,0.06630,0.06247,0.06259,0.06264,0.06266,0.06344,0.07162,0.08405,0.09737,2.77134,0.23394,0.02160,0.02153,0.02145,0.02145,0.02187,0.11137,0.17070,0.41485,0.34870,0.25034,0.25102,1.96686,3.65839,11.60300,11.60350,11.62521,11.62521,11.62521,10.67358,2.94319,0.58485,0.41258,0.39769,0.40598,0.42258,0.51543,2.09089,2.69226,0.08884,0.04660,0.03184,0.03196,0.12456,0.24489,1.28404,1.31833,1.33876,0.91530,0.57041,0.44160,0.43960,0.44052,0.44546,0.44871,0.44901,0.46087,2.82704,2.86669,2.88469,2.88469,2.88508,2.88459,2.88460,2.88327,2.88327,2.88283,2.88206,2.85155,2.78300,2.73664,2.68367,2.65682,2.66313,2.67314,2.72082,2.75478,2.75428,2.75274,2.74824,0.52948,0.50815,0.49333,0.48363,3.95431,8.65977,2.12553,1.97155,2.00736,2.11803,2.13233,2.14138,2.27167,2.43729,2.46369,2.46672,0.19285,0.17054,0.16363,0.16335,0.16232,0.16176,0.16173,0.16201,0.16192,0.24106,0.36163,0.50164,0.47208,1.05240,2.57665,2.57642,2.57604,2.57629,2.57629,2.57629,2.57720,2.58687,2.59998,0.10019,0.09981,0.09972,0.09969,0.09970,0.09970,0.09970,0.09965,0.09965,0.09965,0.09962,0.09955,0.09955,0.09949,0.09948,0.09916,0.09840,0.09688,0.09588,0.09569,0.09434,0.09166,0.09090,0.09007,0.09002,0.09043,0.09196,0.10927,0.14819,1.27536,0.62617,0.31742,0.08698,0.06185,0.06091,0.05988,0.06153,2.18944,3.33550,3.55756,3.55756%4|$1|0$1|1$1725|0.04267,0.04253,0.04253,0.04256,0.04256,0.04227,0.04275,0.04394,0.04989,0.06331,0.62064,0.57599,0.02237,0.00557,0.00539,0.00539,0.00539,0.00539,0.00539,0.00539,0.00539,0.00539,0.00543,0.00543,0.00646,0.00679,29.71649,29.71649,29.71649,29.71649,0.29741,0.00612,0.00285,0.00281,0.00273,0.00273,0.00273,0.00273,0.00274,0.00274,0.00274,0.00274,0.00274,0.00274,0.00274,0.00274,0.00274,0.00297,0.00635,0.01119,0.02752,1.97573,1.16146,0.02931,0.02934,0.04077,0.07148,0.05891,0.05803,0.05819,0.06180,0.19438,0.19252,0.19176,10.13293,10.11765,0.00647,0.00628,0.00629,0.00629,0.00630,0.00633,0.00633,0.00633,0.03136,0.32445,0.32398,3.31922,5.00787,0.53138,0.44428,0.44646,0.45114,0.45486,0.45481,0.46238,0.66065,1.75388,2.99052,3.42533,3.78779,4.18693,5.07142,5.06074,0.15539,0.14630,0.14468,0.35934,0.54463,0.67624,0.69743,0.66690,0.64797,0.63408,0.63068,0.62527,0.62466,0.62465,0.62455,0.62455,0.62438,0.62390,0.62415,0.69447,0.78142,0.86141,1.00853,1.73750,2.45126,2.43589,2.07697,1.62363,1.13705,0.30063,0.29973,0.29874,0.29818,0.29976,0.30106,0.30020,0.30215,0.30289,0.30299,0.30519,0.30536,0.30657,0.30687,0.30743,0.31239,0.82448,1.40674,1.40466,1.39552,1.39221,1.38916,1.38186,1.37780,1.37690,1.37560,1.37422,1.37044,0.15196,0.15160,0.15107,0.15142,0.15142,0.15149,0.15129,0.15102,0.15099,0.15050,0.14988,0.14864,0.14860,0.38872,1.15699,1.15940,1.16334,1.16334,1.16308,1.16313,1.16293,1.16185,1.16061,0.01118,0.00978,0.00938,0.00938,0.00932,0.00932,0.00932,0.00932,0.00932,0.00931,0.00931,0.00931,0.00931,0.00931,0.00932,0.00932,1.97303,0.01477,0.01373,0.01373,0.01368,0.01370,0.01372,0.01368,0.01373,0.01373,0.01376,0.01494,0.01719,0.01854,0.02045,0.02236,0.02499,0.03031,0.06340,0.13324,1.07048,1.02450,0.94309,7.54599,7.54599$1723|0.61901,0.61580,0.61512,0.61475,0.61462,0.61389,0.30909,0.21171,0.19015,0.17186,0.16853,0.16670,0.16670,0.16670,0.16661,0.16664,0.16658,0.16664,0.16672,0.16661,0.16661,0.16663,0.16643,0.16624,0.16700,0.17756,0.19164,12.20215,12.56656,12.56656,12.56656,0.23728,0.23777,4.30626,0.00270,0.00235,0.00232,0.00232,0.00232,0.00232,0.00232,0.00232,0.00232,0.00232,0.00232,0.00232,0.00232,0.00245,0.00254,0.00298,0.00349,0.00516,0.00949,0.02120,0.04261,0.16382,0.05898,0.05919,0.05934,0.05961,0.06056,0.12412,0.12810,0.13164,3.28628,0.42588,0.02367,0.02367,0.02367,0.02368,0.02390,0.12066,0.19306,0.40847,0.33189,0.26918,0.26803,2.84723,4.36608,4.36608,4.36608,4.36608,4.36608,4.36608,4.36608,4.36608,4.33590,4.12798,3.62713,3.09766,2.56838,1.95209,1.20893,0.49030,0.05773,0.05526,0.05411,0.05906,0.32435,0.59101,1.06542,1.07003,1.06964,0.81898,0.69827,0.64041,0.63779,0.64017,0.64187,0.64403,0.64878,0.66614,2.84587,3.10224,3.31342,3.33723,3.34197,3.34327,3.34327,3.34016,3.28480,3.24622,3.17580,2.24062,1.77896,1.67668,1.59043,1.57704,1.60748,1.67794,1.79816,1.93922,1.94823,1.94943,1.94763,1.16134,1.14089,1.12851,1.12373,4.22776,7.96703,4.20344,2.39735,2.20435,2.24509,2.24579,2.24948,2.28720,2.32374,2.32731,2.32657,0.16070,0.15273,0.15256,0.15128,0.15042,0.15032,0.15013,0.15005,0.14991,0.20623,0.32775,0.48391,0.47744,1.37953,2.08638,2.08750,2.08233,2.07793,2.07859,2.07859,2.08068,2.11266,2.11655,0.10502,0.10507,0.10491,0.10485,0.10408,0.10160,0.09426,0.08779,0.08406,0.08134,0.07982,0.07772,0.07734,0.07734,0.07734,0.08083,0.45780,0.08307,0.08129,0.07992,0.07814,0.07648,0.07522,0.07478,0.07499,0.07666,0.07849,0.09957,0.15930,1.25514,0.63252,0.33386,0.11522,0.08172,0.07892,0.07827,0.08106,2.19477,3.25460,3.50746,3.50932%4|$1|0$1|1$1728|0.06541,0.06559,0.06597,0.06619,0.06619,0.06620,0.07147,0.07624,0.10668,0.13579,0.66346,0.60416,0.05522,0.00746,0.00606,0.00606,0.00606,0.00607,0.00607,0.00607,0.00607,0.00607,0.00730,0.00623,0.00623,0.00677,27.71137,27.71137,27.71137,27.68008,27.27989,0.00216,0.00198,0.00198,0.00178,0.00178,0.00178,0.00178,0.00178,0.00178,0.00178,0.00178,0.00178,0.00178,0.00178,0.00178,0.00178,0.00178,0.00177,0.00177,0.00177,0.00177,0.00177,0.00177,0.00177,0.00223,0.22544,0.13468,0.12623,0.12622,0.12689,0.22371,0.22079,0.21871,13.69744,13.69744,0.01077,0.01077,0.01077,0.01078,0.01074,0.01074,0.01074,0.01074,0.01093,0.01119,0.01140,34.45394,34.66914,5.09741,1.86794,1.90318,2.00113,2.38348,3.60160,8.96137,8.96608,8.90506,8.43767,7.58740,6.51908,5.37089,3.75251,0.99863,0.18036,0.17992,0.17984,0.23849,0.31443,0.38520,0.42776,0.43815,0.44118,0.44075,0.44075,0.44087,0.44121,0.44141,0.44205,0.44619,0.44771,0.45158,0.48567,0.59698,0.69590,0.76088,0.87666,1.48561,2.17993,2.17154,2.12406,2.04898,1.96192,0.11469,0.08971,0.08604,0.08086,0.07937,0.07871,0.07807,0.07731,0.07709,0.07700,0.07696,0.07693,0.07704,0.07839,0.08047,0.10590,0.68567,1.22645,1.22573,1.22546,1.22490,1.22439,1.22363,1.22320,1.22183,1.22183,1.22139,1.22128,0.14334,0.14348,0.14354,0.14362,0.14359,0.14359,0.14339,0.14323,0.14311,0.13912,0.13584,0.13277,0.13160,0.13205,0.14772,0.63631,1.11782,1.12190,1.12209,1.12213,1.12126,1.12214,1.12502,0.00343,0.00343,0.00343,0.00340,0.00340,0.00340,0.00340,0.00340,0.00340,0.00343,0.00343,0.00343,0.00343,0.00343,0.00343,0.00343,0.05904,0.50178,0.38100,0.19801,0.09505,0.00560,0.00560,0.00560,0.00560,0.00560,0.00560,0.00560,0.00560,0.00560,0.00560,0.00560,0.00560,0.00560,0.00562,0.00565,0.00566,0.00589,0.00618,7.24231,7.24231$1723|0.60465,0.60183,0.60071,0.60018,0.59916,0.59826,0.29504,0.20068,0.18447,0.16700,0.16586,0.16487,0.16500,0.16499,0.16499,0.16499,0.16496,0.16496,0.16496,0.16495,0.16491,0.16478,0.16509,0.16616,0.16679,0.17699,0.18567,17.42076,17.84715,17.84715,17.84715,0.00779,0.00738,0.04263,0.00457,0.00404,0.00404,0.00382,0.00371,0.00371,0.00371,0.00371,0.00371,0.00378,0.00378,0.00378,0.00397,0.00481,0.05277,0.22977,1.06213,0.35138,0.19953,0.04601,0.04632,0.06677,0.06616,0.06628,0.06639,0.06641,0.06746,0.07495,0.09030,0.10630,3.58231,0.59102,0.02233,0.02233,0.02233,0.02233,0.02300,0.10175,0.16516,0.43569,0.34334,0.25501,0.25474,3.13321,5.07636,5.07737,5.07737,5.07659,5.07659,5.07659,5.07659,5.07659,2.09517,0.64225,0.65155,0.67953,0.71130,0.77743,0.90494,0.91460,0.33577,0.15271,0.04548,0.04548,0.12838,0.23619,1.80404,1.83826,1.85008,0.95926,0.58826,0.45216,0.45383,0.45819,0.46212,0.46647,0.47248,0.49458,2.99435,3.05021,3.11076,3.11895,3.12571,3.12568,3.12568,3.12568,3.11696,3.09711,3.09060,2.92151,2.66938,2.58377,2.52148,2.49316,2.50738,2.52239,2.59870,2.68410,2.69110,2.68948,2.68583,2.10787,2.08592,2.07850,2.08878,3.69283,5.50896,3.81907,2.77026,2.60243,2.62174,2.62174,2.61929,2.62707,2.63613,2.63870,2.63972,0.15752,0.15558,0.15423,0.15413,0.15411,0.15424,0.15431,0.15454,0.15471,0.21873,0.34588,0.51195,0.50888,1.39893,1.99020,1.98603,1.96991,1.95266,1.94995,1.94856,1.94788,2.04259,2.07516,0.09933,0.09930,0.09934,0.09933,0.09946,0.09872,0.09875,0.09874,0.09874,0.09871,0.09871,0.09869,0.09868,0.09865,0.09865,0.09725,0.09636,0.09574,0.09283,0.08978,0.08822,0.08514,0.08337,0.08214,0.08205,0.08282,0.08427,0.10901,0.14690,1.21720,0.66838,0.37533,0.10260,0.07139,0.06666,0.06363,0.06539,2.12826,3.38109,3.73313,3.73539%4|$1|0$1|1$1723|0.61794,0.61450,0.61395,0.61282,0.61254,0.61254,0.31232,0.20872,0.18348,0.16858,0.16727,0.16648,0.16616,0.16608,0.16612,0.16612,0.16612,0.16612,0.16589,0.16589,0.16576,0.16581,0.16730,0.16861,0.17050,0.17370,0.18149,13.82047,14.21442,14.21442,14.21442,0.19162,0.19122,4.04365,0.00256,0.00256,0.00256,0.00246,0.00246,0.00246,0.00246,0.00246,0.00244,0.00244,0.00244,0.00244,0.00244,0.00257,0.00285,0.00313,0.00370,0.00536,0.00831,0.01719,0.02965,0.19131,0.05103,0.05111,0.05144,0.05213,0.05412,0.13968,0.14430,0.14661,3.26513,0.44564,0.02254,0.02252,0.02246,0.02246,0.02247,0.11585,0.18370,0.42385,0.33580,0.26122,0.26129,2.79205,4.24725,4.24725,4.24725,4.24725,4.24725,4.24610,4.24610,4.24412,4.19909,3.84864,3.16692,2.51698,1.86854,1.26886,0.74584,0.27973,0.05425,0.05351,0.05304,0.05903,0.37347,0.62304,1.05612,1.05179,1.04687,0.85081,0.70708,0.64791,0.64679,0.64821,0.65346,0.65767,0.66491,0.68763,2.86537,3.14660,3.37319,3.39285,3.40505,3.40505,3.40442,3.39999,3.33228,3.29290,3.21940,2.45396,1.94931,1.84692,1.78410,1.76183,1.80002,1.84641,1.96152,2.09853,2.10711,2.10713,2.10140,1.00935,1.00044,0.98878,0.98171,4.07853,7.72762,4.21779,2.35646,2.22196,2.24646,2.24817,2.24765,2.29240,2.31787,2.32370,2.32327,0.15463,0.15479,0.15200,0.15189,0.15170,0.15170,0.15170,0.15178,0.15167,0.21816,0.35014,0.50220,0.50567,1.33945,1.88120,1.87067,1.84396,1.83361,1.83072,1.82838,1.82822,1.92479,1.95275,0.09994,0.09614,0.09614,0.09720,0.09596,0.09582,0.09228,0.08846,0.08648,0.08537,0.08482,0.08407,0.08402,0.08396,0.08393,0.08428,0.27661,0.08300,0.08236,0.08053,0.07849,0.07647,0.07503,0.07476,0.07481,0.07481,0.07623,0.09486,0.13217,1.28353,0.60939,0.32233,0.09935,0.07169,0.06746,0.06546,0.06584,2.20233,3.26082,3.50445,3.50827$1725|0.04462,0.04462,0.04462,0.04462,0.04462,0.04462,0.04462,0.04598,0.05565,0.07779,0.64291,0.55885,0.02695,0.00651,0.00580,0.00575,0.00575,0.00575,0.00575,0.00575,0.00575,0.00575,0.00575,0.00622,0.00625,0.00625,30.05125,30.05125,30.05125,30.05125,0.26440,0.00632,0.00353,0.00284,0.00266,0.00266,0.00266,0.00266,0.00266,0.00266,0.00266,0.00266,0.00266,0.00266,0.00272,0.00272,0.00272,0.00280,0.00356,0.01209,0.03365,1.89180,1.22295,0.02819,0.02819,0.04128,0.06614,0.06094,0.06091,0.06131,0.06466,0.18495,0.18268,0.18157,10.25041,10.23814,0.00622,0.00622,0.00622,0.00622,0.00622,0.00622,0.00640,0.00640,0.02602,0.32279,0.32224,3.26229,5.03155,0.42642,0.38212,0.38313,0.38474,0.38493,0.38491,0.38490,0.38554,0.39325,0.52545,3.32127,5.48793,6.68348,7.22903,7.25471,0.11141,0.11127,0.11145,0.34885,0.55165,0.74141,0.75565,0.71055,0.69030,0.67555,0.66562,0.66085,0.65803,0.65741,0.65643,0.65617,0.65602,0.65636,0.66160,0.77301,0.85993,0.97519,1.10875,1.74474,2.53652,2.52327,2.16707,1.71598,1.16837,0.31179,0.31049,0.31017,0.31184,0.31181,0.31243,0.31521,0.31638,0.31837,0.31928,0.32270,0.32385,0.33230,0.33276,0.33841,0.35029,0.79130,1.32493,1.32049,1.31884,1.31823,1.31568,1.31348,1.31289,1.31232,1.31232,1.31125,1.31027,0.15342,0.15358,0.15373,0.15373,0.15361,0.15366,0.15366,0.15346,0.15296,0.15248,0.15229,0.15184,0.15196,0.43786,1.17716,1.17874,1.17717,1.17880,1.17748,1.17672,1.17635,1.17329,0.99174,0.06108,0.06106,0.06065,0.06048,0.06053,0.06053,0.06314,0.06429,0.06627,0.06974,0.07316,0.07573,0.07991,0.08609,0.09439,0.09498,0.18080,0.09625,0.09718,0.09714,0.09697,0.09514,0.09518,0.09517,0.09530,0.09530,0.09544,0.09589,0.09652,0.09750,0.09792,0.09863,0.10084,0.10347,0.10553,0.10895,0.15514,0.15633,0.15416,7.77277,7.77277%4|$1|0$1|1$1723|0.61794,0.61450,0.61395,0.61282,0.61254,0.61254,0.31232,0.20872,0.18348,0.16858,0.16727,0.16648,0.16616,0.16608,0.16612,0.16612,0.16612,0.16612,0.16589,0.16589,0.16576,0.16581,0.16730,0.16861,0.17050,0.17370,0.18149,13.82047,14.21442,14.21442,14.21442,0.19162,0.19122,4.04365,0.00256,0.00256,0.00256,0.00246,0.00246,0.00246,0.00246,0.00246,0.00244,0.00244,0.00244,0.00244,0.00244,0.00257,0.00285,0.00313,0.00370,0.00536,0.00831,0.01719,0.02965,0.19131,0.05103,0.05111,0.05144,0.05213,0.05412,0.13968,0.14430,0.14661,3.26513,0.44564,0.02254,0.02252,0.02246,0.02246,0.02247,0.11585,0.18370,0.42385,0.33580,0.26122,0.26129,2.79205,4.24725,4.24725,4.24725,4.24725,4.24725,4.24610,4.24610,4.24412,4.19909,3.84864,3.16692,2.51698,1.86854,1.26886,0.74584,0.27973,0.05425,0.05351,0.05304,0.05903,0.37347,0.62304,1.05612,1.05179,1.04687,0.85081,0.70708,0.64791,0.64679,0.64821,0.65346,0.65767,0.66491,0.68763,2.86537,3.14660,3.37319,3.39285,3.40505,3.40505,3.40442,3.39999,3.33228,3.29290,3.21940,2.45396,1.94931,1.84692,1.78410,1.76183,1.80002,1.84641,1.96152,2.09853,2.10711,2.10713,2.10140,1.00935,1.00044,0.98878,0.98171,4.07853,7.72762,4.21779,2.35646,2.22196,2.24646,2.24817,2.24765,2.29240,2.31787,2.32370,2.32327,0.15463,0.15479,0.15200,0.15189,0.15170,0.15170,0.15170,0.15178,0.15167,0.21816,0.35014,0.50220,0.50567,1.33945,1.88120,1.87067,1.84396,1.83361,1.83072,1.82838,1.82822,1.92479,1.95275,0.09994,0.09614,0.09614,0.09720,0.09596,0.09582,0.09228,0.08846,0.08648,0.08537,0.08482,0.08407,0.08402,0.08396,0.08393,0.08428,0.27661,0.08300,0.08236,0.08053,0.07849,0.07647,0.07503,0.07476,0.07481,0.07481,0.07623,0.09486,0.13217,1.28353,0.60939,0.32233,0.09935,0.07169,0.06746,0.06546,0.06584,2.20233,3.26082,3.50445,3.50827$1725|0.04462,0.04462,0.04462,0.04462,0.04462,0.04462,0.04462,0.04598,0.05565,0.07779,0.64291,0.55885,0.02695,0.00651,0.00580,0.00575,0.00575,0.00575,0.00575,0.00575,0.00575,0.00575,0.00575,0.00622,0.00625,0.00625,30.05125,30.05125,30.05125,30.05125,0.26440,0.00632,0.00353,0.00284,0.00266,0.00266,0.00266,0.00266,0.00266,0.00266,0.00266,0.00266,0.00266,0.00266,0.00272,0.00272,0.00272,0.00280,0.00356,0.01209,0.03365,1.89180,1.22295,0.02819,0.02819,0.04128,0.06614,0.06094,0.06091,0.06131,0.06466,0.18495,0.18268,0.18157,10.25041,10.23814,0.00622,0.00622,0.00622,0.00622,0.00622,0.00622,0.00640,0.00640,0.02602,0.32279,0.32224,3.26229,5.03155,0.42642,0.38212,0.38313,0.38474,0.38493,0.38491,0.38490,0.38554,0.39325,0.52545,3.32127,5.48793,6.68348,7.22903,7.25471,0.11141,0.11127,0.11145,0.34885,0.55165,0.74141,0.75565,0.71055,0.69030,0.67555,0.66562,0.66085,0.65803,0.65741,0.65643,0.65617,0.65602,0.65636,0.66160,0.77301,0.85993,0.97519,1.10875,1.74474,2.53652,2.52327,2.16707,1.71598,1.16837,0.31179,0.31049,0.31017,0.31184,0.31181,0.31243,0.31521,0.31638,0.31837,0.31928,0.32270,0.32385,0.33230,0.33276,0.33841,0.35029,0.79130,1.32493,1.32049,1.31884,1.31823,1.31568,1.31348,1.31289,1.31232,1.31232,1.31125,1.31027,0.15342,0.15358,0.15373,0.15373,0.15361,0.15366,0.15366,0.15346,0.15296,0.15248,0.15229,0.15184,0.15196,0.43786,1.17716,1.17874,1.17717,1.17880,1.17748,1.17672,1.17635,1.17329,0.99174,0.06108,0.06106,0.06065,0.06048,0.06053,0.06053,0.06314,0.06429,0.06627,0.06974,0.07316,0.07573,0.07991,0.08609,0.09439,0.09498,0.18080,0.09625,0.09718,0.09714,0.09697,0.09514,0.09518,0.09517,0.09530,0.09530,0.09544,0.09589,0.09652,0.09750,0.09792,0.09863,0.10084,0.10347,0.10553,0.10895,0.15514,0.15633,0.15416,7.77277,7.77277%4|$1|0$1|1$1723|0.61794,0.61450,0.61395,0.61282,0.61254,0.61254,0.31232,0.20872,0.18348,0.16858,0.16727,0.16648,0.16616,0.16608,0.16612,0.16612,0.16612,0.16612,0.16589,0.16589,0.16576,0.16581,0.16730,0.16861,0.17050,0.17370,0.18149,13.82047,14.21442,14.21442,14.21442,0.19162,0.19122,4.04365,0.00256,0.00256,0.00256,0.00246,0.00246,0.00246,0.00246,0.00246,0.00244,0.00244,0.00244,0.00244,0.00244,0.00257,0.00285,0.00313,0.00370,0.00536,0.00831,0.01719,0.02965,0.19131,0.05103,0.05111,0.05144,0.05213,0.05412,0.13968,0.14430,0.14661,3.26513,0.44564,0.02254,0.02252,0.02246,0.02246,0.02247,0.11585,0.18370,0.42385,0.33580,0.26122,0.26129,2.79205,4.24725,4.24725,4.24725,4.24725,4.24725,4.24610,4.24610,4.24412,4.19909,3.84864,3.16692,2.51698,1.86854,1.26886,0.74584,0.27973,0.05425,0.05351,0.05304,0.05903,0.37347,0.62304,1.05612,1.05179,1.04687,0.85081,0.70708,0.64791,0.64679,0.64821,0.65346,0.65767,0.66491,0.68763,2.86537,3.14660,3.37319,3.39285,3.40505,3.40505,3.40442,3.39999,3.33228,3.29290,3.21940,2.45396,1.94931,1.84692,1.78410,1.76183,1.80002,1.84641,1.96152,2.09853,2.10711,2.10713,2.10140,1.00935,1.00044,0.98878,0.98171,4.07853,7.72762,4.21779,2.35646,2.22196,2.24646,2.24817,2.24765,2.29240,2.31787,2.32370,2.32327,0.15463,0.15479,0.15200,0.15189,0.15170,0.15170,0.15170,0.15178,0.15167,0.21816,0.35014,0.50220,0.50567,1.33945,1.88120,1.87067,1.84396,1.83361,1.83072,1.82838,1.82822,1.92479,1.95275,0.09994,0.09614,0.09614,0.09720,0.09596,0.09582,0.09228,0.08846,0.08648,0.08537,0.08482,0.08407,0.08402,0.08396,0.08393,0.08428,0.27661,0.08300,0.08236,0.08053,0.07849,0.07647,0.07503,0.07476,0.07481,0.07481,0.07623,0.09486,0.13217,1.28353,0.60939,0.32233,0.09935,0.07169,0.06746,0.06546,0.06584,2.20233,3.26082,3.50445,3.50827$1725|0.04462,0.04462,0.04462,0.04462,0.04462,0.04462,0.04462,0.04598,0.05565,0.07779,0.64291,0.55885,0.02695,0.00651,0.00580,0.00575,0.00575,0.00575,0.00575,0.00575,0.00575,0.00575,0.00575,0.00622,0.00625,0.00625,30.05125,30.05125,30.05125,30.05125,0.26440,0.00632,0.00353,0.00284,0.00266,0.00266,0.00266,0.00266,0.00266,0.00266,0.00266,0.00266,0.00266,0.00266,0.00272,0.00272,0.00272,0.00280,0.00356,0.01209,0.03365,1.89180,1.22295,0.02819,0.02819,0.04128,0.06614,0.06094,0.06091,0.06131,0.06466,0.18495,0.18268,0.18157,10.25041,10.23814,0.00622,0.00622,0.00622,0.00622,0.00622,0.00622,0.00640,0.00640,0.02602,0.32279,0.32224,3.26229,5.03155,0.42642,0.38212,0.38313,0.38474,0.38493,0.38491,0.38490,0.38554,0.39325,0.52545,3.32127,5.48793,6.68348,7.22903,7.25471,0.11141,0.11127,0.11145,0.34885,0.55165,0.74141,0.75565,0.71055,0.69030,0.67555,0.66562,0.66085,0.65803,0.65741,0.65643,0.65617,0.65602,0.65636,0.66160,0.77301,0.85993,0.97519,1.10875,1.74474,2.53652,2.52327,2.16707,1.71598,1.16837,0.31179,0.31049,0.31017,0.31184,0.31181,0.31243,0.31521,0.31638,0.31837,0.31928,0.32270,0.32385,0.33230,0.33276,0.33841,0.35029,0.79130,1.32493,1.32049,1.31884,1.31823,1.31568,1.31348,1.31289,1.31232,1.31232,1.31125,1.31027,0.15342,0.15358,0.15373,0.15373,0.15361,0.15366,0.15366,0.15346,0.15296,0.15248,0.15229,0.15184,0.15196,0.43786,1.17716,1.17874,1.17717,1.17880,1.17748,1.17672,1.17635,1.17329,0.99174,0.06108,0.06106,0.06065,0.06048,0.06053,0.06053,0.06314,0.06429,0.06627,0.06974,0.07316,0.07573,0.07991,0.08609,0.09439,0.09498,0.18080,0.09625,0.09718,0.09714,0.09697,0.09514,0.09518,0.09517,0.09530,0.09530,0.09544,0.09589,0.09652,0.09750,0.09792,0.09863,0.10084,0.10347,0.10553,0.10895,0.15514,0.15633,0.15416,7.77277,7.77277%4|$1|0$1|1$1725|0.61082,0.60907,0.60867,0.60867,0.60887,0.60799,0.30590,0.21124,0.18208,0.16925,0.16680,0.16546,0.16561,0.16567,0.16563,0.16561,0.16561,0.16553,0.16553,0.16544,0.16544,0.16511,0.16573,0.16574,0.16588,0.16843,0.16994,11.54564,11.64896,11.64896,11.64896,0.25937,0.25849,4.00081,0.00263,0.00263,0.00263,0.00262,0.00262,0.00262,0.00262,0.00262,0.00262,0.00262,0.00262,0.00262,0.00262,0.00262,0.00282,0.00333,0.00404,0.00661,0.01366,0.03399,0.08059,0.08062,0.08062,0.08062,0.08062,0.08062,0.08065,0.08091,0.08422,0.08938,3.17474,0.44984,0.02194,0.02184,0.02184,0.02184,0.02229,0.10701,0.17067,0.43486,0.33726,0.25596,0.25638,2.38814,3.88977,0.35436,0.05556,0.05018,0.04903,0.04901,0.04901,0.04905,0.04928,0.04972,0.05277,0.05706,0.05997,0.13292,18.86300,18.86300,0.06797,0.06774,0.06702,0.07689,0.36183,0.55305,1.39252,1.39625,1.39825,1.26714,0.80451,0.57252,0.57423,0.57921,0.58658,0.59311,0.59997,0.63584,2.80012,2.92524,3.08547,3.10921,3.13402,3.13849,3.13849,3.13456,3.11463,3.09627,3.05576,2.75369,2.41113,2.32666,2.25498,2.24539,2.26247,2.31913,2.40610,2.51164,2.51300,2.50906,2.50569,2.04340,2.05971,2.08609,2.09896,3.15139,4.28102,3.04583,2.51778,2.40980,2.41061,2.41129,2.40932,2.41361,2.42181,2.42297,2.42192,0.14866,0.14719,0.14373,0.14368,0.14300,0.14325,0.14360,0.14375,0.14396,0.20506,0.33914,0.47899,0.47488,1.32625,1.83160,1.82590,1.80802,1.79529,1.79240,1.78821,1.78736,1.84999,1.89322,0.11190,0.10914,0.10892,0.11187,0.11023,0.10810,0.08984,0.07607,0.06612,0.06175,0.05875,0.05474,0.05343,0.05287,0.05287,0.05679,0.96580,0.05952,0.05829,0.05602,0.05415,0.05323,0.05260,0.05238,0.05230,0.05258,0.05280,0.06259,0.09194,1.43311,0.50919,0.27367,0.08125,0.06136,0.06095,0.05969,0.05974,2.19770,3.38617,3.59080,3.59466$1725|0.05058,0.05058,0.05051,0.05051,0.05053,0.05074,0.05200,0.05824,0.08019,0.10833,0.64929,0.62228,0.02512,0.00478,0.00478,0.00474,0.00474,0.00474,0.00474,0.00473,0.00473,0.00474,0.00476,0.00476,0.00477,0.00477,29.34025,29.34025,29.34025,26.27012,0.01122,0.00463,0.00299,0.00262,0.00251,0.00251,0.00251,0.00251,0.00251,0.00251,0.00251,0.00251,0.00251,0.00251,0.00251,0.00251,0.00251,0.00251,0.00462,0.00822,0.02503,1.82143,1.27050,0.02409,0.02412,0.03614,0.07484,0.06127,0.06116,0.06151,0.06376,0.18112,0.18063,0.18021,11.32297,11.32297,0.00562,0.00563,0.00563,0.00559,0.00559,0.00559,0.00559,0.00561,0.02030,0.32112,0.31946,3.83099,5.69521,0.48288,0.44609,0.45758,0.47485,0.53137,0.65228,0.99048,2.04172,2.50021,2.50898,2.53225,2.54140,2.55843,2.57261,2.35497,0.32826,0.30236,0.29381,0.91877,1.12142,1.28219,1.24266,1.09575,0.93696,0.85487,0.84968,0.84517,0.84638,0.84597,0.84586,0.84945,0.84956,0.85473,0.92065,1.16137,1.38806,1.54405,1.73876,2.33691,3.02001,2.97453,2.31223,1.58744,0.71456,0.35781,0.35200,0.35221,0.35304,0.35459,0.35907,0.36385,0.37450,0.38517,0.40082,0.41277,0.42859,0.42727,0.42570,0.42349,0.42205,2.25366,4.45994,4.43014,1.51123,1.18764,1.18961,1.18999,1.18973,1.18995,1.19048,1.19053,1.19051,0.16797,0.16195,0.16081,0.16079,0.16080,0.16077,0.16055,0.16027,0.16009,0.15957,0.15884,0.15863,0.15869,0.38864,1.30053,1.30313,1.30713,1.30713,1.30713,1.30723,1.30714,1.30660,1.30660,0.01002,0.00956,0.00941,0.00941,0.00941,0.00941,0.00941,0.00944,0.00944,0.00944,0.00944,0.00944,0.00944,0.00944,0.00944,0.00959,1.96313,0.02063,0.01994,0.01921,0.01883,0.01812,0.01811,0.01811,0.01811,0.01816,0.01829,0.01946,0.02156,0.02505,0.02901,0.03366,0.03852,0.04884,0.07759,0.12799,1.03070,0.99867,0.90081,7.45741,7.45741%4|$1|0$1|1$1727|0.06372,0.06354,0.06326,0.06290,0.06341,0.06358,0.07055,0.09422,0.14466,0.23367,0.83404,0.68616,0.02538,0.00458,0.00405,0.00405,0.00399,0.00399,0.00399,0.00399,0.00399,0.00400,0.00400,0.00413,0.00413,0.00442,28.89791,28.89791,28.89791,26.32601,1.29695,0.00592,0.00390,0.00359,0.00359,0.00359,0.00359,0.00359,0.00359,0.00359,0.00359,0.00359,0.00359,0.00359,0.00359,0.00359,0.00359,0.00363,0.02680,0.12404,1.64686,0.03609,0.01167,0.00480,0.00480,0.00480,0.11809,0.14404,0.15944,0.15965,0.15981,0.16118,0.16076,0.16056,20.63030,20.63030,0.00408,0.00408,0.00408,0.00408,0.00408,0.00408,0.00408,0.00408,0.00408,0.00408,0.00408,26.64305,27.38261,0.66202,0.66439,0.66844,0.67226,0.68403,0.70927,0.75691,0.76325,0.76448,0.75725,0.75837,0.76380,0.77153,0.85255,0.94171,1.03928,1.07974,1.13495,1.12946,1.09498,1.07276,1.03441,0.97990,0.91874,0.76511,0.74635,0.73798,0.73633,0.73181,0.73135,0.74654,0.75320,0.76067,0.87687,1.42950,1.90800,2.47635,2.96685,3.35947,3.70703,3.70553,3.63206,3.51948,3.33327,3.23516,3.13014,3.06679,2.97806,2.90688,2.86204,2.84825,2.82620,2.80076,2.78186,2.77714,2.76257,2.75773,2.78802,2.83425,2.96010,3.43946,4.07023,3.85597,1.07073,0.68188,0.68213,0.68260,0.68299,0.68290,0.68289,0.68289,0.68319,0.26078,0.19024,0.16619,0.16367,0.16360,0.16389,0.16375,0.16342,0.16200,0.16051,0.15844,0.15570,0.15470,0.15472,0.19060,0.75469,1.34870,1.38431,1.38167,1.37944,1.37934,1.37907,1.37794,0.00185,0.00184,0.00181,0.00177,0.00177,0.00177,0.00177,0.00177,0.00177,0.00177,0.00177,0.00177,0.00177,0.00177,0.00177,0.00177,0.00177,0.00177,0.00177,0.00177,0.00178,0.00178,0.00178,0.00178,0.00178,0.00178,0.00190,0.02342,0.19321,1.33291,0.87365,0.30414,0.02303,0.02085,0.02075,0.02075,0.02102,0.02241,0.02369,8.20769,8.20769$1723|0.58659,0.58535,0.58525,0.58444,0.58378,0.58378,0.29446,0.21316,0.18745,0.16485,0.16427,0.16404,0.16404,0.16404,0.16404,0.16404,0.16404,0.16405,0.16405,0.16405,0.16405,0.16405,0.16497,0.16514,0.16849,0.17609,0.18439,14.15451,14.55261,14.55261,14.55261,0.20039,0.19847,4.57500,0.00193,0.00185,0.00185,0.00185,0.00185,0.00185,0.00185,0.00185,0.00185,0.00185,0.00185,0.00185,0.00185,0.00185,0.00185,0.00185,0.00185,0.00185,0.00185,0.00185,0.00185,0.25488,0.00605,0.00611,0.00611,0.00704,0.01073,0.24960,0.24961,0.24975,2.75587,0.48799,0.01975,0.01975,0.01975,0.01976,0.01976,0.11632,0.23480,0.37557,0.35033,0.33906,0.33991,2.30461,3.05544,2.76068,2.68791,2.67933,2.63545,2.59413,2.51497,2.45633,1.50240,1.01714,1.01523,1.03023,1.03553,1.04448,1.08165,1.10468,1.18169,1.34642,1.52592,2.28725,2.68374,2.73620,3.01798,3.07500,3.12397,2.87752,1.72565,0.61128,0.60660,0.61026,0.61877,0.62813,0.63750,0.65525,3.23750,3.47199,3.64750,3.73583,3.75469,3.75469,3.76006,3.76006,3.75439,3.75439,3.75062,3.66196,1.78487,1.35116,0.94282,0.88338,0.88556,0.98872,2.07285,4.04349,4.20782,4.20782,4.21244,4.19342,4.28636,4.44134,4.56220,4.70687,4.84458,3.70552,2.50417,2.22955,2.23923,2.22606,2.22340,2.28935,2.31445,2.31561,2.29829,0.13576,0.13292,0.13159,0.13021,0.12955,0.12948,0.12938,0.12920,0.12892,0.15401,0.33171,0.53518,0.53854,1.25271,1.74673,1.71008,1.66833,1.64023,1.63570,1.63495,1.63628,1.72677,1.78068,0.10632,0.10384,0.10388,0.10388,0.10388,0.10392,0.10392,0.10390,0.10389,0.10381,0.10381,0.10381,0.10381,0.10381,0.10381,0.10354,0.20672,0.42475,0.51993,0.34029,0.16225,0.01374,0.00772,0.00764,0.00763,0.00763,0.00759,0.00759,0.00759,0.00750,0.00750,0.00742,0.00742,0.00742,0.00742,0.00742,0.00742,0.03096,0.07464,1.83901,1.85677%4|$1|0$1|1$1727|0.06089,0.06116,0.06116,0.06146,0.06128,0.06134,0.07144,0.09200,0.15015,0.25274,0.84243,0.69854,0.02639,0.00380,0.00367,0.00367,0.00367,0.00367,0.00367,0.00367,0.00367,0.00367,0.00372,0.00372,0.00372,0.00375,28.86071,28.86071,28.86071,26.23969,1.32761,0.00809,0.00379,0.00338,0.00337,0.00337,0.00337,0.00336,0.00335,0.00335,0.00335,0.00335,0.00335,0.00335,0.00335,0.00335,0.00335,0.00339,0.02072,0.10507,1.65777,0.02536,0.00648,0.00446,0.00446,0.00446,0.11620,0.14529,0.16104,0.16058,0.16060,0.16258,0.16219,0.16205,20.53095,20.50512,0.00371,0.00370,0.00370,0.00370,0.00370,0.00370,0.00370,0.00370,0.00370,0.00371,0.00371,26.76105,27.43499,0.65311,0.65324,0.65941,0.66286,0.66942,0.70664,0.77039,0.78178,0.78109,0.77279,0.77351,0.77702,0.78365,0.83929,0.92747,0.97244,1.00266,1.01737,1.01151,1.00224,0.99510,0.97598,0.94957,0.86938,0.78552,0.77383,0.76810,0.76818,0.76679,0.76635,0.77046,0.78372,0.81401,0.88777,1.40920,1.85213,2.30464,2.92352,3.28734,3.65040,3.64841,3.55176,3.41784,3.31598,3.18459,3.04805,2.99141,2.90471,2.85033,2.80489,2.77076,2.75265,2.72182,2.69081,2.67531,2.66357,2.66679,2.69655,2.76348,2.87903,3.41147,4.09707,3.79349,1.06312,0.67977,0.67985,0.67986,0.68016,0.68049,0.68146,0.68162,0.68207,0.25865,0.19444,0.16740,0.16465,0.16463,0.16463,0.16461,0.16462,0.16374,0.16185,0.15980,0.15785,0.15690,0.15677,0.18721,0.74409,1.35961,1.38117,1.37957,1.37830,1.37649,1.37553,1.37476,0.00186,0.00186,0.00186,0.00186,0.00186,0.00186,0.00184,0.00184,0.00184,0.00184,0.00184,0.00184,0.00184,0.00184,0.00184,0.00184,0.00184,0.00184,0.00184,0.00184,0.00184,0.00184,0.00184,0.00184,0.00184,0.00184,0.00190,0.01447,0.18520,1.37632,0.80579,0.27305,0.02206,0.02130,0.02130,0.02138,0.02176,0.02454,0.02789,8.25416,8.25416$1723|0.58659,0.58535,0.58525,0.58444,0.58378,0.58378,0.29446,0.21316,0.18745,0.16485,0.16427,0.16404,0.16404,0.16404,0.16404,0.16404,0.16404,0.16405,0.16405,0.16405,0.16405,0.16405,0.16497,0.16514,0.16849,0.17609,0.18439,14.15451,14.55261,14.55261,14.55261,0.20039,0.19847,4.57500,0.00193,0.00185,0.00185,0.00185,0.00185,0.00185,0.00185,0.00185,0.00185,0.00185,0.00185,0.00185,0.00185,0.00185,0.00185,0.00185,0.00185,0.00185,0.00185,0.00185,0.00185,0.25488,0.00605,0.00611,0.00611,0.00704,0.01073,0.24960,0.24961,0.24975,2.75587,0.48799,0.01975,0.01975,0.01975,0.01976,0.01976,0.11632,0.23480,0.37557,0.35033,0.33906,0.33991,2.30461,3.05544,2.76068,2.68791,2.67933,2.63545,2.59413,2.51497,2.45633,1.50240,1.01714,1.01523,1.03023,1.03553,1.04448,1.08165,1.10468,1.18169,1.34642,1.52592,2.28725,2.68374,2.73620,3.01798,3.07500,3.12397,2.87752,1.72565,0.61128,0.60660,0.61026,0.61877,0.62813,0.63750,0.65525,3.23750,3.47199,3.64750,3.73583,3.75469,3.75469,3.76006,3.76006,3.75439,3.75439,3.75062,3.66196,1.78487,1.35116,0.94282,0.88338,0.88556,0.98872,2.07285,4.04349,4.20782,4.20782,4.21244,4.19342,4.28636,4.44134,4.56220,4.70687,4.84458,3.70552,2.50417,2.22955,2.23923,2.22606,2.22340,2.28935,2.31445,2.31561,2.29829,0.13576,0.13292,0.13159,0.13021,0.12955,0.12948,0.12938,0.12920,0.12892,0.15401,0.33171,0.53518,0.53854,1.25271,1.74673,1.71008,1.66833,1.64023,1.63570,1.63495,1.63628,1.72677,1.78068,0.10632,0.10384,0.10388,0.10388,0.10388,0.10392,0.10392,0.10390,0.10389,0.10381,0.10381,0.10381,0.10381,0.10381,0.10381,0.10354,0.20672,0.42475,0.51993,0.34029,0.16225,0.01374,0.00772,0.00764,0.00763,0.00763,0.00759,0.00759,0.00759,0.00750,0.00750,0.00742,0.00742,0.00742,0.00742,0.00742,0.00742,0.03096,0.07464,1.83901,1.85677%4|$1|0$1|1$1727|0.06372,0.06354,0.06326,0.06290,0.06341,0.06358,0.07055,0.09422,0.14466,0.23367,0.83404,0.68616,0.02538,0.00458,0.00405,0.00405,0.00399,0.00399,0.00399,0.00399,0.00399,0.00400,0.00400,0.00413,0.00413,0.00442,28.89791,28.89791,28.89791,26.32601,1.29695,0.00592,0.00390,0.00359,0.00359,0.00359,0.00359,0.00359,0.00359,0.00359,0.00359,0.00359,0.00359,0.00359,0.00359,0.00359,0.00359,0.00363,0.02680,0.12404,1.64686,0.03609,0.01167,0.00480,0.00480,0.00480,0.11809,0.14404,0.15944,0.15965,0.15981,0.16118,0.16076,0.16056,20.63030,20.63030,0.00408,0.00408,0.00408,0.00408,0.00408,0.00408,0.00408,0.00408,0.00408,0.00408,0.00408,26.64305,27.38261,0.66202,0.66439,0.66844,0.67226,0.68403,0.70927,0.75691,0.76325,0.76448,0.75725,0.75837,0.76380,0.77153,0.85255,0.94171,1.03928,1.07974,1.13495,1.12946,1.09498,1.07276,1.03441,0.97990,0.91874,0.76511,0.74635,0.73798,0.73633,0.73181,0.73135,0.74654,0.75320,0.76067,0.87687,1.42950,1.90800,2.47635,2.96685,3.35947,3.70703,3.70553,3.63206,3.51948,3.33327,3.23516,3.13014,3.06679,2.97806,2.90688,2.86204,2.84825,2.82620,2.80076,2.78186,2.77714,2.76257,2.75773,2.78802,2.83425,2.96010,3.43946,4.07023,3.85597,1.07073,0.68188,0.68213,0.68260,0.68299,0.68290,0.68289,0.68289,0.68319,0.26078,0.19024,0.16619,0.16367,0.16360,0.16389,0.16375,0.16342,0.16200,0.16051,0.15844,0.15570,0.15470,0.15472,0.19060,0.75469,1.34870,1.38431,1.38167,1.37944,1.37934,1.37907,1.37794,0.00185,0.00184,0.00181,0.00177,0.00177,0.00177,0.00177,0.00177,0.00177,0.00177,0.00177,0.00177,0.00177,0.00177,0.00177,0.00177,0.00177,0.00177,0.00177,0.00177,0.00178,0.00178,0.00178,0.00178,0.00178,0.00178,0.00190,0.02342,0.19321,1.33291,0.87365,0.30414,0.02303,0.02085,0.02075,0.02075,0.02102,0.02241,0.02369,8.20769,8.20769$1723|0.58659,0.58535,0.58525,0.58444,0.58378,0.58378,0.29446,0.21316,0.18745,0.16485,0.16427,0.16404,0.16404,0.16404,0.16404,0.16404,0.16404,0.16405,0.16405,0.16405,0.16405,0.16405,0.16497,0.16514,0.16849,0.17609,0.18439,14.15451,14.55261,14.55261,14.55261,0.20039,0.19847,4.57500,0.00193,0.00185,0.00185,0.00185,0.00185,0.00185,0.00185,0.00185,0.00185,0.00185,0.00185,0.00185,0.00185,0.00185,0.00185,0.00185,0.00185,0.00185,0.00185,0.00185,0.00185,0.25488,0.00605,0.00611,0.00611,0.00704,0.01073,0.24960,0.24961,0.24975,2.75587,0.48799,0.01975,0.01975,0.01975,0.01976,0.01976,0.11632,0.23480,0.37557,0.35033,0.33906,0.33991,2.30461,3.05544,2.76068,2.68791,2.67933,2.63545,2.59413,2.51497,2.45633,1.50240,1.01714,1.01523,1.03023,1.03553,1.04448,1.08165,1.10468,1.18169,1.34642,1.52592,2.28725,2.68374,2.73620,3.01798,3.07500,3.12397,2.87752,1.72565,0.61128,0.60660,0.61026,0.61877,0.62813,0.63750,0.65525,3.23750,3.47199,3.64750,3.73583,3.75469,3.75469,3.76006,3.76006,3.75439,3.75439,3.75062,3.66196,1.78487,1.35116,0.94282,0.88338,0.88556,0.98872,2.07285,4.04349,4.20782,4.20782,4.21244,4.19342,4.28636,4.44134,4.56220,4.70687,4.84458,3.70552,2.50417,2.22955,2.23923,2.22606,2.22340,2.28935,2.31445,2.31561,2.29829,0.13576,0.13292,0.13159,0.13021,0.12955,0.12948,0.12938,0.12920,0.12892,0.15401,0.33171,0.53518,0.53854,1.25271,1.74673,1.71008,1.66833,1.64023,1.63570,1.63495,1.63628,1.72677,1.78068,0.10632,0.10384,0.10388,0.10388,0.10388,0.10392,0.10392,0.10390,0.10389,0.10381,0.10381,0.10381,0.10381,0.10381,0.10381,0.10354,0.20672,0.42475,0.51993,0.34029,0.16225,0.01374,0.00772,0.00764,0.00763,0.00763,0.00759,0.00759,0.00759,0.00750,0.00750,0.00742,0.00742,0.00742,0.00742,0.00742,0.00742,0.03096,0.07464,1.83901,1.85677%4|$1|0$1|1$1727|0.06089,0.06116,0.06116,0.06146,0.06128,0.06134,0.07144,0.09200,0.15015,0.25274,0.84243,0.69854,0.02639,0.00380,0.00367,0.00367,0.00367,0.00367,0.00367,0.00367,0.00367,0.00367,0.00372,0.00372,0.00372,0.00375,28.86071,28.86071,28.86071,26.23969,1.32761,0.00809,0.00379,0.00338,0.00337,0.00337,0.00337,0.00336,0.00335,0.00335,0.00335,0.00335,0.00335,0.00335,0.00335,0.00335,0.00335,0.00339,0.02072,0.10507,1.65777,0.02536,0.00648,0.00446,0.00446,0.00446,0.11620,0.14529,0.16104,0.16058,0.16060,0.16258,0.16219,0.16205,20.53095,20.50512,0.00371,0.00370,0.00370,0.00370,0.00370,0.00370,0.00370,0.00370,0.00370,0.00371,0.00371,26.76105,27.43499,0.65311,0.65324,0.65941,0.66286,0.66942,0.70664,0.77039,0.78178,0.78109,0.77279,0.77351,0.77702,0.78365,0.83929,0.92747,0.97244,1.00266,1.01737,1.01151,1.00224,0.99510,0.97598,0.94957,0.86938,0.78552,0.77383,0.76810,0.76818,0.76679,0.76635,0.77046,0.78372,0.81401,0.88777,1.40920,1.85213,2.30464,2.92352,3.28734,3.65040,3.64841,3.55176,3.41784,3.31598,3.18459,3.04805,2.99141,2.90471,2.85033,2.80489,2.77076,2.75265,2.72182,2.69081,2.67531,2.66357,2.66679,2.69655,2.76348,2.87903,3.41147,4.09707,3.79349,1.06312,0.67977,0.67985,0.67986,0.68016,0.68049,0.68146,0.68162,0.68207,0.25865,0.19444,0.16740,0.16465,0.16463,0.16463,0.16461,0.16462,0.16374,0.16185,0.15980,0.15785,0.15690,0.15677,0.18721,0.74409,1.35961,1.38117,1.37957,1.37830,1.37649,1.37553,1.37476,0.00186,0.00186,0.00186,0.00186,0.00186,0.00186,0.00184,0.00184,0.00184,0.00184,0.00184,0.00184,0.00184,0.00184,0.00184,0.00184,0.00184,0.00184,0.00184,0.00184,0.00184,0.00184,0.00184,0.00184,0.00184,0.00184,0.00190,0.01447,0.18520,1.37632,0.80579,0.27305,0.02206,0.02130,0.02130,0.02138,0.02176,0.02454,0.02789,8.25416,8.25416$1723|0.58659,0.58535,0.58525,0.58444,0.58378,0.58378,0.29446,0.21316,0.18745,0.16485,0.16427,0.16404,0.16404,0.16404,0.16404,0.16404,0.16404,0.16405,0.16405,0.16405,0.16405,0.16405,0.16497,0.16514,0.16849,0.17609,0.18439,14.15451,14.55261,14.55261,14.55261,0.20039,0.19847,4.57500,0.00193,0.00185,0.00185,0.00185,0.00185,0.00185,0.00185,0.00185,0.00185,0.00185,0.00185,0.00185,0.00185,0.00185,0.00185,0.00185,0.00185,0.00185,0.00185,0.00185,0.00185,0.25488,0.00605,0.00611,0.00611,0.00704,0.01073,0.24960,0.24961,0.24975,2.75587,0.48799,0.01975,0.01975,0.01975,0.01976,0.01976,0.11632,0.23480,0.37557,0.35033,0.33906,0.33991,2.30461,3.05544,2.76068,2.68791,2.67933,2.63545,2.59413,2.51497,2.45633,1.50240,1.01714,1.01523,1.03023,1.03553,1.04448,1.08165,1.10468,1.18169,1.34642,1.52592,2.28725,2.68374,2.73620,3.01798,3.07500,3.12397,2.87752,1.72565,0.61128,0.60660,0.61026,0.61877,0.62813,0.63750,0.65525,3.23750,3.47199,3.64750,3.73583,3.75469,3.75469,3.76006,3.76006,3.75439,3.75439,3.75062,3.66196,1.78487,1.35116,0.94282,0.88338,0.88556,0.98872,2.07285,4.04349,4.20782,4.20782,4.21244,4.19342,4.28636,4.44134,4.56220,4.70687,4.84458,3.70552,2.50417,2.22955,2.23923,2.22606,2.22340,2.28935,2.31445,2.31561,2.29829,0.13576,0.13292,0.13159,0.13021,0.12955,0.12948,0.12938,0.12920,0.12892,0.15401,0.33171,0.53518,0.53854,1.25271,1.74673,1.71008,1.66833,1.64023,1.63570,1.63495,1.63628,1.72677,1.78068,0.10632,0.10384,0.10388,0.10388,0.10388,0.10392,0.10392,0.10390,0.10389,0.10381,0.10381,0.10381,0.10381,0.10381,0.10381,0.10354,0.20672,0.42475,0.51993,0.34029,0.16225,0.01374,0.00772,0.00764,0.00763,0.00763,0.00759,0.00759,0.00759,0.00750,0.00750,0.00742,0.00742,0.00742,0.00742,0.00742,0.00742,0.03096,0.07464,1.83901,1.85677%4|$1|0$1|1$1727|0.03625,0.03620,0.03620,0.03637,0.03637,0.03637,0.03724,0.03978,0.04644,0.06290,0.65076,0.59921,0.01145,0.00328,0.00325,0.00325,0.00325,0.00325,0.00325,0.00325,0.00325,0.00325,0.00336,0.00336,0.00340,0.00342,29.36025,29.36025,29.36025,27.76379,0.00418,0.00293,0.00290,0.00290,0.00290,0.00290,0.00290,0.00288,0.00288,0.00288,0.00288,0.00288,0.00288,0.00288,0.00288,0.00291,0.00291,0.00291,0.05101,0.26155,1.14335,0.75896,0.42669,0.04056,0.04044,0.04990,0.06276,0.06421,0.06544,0.06565,0.07136,0.18146,0.18052,0.17964,11.95562,11.92348,0.00539,0.00539,0.00540,0.00540,0.00540,0.00540,0.00540,0.00598,0.02558,0.31536,0.31466,10.16999,11.88369,0.60287,0.60272,0.64075,0.69208,0.76862,0.78807,0.84504,0.88814,0.90534,0.90472,0.91910,0.92415,0.96876,2.36913,7.96257,0.43878,0.43449,0.43560,0.47065,0.48869,0.50361,0.51564,0.49923,0.49218,0.47904,0.47818,0.47754,0.47783,0.47783,0.47805,0.47792,0.47890,0.47949,0.48352,0.57290,0.71844,0.97376,1.24381,1.85456,2.53767,2.40261,1.36486,0.69784,0.16941,0.15272,0.15310,0.15431,0.15531,0.15692,0.16233,0.17388,0.19579,0.21991,0.25602,0.29551,0.33265,0.32881,0.32732,0.32589,0.32674,2.53597,4.81625,3.84053,1.05587,1.00752,1.00935,1.00935,1.00953,1.00953,1.00960,1.00887,1.00694,0.16050,0.15600,0.15512,0.15481,0.15512,0.15523,0.15514,0.15514,0.15509,0.15447,0.15406,0.15390,0.15363,0.36549,1.26716,1.26789,1.27033,1.27033,1.27033,1.27033,1.27033,1.26693,1.14920,0.05044,0.05044,0.05038,0.05038,0.05047,0.05047,0.05092,0.05137,0.05189,0.05289,0.05339,0.05330,0.05339,0.05416,0.05514,0.05559,0.85883,0.05436,0.05185,0.04910,0.04666,0.04489,0.04393,0.04325,0.04325,0.04325,0.04322,0.04512,0.05117,1.37781,0.73142,0.32015,0.03361,0.02785,0.02785,0.02779,0.02851,0.03946,0.04626,9.32624,9.32624$1719|0.60187,0.60087,0.59984,0.59980,0.59861,0.59823,0.32901,0.23600,0.19994,0.17207,0.16930,0.16812,0.16772,0.16772,0.16772,0.16765,0.16782,0.16798,0.16798,0.16784,0.16765,0.16761,0.16839,0.17017,0.17283,0.17685,0.18174,8.26557,8.79439,8.83176,8.83176,0.22605,0.22558,4.67212,0.00148,0.00148,0.00147,0.00147,0.00147,0.00147,0.00147,0.00147,0.00147,0.00147,0.00147,0.00147,0.00147,0.00147,0.00147,0.00147,0.00147,0.00147,0.00147,0.00147,0.00147,0.25492,0.00626,0.00626,0.00626,0.00769,0.02153,0.21361,0.21264,0.21235,2.35520,0.28058,0.02028,0.02028,0.02028,0.02022,0.02038,0.10772,0.16236,0.40411,0.36235,0.25756,0.26607,0.87322,1.30466,1.30006,1.29061,1.28138,1.27458,1.27254,1.26879,1.26909,1.02394,0.78401,0.60579,0.60066,0.60650,0.63473,2.78431,3.39413,3.63249,3.74709,3.84284,3.83650,3.82327,3.81671,3.78396,3.63052,3.11615,0.76937,0.66119,0.62028,0.61952,0.62095,0.62118,0.62300,0.63174,0.68006,3.17059,3.21957,3.24925,3.25259,3.25831,3.25831,3.25800,3.25714,3.25414,3.24799,3.23296,3.11932,2.78207,2.62283,2.46471,2.40347,2.41461,2.43821,2.46084,2.49050,2.48863,2.48480,2.47174,2.15758,2.65491,4.69295,5.31332,7.22428,9.04972,1.65711,1.67995,1.78330,1.82132,1.82333,1.82776,1.85921,1.89034,1.89463,1.89066,0.15984,0.13728,0.12888,0.12231,0.12087,0.12023,0.12008,0.11987,0.11921,0.16363,0.37924,0.63070,0.62412,1.17493,1.74108,1.70275,1.67918,1.64396,1.64174,1.64333,1.65277,1.78534,1.82768,0.13768,0.13015,0.12843,0.12926,0.13096,0.11373,0.08991,0.07401,0.06427,0.05739,0.05260,0.04884,0.04710,0.04593,0.04578,0.11897,0.83313,0.24855,0.27196,0.19229,0.10883,0.03311,0.01746,0.01625,0.01605,0.01585,0.01567,0.01537,0.01527,0.01505,0.01496,0.01491,0.01487,0.01487,0.01471,0.01471,0.01483,0.05033,0.12607,1.64228,1.70599%4|$1|0$1|1$1722|0.12992,0.12957,0.13008,0.13097,0.13097,0.13148,0.18819,0.27062,0.44556,0.62013,0.66972,0.39194,0.04087,0.01194,0.01009,0.01009,0.01009,0.01009,0.01009,0.01271,0.01640,0.02795,0.19469,0.42039,0.68328,1.34358,1.34837,28.02002,40.10400,38.97340,0.00344,0.00334,0.00320,0.00274,0.00274,0.00273,0.00272,0.00272,0.00272,0.00272,0.00272,0.00272,0.00272,0.00272,0.00272,0.00272,0.00272,0.00282,0.00405,0.01164,0.07687,0.29217,2.40189,0.00413,0.00413,0.00421,0.04958,0.07240,0.08910,0.08981,0.08997,0.09203,0.09169,0.09169,6.05769,4.46413,0.00918,0.00918,0.00918,0.00916,0.00917,0.01475,0.03780,0.11381,0.49462,0.26447,0.26350,5.41178,7.13613,0.45152,0.45201,0.46100,0.46732,0.46886,0.46846,0.46843,0.47195,0.48064,0.54075,0.61579,0.67250,0.77342,1.20606,1.43707,0.04769,0.02290,0.01788,0.01791,0.01791,0.01791,0.01792,0.16348,4.37928,0.58017,0.57484,0.57016,0.57273,0.57462,0.57658,0.60002,0.61438,0.63834,0.94314,1.48677,2.16602,3.05710,4.63689,4.65353,4.68695,4.68397,2.55048,2.01350,0.66348,0.09893,0.09531,0.09385,0.09354,0.09233,0.09233,0.09447,0.14493,0.25351,0.63710,1.65499,2.60179,0.08891,0.08891,0.08947,0.09008,2.67924,7.15366,6.35727,2.14889,2.02688,2.06067,2.06854,2.07612,2.11084,2.12986,2.13413,2.12733,0.19860,0.19621,0.19607,0.19607,0.19605,0.19605,0.19580,0.19573,0.19528,0.19520,0.19520,0.19555,0.19620,0.87124,1.87948,1.59186,1.26878,1.19059,1.18293,1.17917,1.15590,1.13022,0.95161,0.07551,0.05744,0.05473,0.05405,0.05413,0.05399,0.05578,0.05748,0.05884,0.06040,0.06147,0.06333,0.06619,0.06830,0.06710,0.06670,0.55360,0.06480,0.06196,0.05986,0.05800,0.05650,0.05527,0.05474,0.05474,0.05475,0.05476,0.05765,0.07277,1.30360,0.85045,0.38226,0.05172,0.04377,0.04336,0.04357,0.04631,3.27508,4.27395,4.46155,4.46155$1731|0.69159,0.69159,0.69138,0.69132,0.69136,0.69066,0.22507,0.08640,0.04811,0.02696,0.02511,0.02499,0.02499,0.02499,0.02501,0.11561,0.81492,0.32928,0.02958,0.02168,0.01940,0.01940,0.01940,0.01940,0.01977,0.02041,0.05756,3.95435,20.43000,20.43000,20.43000,0.05183,0.05183,0.79180,0.00363,0.00305,0.00305,0.00235,0.00235,0.00235,0.00235,0.00235,0.00235,0.00235,0.00235,0.00235,0.00235,0.00235,0.00235,0.00235,0.00235,0.00235,0.00235,0.00235,0.00235,0.25709,0.00283,0.00283,0.00283,0.00283,0.00324,0.29598,0.29598,0.29592,0.27181,0.16864,0.01752,0.01613,0.01559,0.01559,0.01559,0.01936,0.06806,0.63027,0.23039,0.05691,0.85899,0.86693,0.87626,0.47558,0.08215,0.06507,0.05962,0.05783,0.05735,0.05739,0.05737,0.05737,0.05725,0.05734,0.05774,0.06095,13.46225,13.95378,14.02465,14.02465,14.02465,13.98613,13.53824,12.72007,10.55605,3.58015,0.96886,0.94327,0.93760,0.93616,0.93570,0.93577,0.93649,0.93948,0.95178,0.96325,1.29110,2.00600,2.69662,2.88400,2.93319,2.93459,2.93061,2.85556,2.40128,1.99623,1.57463,0.56071,0.50683,0.49816,0.49409,0.49102,0.48977,0.49349,0.49745,0.50081,0.50586,0.50937,0.51183,0.77705,3.43905,5.97563,6.68726,7.39133,8.28834,5.84805,1.18945,1.06458,1.06383,1.06133,1.06108,1.06097,1.06337,1.06337,1.06093,0.12112,0.10663,0.09824,0.09667,0.09645,0.09570,0.09573,0.09573,0.09557,0.13696,0.39697,0.71157,0.71498,0.75677,0.76674,0.77584,0.78871,1.17062,2.66569,3.81651,5.30645,5.30645,5.30645,0.19060,0.19015,0.18984,0.19266,0.19296,0.18956,0.14617,0.11081,0.09035,0.08554,0.07223,0.06460,0.06123,0.05975,0.05882,0.20399,0.46567,0.45594,0.41451,0.32536,0.19873,0.06986,0.02653,0.01766,0.01759,0.01759,0.01739,0.01728,0.01728,0.01728,0.01712,0.01712,0.01708,0.01708,0.01708,0.01708,0.01713,0.05807,0.09857,2.96267,2.96234%400|$1|0$1|1$2|10$3|100$3|101$3|102$3|103$3|104$3|105$3|106$3|107$3|108$3|109$2|11$3|110$3|111$3|112$3|113$3|114$3|115$3|116$3|117$3|118$3|119$2|12$3|120$3|121$3|122$3|123$3|124$3|125$3|126$3|127$3|128$3|129$2|13$3|130$3|131$3|132$3|133$3|134$3|135$3|136$3|137$3|138$3|139$2|14$3|140$3|141$3|142$3|143$3|144$3|145$3|146$3|147$3|148$3|149$2|15$3|150$3|151$3|152$3|153$3|154$3|155$3|156$3|157$3|158$3|159$2|16$3|160$3|161$3|162$3|163$3|164$3|165$3|166$3|167$3|168$3|169$2|17$3|170$3|171$3|172$3|173$3|174$3|175$3|176$3|177$3|178$3|179$2|18$3|180$3|181$3|182$3|183$3|184$3|185$3|186$3|187$3|188$3|189$2|19$3|190$3|191$3|192$3|193$3|194$3|195$3|196$3|197$3|198$3|199$1|2$2|20$2|21$2|22$2|23$2|24$2|25$2|26$2|27$2|28$2|29$1|3$2|30$2|31$2|32$2|33$2|34$2|35$2|36$2|37$2|38$2|39$1|4$2|40$2|41$2|42$2|43$2|44$2|45$2|46$2|47$2|48$2|49$1|5$2|50$2|51$2|52$2|53$2|54$2|55$2|56$2|57$2|58$2|59$1|6$2|60$2|61$2|62$2|63$2|64$2|65$2|66$2|67$2|68$2|69$1|7$2|70$2|71$2|72$2|73$2|74$2|75$2|76$2|77$2|78$2|79$1|8$2|80$2|81$2|82$2|83$2|84$2|85$2|86$2|87$2|88$2|89$1|9$2|90$2|91$2|92$2|93$2|94$2|95$2|96$2|97$2|98$2|99%6|$1|0$1|1$8|RAND_SNP$1724|0.17389,0.17426,0.17599,0.17823,0.17976,0.18114,0.18410,0.18626,0.19457,0.20254,0.25256,0.19783,0.05823,0.01195,0.00442,0.00442,0.00442,0.00442,0.00442,0.00442,0.00442,0.00444,0.00444,0.00450,0.00466,0.00466,30.46469,34.45537,34.45537,34.45537,34.45537,0.00222,0.00094,0.00066,0.00066,0.00061,0.00060,0.00060,0.00060,0.00060,0.00060,0.00060,0.00060,0.00060,0.00060,0.00060,0.00060,0.00060,0.00060,0.00060,0.00060,0.00060,0.00060,0.00060,0.00060,0.00060,0.00060,0.00060,0.00060,0.00060,0.00431,0.31715,0.31716,0.31735,2.69649,0.61186,0.00841,0.00838,0.00831,0.00824,0.00824,0.01050,0.02149,0.05890,0.22768,0.23046,0.23029,3.91889,5.86053,1.04885,0.90930,0.94635,0.96566,1.02625,1.03502,1.05525,1.01947,0.93307,0.82522,0.82928,0.85964,0.97839,3.04125,3.08049,0.03804,0.03297,0.03144,0.03228,0.28389,0.57438,0.77866,0.79173,0.80560,0.80265,0.80069,0.80019,0.80053,0.80053,0.80095,0.80124,0.80177,0.80246,0.85986,2.15453,3.10335,3.14971,3.14976,3.14976,3.14976,3.13644,3.00544,2.90311,2.73737,0.57063,0.57169,0.57439,0.57526,0.57577,0.57978,0.58731,0.60281,0.62379,0.61373,0.57863,0.54971,0.53747,0.52794,0.51632,0.51080,2.05881,4.09355,1.42304,1.23262,1.20068,1.31375,1.31280,1.31180,1.31255,1.31391,1.31535,1.28108,0.16271,0.13965,0.10618,0.09558,0.09301,0.08977,0.08968,0.08953,0.08953,0.08953,0.08957,0.08955,0.09018,0.68162,2.31653,2.29245,2.26599,2.24971,2.24666,2.24727,2.24601,2.15341,1.81980,0.29291,0.29350,0.29397,0.29772,0.30239,0.30053,0.10374,0.01645,0.00667,0.00603,0.00520,0.00424,0.00424,0.00404,0.00404,0.00403,0.00403,0.00403,0.00403,0.00403,0.00403,0.00403,0.00403,0.00403,0.00403,0.00404,0.00404,0.00410,0.00411,0.00411,0.00411,0.00437,0.00457,0.00613,0.00613,0.01067,1.58182,1.54263,1.34455,4.91820,4.93040$1725|0.55813,0.55761,0.55475,0.55447,0.55414,0.55359,0.55179,0.55039,0.54902,0.54443,0.52407,0.26571,0.17271,0.16173,0.16145,0.16232,0.16400,0.16441,0.16380,0.16358,0.16390,0.16403,0.16506,0.16675,0.16764,0.16957,0.17196,17.87467,17.95902,17.95902,13.34370,0.00432,0.00407,0.00359,0.00336,0.00336,0.00336,0.00326,0.00326,0.00326,0.00326,0.00326,0.00326,0.00326,0.00326,0.00326,0.00326,0.00326,0.06854,0.24762,0.35084,0.64235,1.57112,0.01617,0.01617,0.13405,0.12319,0.12074,0.11985,0.11919,0.11919,0.11936,0.11935,0.11923,5.29294,3.86856,0.02759,0.02759,0.02748,0.02749,0.02771,0.12886,0.23826,0.39178,0.34655,0.31422,0.31435,10.84474,12.55507,0.49883,0.49967,0.50905,0.52243,0.52629,0.52589,0.52587,0.52700,0.52724,0.53939,0.67100,0.75853,0.94338,2.16319,2.16678,0.04545,0.03237,0.02858,0.02885,0.03710,0.06067,1.72042,1.90613,1.96765,1.05105,0.47580,0.37364,0.37455,0.37931,0.38456,0.38495,0.38525,0.39702,2.68743,2.69436,2.69980,2.70098,2.70458,2.70458,2.70774,2.70754,2.70651,2.70590,2.70515,2.70482,2.67788,2.66510,2.65013,2.64126,2.63868,2.63808,2.64298,2.64554,2.64663,2.64734,2.64485,0.13682,0.13277,0.13040,0.12928,3.34668,9.54572,9.51303,2.03753,1.94049,1.94665,1.94790,1.94676,1.97248,1.99655,2.00300,2.00252,0.20787,0.20366,0.20400,0.20397,0.20397,0.20395,0.20387,0.20387,0.20380,0.20665,0.21086,0.22073,0.22058,1.36817,1.41589,1.41635,1.42246,1.42417,1.42492,1.42492,1.42518,1.41883,1.15124,0.00736,0.00736,0.00736,0.00736,0.00736,0.00736,0.00736,0.00736,0.00736,0.00736,0.00736,0.00736,0.00736,0.00736,0.00736,0.00762,2.00216,0.01034,0.01028,0.01028,0.01021,0.01018,0.01018,0.01018,0.01018,0.01018,0.01018,0.01997,0.03823,1.51326,0.29931,0.21816,0.13874,0.06652,0.05436,0.04633,0.04653,0.40888,1.06111,6.25869,6.25869$359|1,1,1,1,0,0,0,1,1,1,1,1,1,1,1,1,0,1,0,1,0,0,0,1,1,0,0,0,0,1,1,0,0,1,1,1,0,1,0,1,1,0,0,1,1,1,0,1,1,1,1,1,1,1,0,0,1,1,0,0,1,1,1,1,1,1,1,1,1,1,1,1,0,1,1,1,1,1,0,0,1,0,1,0,1,0,1,0,1,1,0,0,1,1,0,0,1,0,0,1,0,1,0,1,1,1,0,0,0,1,1,0,0,1,1,1,1,1,0,0,1,1,1,1,1,1,1,1,1,1,1,1,1,1,0,1,1,0,1,1,1,1,1,0,1,1,1,0,0,1,0,0,1,0,1,0,1,1,0,1,1,1,1,1,0,0,0,0,1,1,1,0,1,1,0,1,1,0,1,1%6|$1|0$1|1$8|RAND_SNP$1723|0.48355,0.47990,0.47812,0.47841,0.47759,0.47706,0.47768,0.47854,0.47878,0.48047,0.48019,0.41804,0.23095,0.17005,0.16132,0.16569,0.17061,0.17912,0.17209,0.17152,0.17065,0.17072,0.17232,0.17522,0.17831,0.18976,0.34976,32.49904,32.58676,32.58676,32.58676,0.00193,0.00183,0.00183,0.00183,0.00183,0.00183,0.00183,0.00183,0.00183,0.00183,0.00183,0.00183,0.00183,0.00183,0.00183,0.00183,0.00183,0.00183,0.00183,0.00183,0.00183,0.00183,0.00190,0.00359,0.20159,0.17865,0.12234,0.10249,0.09771,0.10200,0.12933,0.12810,0.12711,4.28021,4.23740,0.04385,0.04375,0.04375,0.04372,0.04397,0.09844,0.16924,0.46210,0.44518,0.21251,0.21198,6.82396,8.97117,0.56020,0.56084,0.56798,0.57616,0.58232,0.58294,0.58280,0.56412,0.53383,0.50772,0.50568,0.50674,0.51805,4.13185,4.23005,0.07332,0.06373,0.06275,0.06806,0.15098,0.29916,2.81136,3.11671,3.17510,2.08591,1.23963,0.81732,0.81309,0.81357,0.81952,0.82414,0.82947,0.84414,1.08631,2.35610,3.44341,3.66780,3.79601,3.79759,3.80072,3.79655,3.79550,3.79550,3.79022,0.63458,0.11194,0.07424,0.05694,0.05690,0.05583,0.05585,0.05527,0.05527,0.05516,0.05516,0.05501,0.05501,0.05488,0.05517,0.05623,3.43737,8.61665,7.11331,2.66315,2.29549,2.28568,2.28603,2.28603,2.28603,2.28506,2.28528,2.27532,0.15625,0.15491,0.15426,0.15372,0.15365,0.15360,0.15359,0.15356,0.15363,0.15450,0.15448,0.15536,0.15542,0.64884,1.01227,0.99917,0.98992,0.90717,0.85661,0.82177,0.79634,0.88522,0.92916,0.26998,0.20307,0.17799,0.17275,0.13032,0.09959,0.09838,0.09717,0.09675,0.09664,0.09638,0.09603,0.09573,0.09565,0.09557,0.09557,0.09557,0.09537,0.09531,0.09532,0.09523,0.09507,0.09494,0.09494,0.09889,0.12794,0.19250,0.29815,0.39457,0.58555,0.55154,0.49556,0.43148,0.37719,0.37036,0.36586,0.36871,1.09519,1.54124,5.96749,5.97011$1725|0.59792,0.59784,0.59784,0.59784,0.59794,0.59790,0.07222,0.01467,0.00664,0.00438,0.00438,0.00438,0.00438,0.00437,0.00437,0.00437,0.00437,0.00437,0.00437,0.00437,0.00437,0.00437,0.00455,0.00455,0.00455,0.00456,7.19474,19.73936,19.79306,19.79306,15.59302,0.00440,0.00396,0.00396,0.00370,0.00362,0.00357,0.00357,0.00357,0.00357,0.00357,0.00357,0.00357,0.00357,0.00357,0.00359,0.00360,0.00370,0.06568,0.39098,1.45811,0.32396,0.09388,0.01392,0.01385,0.11383,0.11310,0.11303,0.11308,0.11318,0.11354,0.11572,0.11798,0.11951,4.18931,2.62092,0.00862,0.00850,0.00841,0.00836,0.00836,0.00857,0.01700,0.04864,0.29239,0.30543,0.30706,10.81446,13.11789,0.58610,0.58858,0.61463,0.64952,0.69297,0.69487,0.70002,0.88614,0.97273,1.02454,1.11711,1.18584,1.27420,1.57479,1.58099,0.04576,0.02652,0.02328,0.02385,0.10325,0.21715,0.86119,1.03821,1.16618,0.77718,0.53890,0.45877,0.45899,0.46054,0.46488,0.46681,0.46675,0.46857,2.30941,2.56865,2.74626,2.76031,2.76615,2.76581,2.76581,2.76109,2.71152,2.66523,2.61070,2.35772,2.02504,1.95818,1.89876,1.88548,1.92083,1.98826,2.13589,2.25857,2.27243,2.27687,2.27711,0.13302,0.11797,0.11385,0.11255,2.82636,7.11754,6.74921,1.12722,1.09890,1.32058,1.32810,1.33149,1.37360,1.40965,1.41312,1.41449,0.18243,0.17450,0.17435,0.17435,0.17435,0.17444,0.17430,0.17430,0.17440,0.20531,0.29143,0.37992,0.37913,1.66353,2.69634,2.69671,2.69671,2.69671,2.69859,2.69998,2.70216,2.69713,0.39751,0.00487,0.00487,0.00487,0.00487,0.00487,0.00487,0.00487,0.00487,0.00487,0.00487,0.00487,0.00488,0.00488,0.00488,0.00488,0.00488,2.08210,0.00283,0.00276,0.00276,0.00276,0.00276,0.00276,0.00276,0.00276,0.00276,0.00276,0.00276,0.00276,0.00276,0.00276,0.00276,0.00276,0.00276,0.00276,0.00276,0.00276,0.00316,0.00379,5.99125,5.99125$359|1,0,1,0,1,0,0,1,1,0,1,0,1,1,1,1,0,1,1,1,1,0,0,1,1,1,0,0,1,0,1,1,1,0,1,1,0,1,1,1,1,1,0,0,1,1,0,1,0,1,1,1,0,1,1,0,1,0,1,1,1,1,1,1,1,0,1,1,0,1,1,0,0,1,1,1,0,1,1,1,0,1,0,0,0,1,0,1,0,0,1,0,0,0,1,1,1,1,0,0,0,1,0,0,0,1,0,1,1,1,1,0,0,1,1,1,0,1,0,1,0,0,1,1,0,1,0,1,0,1,1,1,0,0,1,0,1,1,1,1,0,1,0,1,1,1,1,1,1,1,1,1,0,1,0,1,1,0,0,1,1,1,0,1,0,0,1,0,1,0,0,0,0,1,0,1,0,1,0,1%6|$1|0$1|1$8|RAND_SNP$1722|0.54685,0.46263,0.44470,0.39673,0.33783,0.28331,0.27853,0.27439,0.27255,0.26980,0.26612,0.23812,0.20553,0.19030,0.18239,0.18218,0.18169,0.18161,0.18141,0.18034,0.17999,0.17956,0.18152,0.18389,0.18407,0.18927,0.21177,6.41070,27.37481,27.37481,27.37481,0.00262,0.00262,0.00262,0.00262,0.00262,0.00262,0.00262,0.00262,0.00262,0.00262,0.00262,0.00262,0.00262,0.00262,0.00262,0.00262,0.00262,0.00277,0.00299,0.00299,0.54596,2.07102,0.01419,0.01419,0.01849,0.03293,0.03547,0.03818,0.03895,0.04327,0.18412,0.17996,0.17492,3.79343,1.35022,0.00663,0.00663,0.00663,0.00663,0.00663,0.00731,0.01636,0.03462,0.87772,0.10402,0.10347,5.69683,7.73165,0.84557,0.83716,0.86609,0.89722,0.93801,0.94057,0.94471,0.91899,0.86339,0.82989,0.83659,0.85552,0.89355,1.35664,1.58719,0.43115,0.22453,0.08260,0.08446,0.09958,0.12999,1.31104,3.64565,4.17920,1.36538,0.67921,0.48987,0.49087,0.49312,0.49527,0.49760,0.50059,0.50454,1.93782,2.24561,2.60592,2.79923,2.86197,2.86765,2.87007,2.86315,1.57414,0.65321,0.07329,0.06604,0.06426,0.06427,0.06429,0.06437,0.06763,0.07622,0.11658,0.19485,0.35131,0.62708,0.97817,0.76409,0.75500,0.74755,0.74005,3.64420,6.95822,5.95747,1.05367,0.93382,0.94300,0.94331,0.94365,0.94469,0.94578,0.94578,0.94503,0.13272,0.12101,0.11373,0.11369,0.11392,0.11392,0.11392,0.11392,0.11392,0.11418,0.11511,0.11608,0.12102,1.99778,2.18787,2.18787,2.18728,2.18747,2.18747,2.18901,2.18901,2.20168,2.20916,0.10559,0.10522,0.10529,0.10544,0.10538,0.10532,0.10496,0.10487,0.10485,0.10472,0.10465,0.10448,0.10425,0.10420,0.10403,0.10382,0.18413,0.30881,0.34053,0.20110,0.09388,0.01845,0.01119,0.00897,0.00800,0.00783,0.00732,0.00732,0.00725,0.00725,0.00725,0.00711,0.00711,0.00711,0.00711,0.00711,0.00726,0.00800,0.00809,5.05293,5.04878$1724|0.55961,0.55884,0.55884,0.55884,0.55873,0.55874,0.31525,0.28155,0.28064,0.28118,0.56213,0.54525,0.05554,0.00336,0.00336,0.00336,0.00336,0.00336,0.00336,0.00336,0.00336,0.00336,0.00336,0.00336,0.00336,0.00336,0.01165,37.66360,37.74925,37.74925,0.26831,0.00516,0.00393,0.00380,0.00340,0.00340,0.00340,0.00340,0.00340,0.00340,0.00340,0.00340,0.00340,0.00340,0.00342,0.00342,0.00342,0.00342,0.05168,0.29905,1.64291,0.01559,0.01372,0.01285,0.01281,0.12927,0.12802,0.12798,0.12788,0.12783,0.12792,0.13189,0.13228,0.13388,4.45325,3.95938,0.03365,0.03339,0.03339,0.03336,0.03371,0.12576,0.24371,0.35159,0.34256,0.33888,0.33945,11.05554,12.80367,0.56033,0.56210,0.58385,0.60443,0.63724,0.64066,0.64514,0.64730,0.65204,0.66162,0.75661,0.79524,0.90050,2.93888,2.98765,0.03829,0.03293,0.03272,0.03514,0.36583,0.70160,0.82612,0.82733,0.82584,0.78639,0.78013,0.77747,0.77539,0.77552,0.77501,0.77483,0.77624,0.77682,1.11643,2.74319,4.05092,4.13646,4.19817,4.20262,4.20262,4.20084,4.09387,4.00320,3.84361,1.42737,0.97443,0.95243,0.93131,0.94154,1.02974,1.30873,1.73598,2.03583,2.07376,2.07689,2.08272,0.11655,0.10368,0.10381,0.10105,3.04398,9.01166,4.02733,1.97404,1.96193,2.00207,2.00489,2.00758,2.04247,2.05098,2.05969,2.06128,0.19427,0.18809,0.18696,0.18680,0.18680,0.18683,0.18683,0.18665,0.18658,0.19049,0.20262,0.21651,0.21702,1.26834,1.36621,1.38840,1.40782,1.41677,1.41588,1.41663,1.41619,1.41470,1.37772,0.00621,0.00621,0.00598,0.00598,0.00598,0.00598,0.00598,0.00598,0.00598,0.00598,0.00598,0.00598,0.00598,0.00602,0.00627,0.04016,1.41392,0.13925,0.10226,0.07241,0.04331,0.02523,0.02425,0.02425,0.02455,0.02990,0.04957,0.14788,0.25100,0.78713,0.43481,0.39644,0.34835,0.32056,0.31769,0.31432,0.32264,1.35172,1.74901,5.28270,5.28270$359|0,0,1,1,0,0,1,1,0,1,0,1,0,1,0,0,1,1,0,0,1,1,0,1,1,1,1,1,0,0,1,0,1,0,0,1,1,1,1,0,1,1,0,1,1,0,0,1,0,0,0,0,1,0,1,1,1,1,1,0,0,0,0,1,1,1,1,0,1,1,1,1,1,1,0,1,0,0,0,0,1,1,1,0,1,0,0,0,1,1,0,1,1,0,0,1,1,1,0,1,0,1,1,0,0,1,0,1,1,1,1,0,0,1,1,0,0,1,1,1,0,1,1,1,0,0,0,0,0,1,1,1,0,0,0,1,0,0,1,1,0,1,1,1,0,1,0,1,0,1,1,0,1,0,1,1,1,1,1,1,1,0,1,0,1,0,0,0,1,1,0,0,0,1,1,1,1,1,0,1%6|$1|0$1|1$8|RAND_SNP$1724|0.53695,0.53221,0.53138,0.53023,0.52878,0.52854,0.45434,0.44157,0.43945,0.43941,0.50906,0.46633,0.05014,0.02203,0.02113,0.10579,0.34075,0.40967,0.02580,0.01508,0.01304,0.01304,0.01304,0.01304,0.01367,0.01489,0.05018,27.29978,27.38205,27.38205,2.31892,0.00393,0.00184,0.00176,0.00169,0.00169,0.00169,0.00169,0.00169,0.00169,0.00169,0.00169,0.00169,0.00170,0.00170,0.00170,0.00170,0.00170,0.00170,0.00170,0.00170,0.00170,0.00170,0.00170,0.00170,0.24867,0.24819,0.12108,0.01732,0.01435,0.01525,0.28745,0.28775,0.28771,4.21385,2.81704,0.02182,0.02182,0.02181,0.02181,0.02204,0.08604,0.23828,0.40018,0.38034,0.37753,0.37739,10.17245,12.33188,0.57438,0.57595,0.63204,0.70424,0.83984,0.85512,0.88699,0.89888,0.89807,0.89959,0.90510,0.91076,0.97800,3.53346,3.69307,0.03807,0.03790,0.03794,0.03866,0.11314,0.25966,1.96029,2.27755,2.31294,1.08896,0.91943,0.85238,0.84823,0.85126,0.85472,0.85700,0.85779,0.86706,1.25663,3.01204,4.92117,5.23400,5.39025,5.39559,5.39936,5.39505,5.24673,5.06040,4.75435,1.32568,1.20594,1.20276,1.20844,1.22641,1.30505,1.48485,1.88088,2.18575,2.24039,2.25007,2.25388,0.44030,0.30507,0.26421,0.24544,3.29405,8.94705,8.33947,1.97679,1.72155,1.72417,1.71466,1.68288,3.76569,4.99173,5.00288,0.69408,0.19010,0.18961,0.18904,0.18855,0.18876,0.18853,0.18811,0.18767,0.18729,0.22966,0.36496,0.49915,0.50429,0.92486,1.11925,1.30911,1.53138,2.02205,2.07509,2.10858,2.15355,2.16739,2.17151,0.11680,0.11703,0.11714,0.11791,0.11861,0.11705,0.07577,0.04282,0.02593,0.01921,0.01325,0.00588,0.00537,0.00485,0.00485,0.00486,2.04783,0.01106,0.01106,0.01106,0.01102,0.01102,0.01102,0.01102,0.01102,0.01107,0.01107,0.01182,0.01917,1.84239,0.09817,0.06214,0.03617,0.03291,0.03256,0.03253,0.03273,1.22323,2.88455,4.77299,4.77299$1723|0.21717,0.21771,0.21819,0.21942,0.22000,0.22276,0.22840,0.23587,0.25470,0.27920,0.42633,0.41012,0.15298,0.07112,0.03294,0.03261,0.03229,0.03235,0.03404,0.03943,0.05554,0.08676,0.28510,0.51552,0.65137,0.74559,6.78396,37.77699,38.92384,38.92384,38.92384,0.00547,0.00402,0.00403,0.00371,0.00371,0.00369,0.00369,0.00369,0.00369,0.00369,0.00369,0.00369,0.00369,0.00369,0.00369,0.00369,0.00369,0.00816,0.03249,0.22472,0.44223,2.07125,0.00827,0.00827,0.03493,0.04027,0.06027,0.11204,0.12739,0.12739,0.12750,0.12722,0.12676,2.35593,0.54072,0.00297,0.00296,0.00296,0.00295,0.00295,0.00295,0.00295,0.00295,0.00295,0.00295,0.87723,5.87068,7.63084,0.41337,0.41321,0.41402,0.41651,0.41766,0.41789,0.41619,0.42633,0.43624,0.44290,0.52762,0.59970,0.76097,1.30575,1.32042,0.04620,0.02314,0.02056,0.02059,0.06707,0.14500,0.53308,0.68856,0.80393,0.79801,0.33832,0.09745,0.09630,0.09706,0.09808,0.17515,0.26483,1.26709,1.47960,1.47945,1.47914,1.47907,1.47900,1.47901,1.47952,1.48704,1.48963,1.48932,1.49104,1.48735,0.94067,0.52853,0.16435,0.06180,0.05101,0.04841,0.04805,0.04681,0.04671,0.04679,0.04679,0.04675,0.04685,0.04706,0.04706,2.59877,6.30769,5.87169,0.74046,0.70285,0.71061,0.71231,0.71250,0.73103,0.74734,0.84110,0.96390,0.51446,0.33108,0.12022,0.10812,0.10777,0.10778,0.10789,0.10779,0.10774,0.10745,0.10719,0.10678,0.10690,0.55774,1.97200,1.93903,1.90965,1.84349,1.80297,1.78470,0.74618,0.47167,0.20076,0.08320,0.08320,0.08323,0.08332,0.08332,0.08332,0.08351,0.08367,0.08377,0.08387,0.08421,0.08434,0.08465,0.08490,0.08511,0.08614,0.34319,0.45129,0.39879,0.26078,0.15716,0.06283,0.01703,0.01050,0.01051,0.01051,0.01046,0.01046,0.01046,0.01046,0.01046,0.01046,0.01046,0.01046,0.01115,0.01156,1.63001,1.63988,1.63970,1.82608,1.83515$359|0,0,0,0,0,0,0,1,0,0,1,0,0,0,0,0,1,0,0,0,0,1,0,0,0,0,1,0,0,0,1,0,1,1,0,0,0,1,1,0,0,0,0,0,0,0,0,0,0,0,0,1,1,1,0,0,0,0,0,0,0,0,0,0,1,0,0,0,0,1,0,0,0,1,1,0,1,1,1,1,0,0,0,0,0,0,0,0,0,0,0,0,0,0,0,1,0,1,0,1,0,1,1,0,0,0,1,1,1,1,0,1,0,0,1,0,1,0,0,0,1,1,0,0,0,0,1,0,1,1,1,0,0,1,0,0,0,0,0,1,0,1,1,0,1,1,1,1,0,0,0,0,1,1,0,1,1,0,0,0,0,0,0,0,0,1,0,0,0,1,0,1,0,0,1,0,1,0,0,1%6|$1|0$1|1$8|RAND_SNP$1722|0.17399,0.17409,0.17538,0.17651,0.18054,0.18563,0.24188,0.31308,0.43430,0.54858,0.59146,0.39031,0.09488,0.03620,0.02543,0.02543,0.02543,0.02557,0.03396,0.06843,0.12973,0.23773,0.28517,0.33735,0.40516,0.55013,0.55183,32.94628,34.61962,34.61962,0.44243,0.00667,0.00343,0.00318,0.00308,0.00308,0.00305,0.00305,0.00305,0.00305,0.00305,0.00305,0.00305,0.00305,0.00305,0.00305,0.00305,0.00316,0.02880,0.13687,0.89173,0.80038,0.70452,0.00649,0.00650,0.10223,0.10225,0.10225,0.10215,0.10215,0.10215,0.10440,0.10509,0.10590,2.45000,1.60833,0.03059,0.03059,0.03061,0.03055,0.03055,0.12066,0.23200,0.34071,0.31327,0.30061,0.30061,6.32528,8.75373,0.76777,0.76744,0.84346,0.91299,1.00590,1.01116,1.02525,1.02597,1.02607,1.02632,1.02869,1.02403,1.03581,3.55347,4.69144,0.02242,0.02225,0.02222,0.02222,0.17177,0.38600,0.66790,0.70277,0.71978,0.69769,0.62438,0.56245,0.55782,0.55716,0.55764,0.56062,0.55978,0.57304,2.02301,2.17710,2.25193,2.24569,2.23253,2.20222,2.17344,2.13522,2.05407,1.97854,1.88898,1.70417,1.56087,1.51036,1.46154,1.43489,1.43770,1.44649,1.45367,1.45555,1.45136,1.43150,1.42429,0.25643,0.23318,0.22246,0.21808,2.79186,6.80836,4.82441,1.70387,1.63765,1.66854,1.67216,1.67571,1.74115,1.80774,1.81495,1.80729,0.19297,0.18343,0.18153,0.18178,0.18149,0.18130,0.18119,0.18088,0.18069,0.18074,0.18061,0.18061,0.18031,1.38838,1.42000,1.41431,1.40103,1.39900,1.39669,1.39480,1.39318,1.38400,1.29525,0.09773,0.09752,0.09710,0.09716,0.09667,0.09652,0.09648,0.09646,0.09644,0.09644,0.09633,0.09633,0.09633,0.09631,0.09622,0.09554,0.09518,0.09507,0.09438,0.09249,0.09150,0.09084,0.09046,0.09021,0.09030,0.09216,0.09462,0.14422,0.21088,0.99536,0.79028,0.52716,0.26033,0.11922,0.11382,0.11175,0.11530,2.57934,3.48473,4.16383,4.16403$1724|0.67670,0.67485,0.67490,0.67480,0.67387,0.67374,0.12737,0.03819,0.02436,0.01495,0.01487,0.01487,0.01487,0.01487,0.01494,0.05831,0.16838,0.45641,0.02016,0.01470,0.01434,0.01434,0.01441,0.01441,0.01441,0.01522,0.01537,18.47613,18.49636,18.49636,18.49636,0.00332,0.00317,0.00274,0.00250,0.00250,0.00250,0.00250,0.00250,0.00250,0.00250,0.00250,0.00250,0.00250,0.00250,0.00250,0.00250,0.00250,0.00250,0.00250,0.00250,0.00313,0.00366,0.00465,0.03906,0.17473,0.16910,0.10099,0.08637,0.08557,0.08933,0.09914,0.09909,0.09881,9.20468,8.13943,0.01119,0.01119,0.01119,0.01119,0.01155,0.02464,0.05678,0.11404,0.70248,0.20266,0.20350,8.05691,10.10340,0.41989,0.42046,0.42273,0.42496,0.42494,0.42479,0.42456,0.42157,0.41799,0.41860,0.47444,0.55472,0.71801,1.22345,1.23283,0.12548,0.06571,0.04740,0.04858,0.05995,0.07292,0.85737,3.45926,3.80951,0.55047,0.54075,0.53953,0.55164,0.56042,0.56756,0.58713,0.59545,0.60918,0.61485,1.06102,1.63035,2.89858,4.44463,4.46240,4.46885,4.46284,4.41336,4.39214,4.33138,0.07123,0.07029,0.06904,0.06898,0.06894,0.06914,0.07333,0.10545,0.17190,0.53618,1.45799,2.39733,0.12239,0.11896,0.11882,0.11967,1.63972,3.63221,3.61627,3.58126,3.56748,3.56500,3.55798,3.55151,3.55188,3.55188,3.55786,0.18142,0.15610,0.15473,0.15240,0.15152,0.15055,0.15050,0.15079,0.15077,0.15106,0.22689,0.44457,0.66552,0.66251,0.78920,1.02691,1.14821,1.27976,1.65281,1.76136,1.88144,1.99050,2.01341,2.01551,0.00548,0.00535,0.00536,0.00536,0.00536,0.00536,0.00536,0.00536,0.00536,0.00536,0.00536,0.00536,0.00536,0.00536,0.00536,0.02598,2.03920,0.03289,0.02986,0.02269,0.01415,0.00640,0.00528,0.00528,0.00528,0.00528,0.00527,0.00527,0.00527,0.00527,0.00527,0.00527,0.00527,0.00527,0.00527,0.00527,0.00527,0.00626,0.00718,9.22668,9.22668$359|0,0,1,0,1,0,0,0,1,1,0,1,1,0,1,0,0,1,1,0,0,0,0,0,1,0,1,1,0,1,0,0,0,0,0,1,1,0,0,1,0,0,0,0,0,0,0,1,0,1,0,0,0,0,0,0,0,1,1,0,1,1,0,1,1,0,0,1,1,0,1,0,0,0,0,0,0,0,1,0,0,1,1,0,1,0,1,0,0,0,0,1,0,0,0,0,0,0,0,1,0,0,0,0,0,0,1,0,0,0,0,0,0,1,1,0,0,1,0,1,0,0,1,0,0,1,0,1,0,0,0,1,1,0,0,0,0,0,1,0,0,0,1,0,0,1,1,0,1,1,0,0,0,0,1,0,0,1,1,0,0,0,0,1,1,1,0,1,0,0,1,0,0,0,0,0,0,0,1,0%6|$1|0$1|1$8|RAND_SNP$1725|0.56475,0.56337,0.56303,0.56306,0.56292,0.56261,0.56270,0.56270,0.56270,0.56328,0.56328,0.55956,0.05259,0.01220,0.01220,0.01220,0.01223,0.01223,0.01223,0.01251,0.01475,0.01949,0.14147,0.32310,0.55834,0.98484,1.06775,49.59956,49.59956,49.59956,49.59956,0.00438,0.00381,0.00381,0.00345,0.00343,0.00337,0.00337,0.00337,0.00337,0.00337,0.00337,0.00337,0.00337,0.00337,0.00337,0.00337,0.00337,0.10305,0.40743,0.99585,0.70320,0.38961,0.03011,0.03015,0.03098,0.05432,0.05446,0.05682,0.05696,0.05890,0.22852,0.22941,0.23035,7.41748,7.14181,0.02964,0.02964,0.02967,0.02967,0.02966,0.11569,0.23895,0.37804,0.36645,0.36211,0.36423,20.10533,20.75006,0.57188,0.57547,0.59013,0.60871,0.62203,0.62282,0.62263,0.62896,0.62369,0.61899,0.64817,0.69149,0.86576,1.94107,1.94454,0.03040,0.02477,0.02470,0.02483,0.06319,0.13621,1.05775,1.19995,1.28439,1.13169,0.53347,0.34733,0.34844,0.35461,0.36732,0.36692,0.36956,0.39825,2.63868,2.64892,2.65501,2.65920,2.66060,2.65598,2.64664,2.61779,2.53863,2.45152,2.34432,1.18048,1.08666,1.07082,1.07243,1.08494,1.12243,1.17448,1.20626,1.22202,1.22414,1.22188,1.21309,0.40384,0.36339,0.34205,0.33261,2.50443,5.62291,3.69913,1.95013,1.81219,1.81818,1.81556,1.81542,1.81865,1.82365,1.82668,1.82331,0.17495,0.15363,0.14787,0.14710,0.14684,0.14684,0.14659,0.14649,0.14652,0.14665,0.14647,0.14661,0.15082,0.82110,0.85626,0.85051,0.83695,0.77452,0.71031,0.66725,0.63929,0.70222,0.72831,0.12729,0.11849,0.11531,0.11259,0.10976,0.10693,0.10694,0.10694,0.10694,0.10695,0.10695,0.10681,0.10681,0.10671,0.10666,0.10659,0.14596,0.24795,0.26903,0.18790,0.13680,0.08365,0.07140,0.07074,0.07076,0.07067,0.07067,0.07067,0.07078,0.07099,0.07099,0.07431,0.07707,0.08305,0.08676,0.09070,0.50019,0.51216,0.50198,3.56696,3.70531$1724|0.51140,0.48545,0.47095,0.44018,0.39954,0.36367,0.16563,0.10373,0.08644,0.07066,0.06968,0.06930,0.06943,0.06934,0.06934,0.12524,0.55495,0.26046,0.07177,0.06743,0.06653,0.06623,0.06646,0.06641,0.06646,0.06690,0.13660,11.51119,11.58284,11.36923,9.83934,0.00336,0.00336,0.00294,0.00187,0.00187,0.00187,0.00187,0.00187,0.00187,0.00187,0.00187,0.00187,0.00187,0.00187,0.00187,0.00187,0.00187,0.00187,0.00187,0.00187,0.00187,0.00187,0.00186,0.00186,0.25568,0.02057,0.02074,0.02215,0.04269,0.05907,0.12775,0.12131,0.11715,3.16272,0.42238,0.00578,0.00578,0.00578,0.00578,0.00578,0.00578,0.00601,0.00632,1.02951,0.03201,0.03209,4.06997,6.09598,0.69590,0.68820,0.69948,0.71274,0.72099,0.72080,0.72108,0.72115,0.71536,0.71525,0.75171,0.78177,0.88116,3.27822,3.33594,0.04694,0.04694,0.04680,0.04780,0.06516,0.11522,2.45126,2.84578,2.90652,0.83479,0.73247,0.68225,0.68368,0.68643,0.68753,0.69461,0.70252,0.73091,1.60669,2.85589,4.12255,4.30226,4.41652,4.48235,4.54769,4.54466,4.27136,4.03812,3.60522,2.02533,1.64075,1.58538,1.54054,1.53186,1.57872,1.70794,1.94668,2.16062,2.19351,2.19964,2.20066,0.35203,0.28568,0.24244,0.23618,3.01777,7.53532,4.28892,1.40926,1.31559,1.31574,1.31554,1.31447,1.31447,1.31582,1.31484,1.31442,0.18129,0.17528,0.17451,0.17520,0.17589,0.17600,0.17613,0.17617,0.17622,0.23085,0.33092,0.45293,0.41049,0.48101,4.26660,4.27038,4.27195,4.27335,4.28582,4.32341,4.33037,3.89807,0.36997,0.04939,0.02597,0.01237,0.00675,0.00523,0.00523,0.00523,0.00523,0.00523,0.00523,0.00523,0.00523,0.00523,0.00523,0.00523,0.00631,2.02225,0.01298,0.01298,0.01298,0.01298,0.01298,0.01298,0.01298,0.01297,0.01299,0.01299,0.01653,0.02572,1.66616,0.31087,0.17034,0.06200,0.02890,0.02814,0.02814,0.02814,0.03088,0.03088,12.40217,12.40217$359|1,1,1,1,1,0,1,0,0,1,1,1,1,0,1,1,1,1,0,1,0,1,0,1,0,1,0,1,1,1,0,1,1,1,0,0,0,1,0,1,1,1,1,0,0,1,0,0,1,0,0,0,1,0,1,1,1,1,0,0,1,0,1,0,0,0,1,1,1,1,1,1,1,0,0,0,0,0,0,1,0,1,0,0,1,0,0,1,0,0,0,1,1,0,1,0,1,0,1,0,0,0,1,0,0,1,0,1,1,0,1,0,1,1,0,0,0,1,0,1,
[truncated: 746,343 more chars]
