# Supplementary material for: Detecting sequence polymorphisms associated with meiotic recombination hotspots in the human genome
Source: Genome Biol. 2010 Oct 20;11(10):R103. doi: 10.1186/gb-2010-11-10-r103 (PMC3218659; doi:10.1186/gb-2010-11-10-r103)
Supplement: Additional file 2 — Source code for the LDsplit program and simulation along with a user's manual. [file gb-2010-11-10-r103-S2.ZIP › LDsplit/test_data/test.loc]

216 199.901 L
0.01
1.441
1.728
2.017
2.14
2.154
3.783
4.097
4.451
4.578
5.26
6.364
7.047
7.419
7.899
9.759
9.868
10.231
12.267
13.031
13.376
14.345
16.073
16.105
16.2
16.444
16.873
18.457
18.695
20.221
20.366
20.529
20.589
20.783
20.997
21.826
22.176
22.207
22.79
23.166
23.529
23.687
24.444
24.646
24.858
24.921
25.027
25.859
26.11
26.167
26.419
26.969
27.278
27.648
29.985
37.66
41.655
44.494
45.374
47.986
52.882
55.404
58.9
59.008
61.665
62.101
62.275
63.72
64.614
64.672
67
68.936
69.488
69.966
71.16
72.12
75.485
76.657
76.966
78.975
79.459
80.507
80.767
81.299
82.751
83.017
88.077
89.797
91.233
91.891
92.012
92.163
92.466
93.217
94.322
94.875
94.999
97.269
98.396
98.541
99.13
99.743
99.936
101.386
102.648
103.156
104.295
104.929
105.191
107.737
107.791
108.118
108.979
109.569
109.601
109.703
109.754
109.937
109.946
110.436
110.737
110.807
110.84
111.164
111.911
112.162
112.189
112.394
112.715
112.919
113.102
113.165
113.292
113.408
113.446
114.036
114.87
115.029
115.244
115.931
115.946
121.333
123.911
124.446
126.603
127.11
127.518
128.972
129.159
129.964
130.213
132.156
133.661
134.821
136.474
138.997
140.174
144.885
145.096
146.599
151.665
152.653
152.735
153.887
155.312
155.708
156.12
156.156
156.657
157.164
157.265
158.741
161.903
162.25
163.299
164.565
164.85
165.091
165.555
166.468
174.308
174.477
174.771
175.141
175.178
175.236
175.851
176.28
178.424
183.023
185.313
185.794
187.475
187.74
187.776
187.798
188.346
188.779
189.968
190.344
190.593
191.122
191.254
191.555
192.071
192.379
192.424
192.827
193.486
193.725
195.222
195.756
195.795
196.002
198.435
198.911
