# Supplementary material for: Detecting sequence polymorphisms associated with meiotic recombination hotspots in the human genome
Source: Genome Biol. 2010 Oct 20;11(10):R103. doi: 10.1186/gb-2010-11-10-r103 (PMC3218659; doi:10.1186/gb-2010-11-10-r103)
Supplement: Additional file 2 — Source code for the LDsplit program and simulation along with a user's manual. [file gb-2010-11-10-r103-S2.ZIP › LDsplit/test_data/test.site]

180 216 1
>seq127
010100111110010011000010001010100100101100001111100000101010101001010010010100101110001000111100000010000110011001001101100000100101100111100110000000101101001100101001001000111111100010101110111110111001100001001010
>seq32
101001010110010011000010001010100000101100001111100000101010101001101101001011110011111101111111110010000010011001001101100000100101001111100100000001101101001100101001001000111111100010101110111110111001100011001010
>seq90
010100111110010011000010001010101001001100001111101100011010011001010010110100111101011011000011111011100010011001001101100000100101000111111111010001110001101100001001011000000110100010100111001000000100110100110110
>seq118
101001010110010011000010001010101001001100001111101100011000011001010010010100101110001000111111111111100011110100010010101011000000001111000110000000101101001100000111010000111111100110101110111110111001110001001010
>seq71
000001101100101000101001110010111010010011110000011011010111110111101101001011111111011011000011111110010010100000101011100000100101100011100100111010001000010011011001010000111111100110101110111110111001100011001010
>seq102
010100111110010011000010001010101001001100001111101100011000011001010010110100111111011011000011111110010010100000101011100000100101100011100100000001101101001100101001011010011011100010101110111110111001100011001010
>seq18
000011101100101000101001110010111010010011110000011001010111110111101101001011110011011011000011111000100110011001001101100000100101100101100100111011110001101100000111001000011111010001001010111100100110110100110110
>seq125
000001101100101000101001110000101001001100001111101100011010011001010010110100111101011011000011111011110010100010010010111100100101001111100110000000101101001100101001001000111111100010101110111110111001100011001010
>seq16
000011101100101000101001110010101001001100001111101100011000011001010010110100101110001000111100000010000110011001001101100000100101001111111100111010001000010011011000010000011111010001001010111100100110110100110110
>seq44
101001010111010011000010001010100000101100001111100000101111110111101101001011111111011011000011111110010010100000101011100000100101100011100111010001110001101100000111001000011111010001001010111100100110110100110110
>seq55
101001010110010011000010001010100100101100001111100000101010101001010010010100101110001011000011111110010010100000101011100000100101100011100111010001110001101100000111001000011111010001001010111100100110110100110110
>seq84
000001101100101000101001110010111010010011110000011011011111110111101101001011111111010011000011111110010010000000101011100000100101100011100111010001001000010011011000010000011111010001001010111100100110110100110110
>seq27
010100111110010011000010001010101001001100001111101100011000011001010010110100101110001000111100000010000110011001001100100000100101001111111110000000101101001100101001011001011111010001001010111100100110110100110110
>seq161
000001101100101000101001110010100000101100001111100000101010101001010010010100101110001011000011111110010010111001001100100000100101011111000111010001101101001100111111011010011011011011011001100100100110010100110100
>seq95
101001010110010011000010001010100000101100001111100000101010101000101101001011111101011011000011111011111010010010000011100000100101100011100110000000101101001100100111001000011111010001001010111100100110110100110110
>seq57
101001010110010011000010001010100100101100001111100000101010101001010010010100111101011011000011111011100010000011001101100000100101001011100100000001110001101100000111001000011111010001001010111100100110110100110110
>seq20
101001010110010011000010001010101001001100001111101100011000011001010010110100111111011011000011111110010010100000101011100000100101100111100100111010010001001110001001001000011111010001001010111100100110110100110110
>seq163
000001101100101000101001110010111010010011110000011001010111110111101101001011110011011011000011111000100110011001001101010010011000011011100100111010001000010011011000010000011111010001001010111100100110110100110110
>seq109
000011101100101000101001110010101001001100001111101100011010011000101101001010111101011011000011111011100010000010010010111100100101001110100100111010110001101100000111001000011111010001001010111100100110110100110110
>seq151
010100111110010011000010001010101001001100001111101100011010011001010010110100111101111011000011111011100010000010010010111100100101001110100100010010101101001100101001001000111111100010101110111110111001100011001010
>seq89
000011101100101000101001110010111010010011110000011011010111110101101111001111111111011011000011111110010010100000101101100000100101100011100110000000110001101100001111011010011011011011011001100100100110010100110100
>seq175
000001101100101000101001110010101001001100001111101100011000010111101101001011111111011011000011111110010010100000101011100000100101100011100100111010001000010011011000010000011111010001001010111100100110110100110110
>seq148
101001010110010011000010001010101001001100001111101100011010011001010010110100110011011011000011111000100110011001001101100000100101100101100111010001110001101100000111001000011111010001001010111100100110110100110110
>seq31
000001101100101000101001110010100000101100001111100000101010101001010010010100101110001000111100000010000110011001001001100000100101001111100111010001110001101100001111011010011011011011011001100100100110010100110100
>seq35
010100111110010011000010001010100100101100001111100000101010101001010010010100101110001000111100000010000110011001001101100000100101001111111111010001110001101100000111001000011111010001001010111100100110110100110110
>seq11
000001101100101000101001110010101001001100001111101100011010011001010010110100111111011011000000000010000110011001001101100000100101001111111111010001110001101100000111010000011111010001001010111100100110110100110110
>seq78
000001101100101000101001110000100100101100001111100000101010101001010010010100101110001000111100000010000100011001001101110000100101001111111111010001110001101100001111011010011011011011011001100100100110010100110110
>seq93
101001010110010011000010001010111010010011110000011001010111110111101101001011101110001000111100000010000110000010010010111100100101001110100100010010110001001011011000010000011111010001001010111100100110110100110110
>seq106
101001010110010011000010001010011010010011110000011011010111110111101101001011111111011011000011111110010010100000101011100000100101100011100110000001110001101100000111001000011111010001001010111100100110110100110110
>seq157
010100111110010011000010001010101001001100001111101100011010011001010010110100111111011011000011111111100110011001001101100000100101001111100000100101110001101100001111011000000110100010100111001000000100110100110110
>seq65
000001101100101000101001110010011010010011110000011011010111110111101101001011111111111101111111110010000110011001001101100000100101001111100111010001110001101100000111001000011111010001001010111100100110110100110110
>seq29
000001101000101000101001110010101001001100001111101100011010011001010010110100111111011011000011111110010010100000101011100000100101100011100110000000101101001100101011001000011111010001001010111100100110110100110110
>seq138
000001101100101000101001110010101001001100001111101100011010011001010010110100111111011011000011111110010010100000101011100000100101100011100100111010001000010011011000010000011111010001001010111100100110110100110110
>seq114
010100111110010011000010001010111010010011110000011001010111110111101101001011110011011011000011111000100110011001001101100000100101100101100111010000110001101100000111001000011111010001001010111100100110110100110110
>seq58
101001010110010011000010001010100100101100001111100000101010101001010010010100101110001000111111110010010010100000101011100000100101100011100100111010001000010011011000010000011111010001001010111100100110110100110111
>seq153
010100111110010011000010001010101101001100001111101100011010011001010010110100111111011011000011111110000010000010010010101100100101001110100000100100110001101100000111001000011111010001001010100100100110010100110101
>seq15
000001101100101000101001110010011010010011110000011011010111110111101101001011111111111000111100000010000110011001001101100000100101001111111111010001110001101100001111011010011111010001001010101100100110010100110101
>seq137
010100111110010011000010001010011010010011110000011010010111110111101101001011101110001000111100000010000110011001001101100000100101001111111100111010001000010011011000010000011111010001001010111100100110110100110110
>seq81
101001010110010011000010001010100000101100001111100100011010011001010010110100111111011011000000000010000110011001001101100000100101001111111111010001110001101100000111011000011111010001001010111100100110110100110110
>seq60
000001101100101000101001110010100000101100001111100000101010101001010010010100101110001000111100000010000110011001001001100000100101001111100111010001110001101110001001011100011011011011001000100101100110010100110110
>seq101
000001101100101000101001110010101001001100001111101100011010011001010010110100101110001001000011110010011010010010000011100000100101100011100110000000101101001100101001001000111111100010101110111110111001100011001010
>seq73
101001010110010011000010001010100000101100001111100000101010101001010010010100101110001000111111111010000010100000101011100000100101100011100000100100110001101100001111010000011111010001001010111100100110110100110110
>seq86
010100111110010011000010001010111010010011110000011001010111110111101101001011110011011011000011111000100110011001001101100000100101100101100100111011110001101100000111010000011111100110101110111110111001100011001010
>seq76
000001101100101000101001110010100100101100001111100000101010101001010010110100111101111011000011110010011010010010000011010010011000011111100111010001110001101100000111010000111111100110101110111110111001100011001010
>seq62
101001010110010011000010001010111010010011110000011011010111110110101111001001101110001000111111110010000110011001001101100000100101001111100000100100001000010011011000010000011111010001001010111100100110110100110110
>seq67
010100111110010010000010001010101001001100001111101100011010011001010010110100111111011011000011111110010010100000101011100000100101100011100100111010001000010011011000010000011111010001001010111100100110110100110110
>seq165
010100111110010011000010001010111010010011110000011011010111110111101101001011110011111000111111111010000010100000101011100000100101100011100000100100110001101100001111011010011011011011011001100100100110010100110101
>seq139
101001010110010011000010001010101001001100001111101100011010011001010010110100111101011011000011111011100010000010010010111100100101001110100000100100110001101100001111011010011011011011011001100100100110010100110101
>seq129
010100111110010011000010001010011010010011110000011011010111110111101101001011111111011101111111110010000110011001001101100000100101001111100111010000110001001011011000010000011111010001001010111100100110110100110110
>seq2
101001010110010011000010001010101001001100001111101100011010011001010010110100101110001000111011111110010010100000101011100000100101100011100100111010001000010011011000010000011111010001001010111100100110110100110110
>seq17
000001101100101000101001110010101001001100001111101100011010011001010010110100111111011011000011111110010010100000101011100000100101100011100110000000101101001100101001011000011111010001001010111100100110110100110110
>seq110
000001101100101000101001110011101001001100001111101101010111110111101101001011111111111101111111110010000110011001001101100000100101001111100111010001110001101100000101001000011111010001001110111100100110110100110110
>seq82
101001010110010011000010001010100000101100001111100000101010101001010010010100111111011011000011111110010010100000101011100000100101100011100110000000101101001100101001001000011111010001001010111100100110110100110110
>seq147
010100111110010011000010001010101001001100001111101100011010011001010010110100111101111011000011111011100010000010010010111100100101001110100100010010110001001011011000010000011111010001001010111100100110110100110110
>seq168
000011101100101000101001110010100100101100001111100000101010101001010010010100101110001000111111111010011010000000101011100000100101100011100100000001101101001100101001001000111111100010101110111110111001100011001010
>seq135
000001101100101000101001110010101001001100001111101100011000010111101101001011111111011011000011111110010010100000101011100000100101100011100100111010001000010011011000010000011101010001001010111100100110110100110110
>seq14
010100111110010011000010001010101001001100001111101100011010011001010010110100101110001000111100000010000110011001001101100000100101001111111111010001110001101100000111001000011111010001001010111100100110110100110101
>seq112
000001101100101000101001110000111010010011110000011011010111110110101101001011111101011011000011111011100010000010010010111100100101001110100111111010001000010011011000010000011111010001001010111100100110110100110110
>seq69
001001111110101110101101000000101001001100001111101100011010011001010010110100101110001000111100000010000100011001001101110000100101001111111111011000101101001100101001010000111111100110101110111110111001100001001011
>seq172
010100111110010011000010001010011010010011110000011011010111110111101101001011111111111101111111110010010010100000101011100000100101100011100100111010001000010011011000010000011111010001001010111100100110110100110110
>seq145
101001010110010011000010001010101001001100001111101100011000011001010010110100101110001000111100000010000110011001001101100000100101001111111111010001110001101100000111001010011011011011011001100100100110010100110110
>seq49
000001101100101000101001110010100000101100001111100000101010101001101101001011110011111101111111110010000010011001001101100000100101001111000111010001110001101110001001011100011011011011001000100101100110010100110111
>seq178
010100111110010011000010001010101001001100001111101100011010011001010010110100111101111011000011111011100010000010010010111100100101001110100100010010101101001100101001001000111111100010101110111110111001100011001010
>seq24
101001010110010011000010001010101001001100001111101100011010011001010010110100101110001000111100000010000100011001001101100000100101001111111110000000101101001100101001010000111111100110101110111110111001100001001010
>seq140
101001010110010011000010001010111010010011110000011001010111110111010010010100101110001000111111110010011010010010000011100000100101100011100110000001110011101100001111011010011011111011001001111100100110110100110110
>seq124
000011101100010011000010001010100000101100001111100000101010101001010010010100101110001000111100000010000110011001001001100000100101001111100111111010001000010011011000010000011111010001001010111100100110110100110110
>seq104
000001101100101000101001110010101001001100001111101100011010011001010010110100111111011000111100000010000100011001001101100000100101001111111111010001101000010011011000010010011011011011011001100100100110010100110110
>seq131
010100111110010011000010001010100000101100001111100000101010101001101101001011110011111101111111110010000010011001001101100000100101001101100111010001110001101100101000010000011111010001001010111100100110110100110110
>seq121
010100111110010011000010001010101001001100001111101100011010011001010010110100111111011011000011111110010010100000101011100000100101100011100100000001101101001100111000010000011111010001001010111100100110110100110110
>seq79
101001010110010011000010001010100100101100001111100000100111110111101101001011111111011011000011111110010010100000101011100000100101100011100110000001101101001100101001010000011111010001001010111100100110110100110110
>seq154
000001101100101000101001110010011010010011110000011011010111110111101101001011111111111101111111110010000110011001001101100000100101001111100111010001110001101100001001011000000110100010100111001000000100110100110110
>seq0
010100111110010011000010001010101001001100001111101100011010011001010010110100101110001000111100000010000110011001001101100000100101001111100111011000101101001100101001010000111111100110101110111110111001100001001010
>seq23
000001101100101000101001110010101001001100001111101100011010011001010010110100111111011101111111110010000010011001001101100000100101100101100111010001110011101100001111011000011111010001001010111100100110110100110110
>seq96
101001010110010011000010001010101001001100001111101100011000011001010010110100111111011011000011111110010010100000101011100000100101100011100100000001101101001100101001001000111111100010101110111110111001101011001010
>seq126
000001101100101000101001110010101001001100001111101100011010011001010010110100111101111011000011110010011010010010000011010010011000011111100111010001110001101100001111001000011111010001001010111100100110110100110110
>seq159
010100111110010011000010001010111010010011110000011011010111110111101101001011111111011011000011111110010010100001001101100000100101100101100111010001110001101100000111001000011111010001001010111100100110110100110110
>seq160
010100111110010011000010001010111010010011110000011001010111110111101101001011110011011011000011111110000110011001001101100000100101001111111100111010001000010011011000010000011111010001001010111100100110110100110111
>seq176
101001010110010011000010001010101001001100001111101100011010011001010010110100111101011011000011111011100010010011001101100000100101001111111111010001110001101100001001111000000110100010100111001000000100110100110110
>seq47
000001101100101000101001110010101001001100001111101100011010011001010010110100111101111011000011110010011010010010000011010010011000011111100111010001110001101100001111001000011111010001001010111100100110110100110110
>seq8
000001101100101000101001110010111010010011110000011001010111110111101101001011110011011011000011111000100110011001001101100000100101100101100111010000110001101100000100010000011111010001001010111100100110110100110110
>seq98
010100111110010011000010001010100000101100001111100000101010101001010110011011111111011011000011111111100110011001001101100000100101001111100111010000110001001011011000010000011111010001001010111100100110110101110110
>seq37
000001101100101000101001110010101001001100001111101100011010011001010010010100101110001000111100000010000110011001001101100000100101001111111111010001110001101100000111011000011111010001001010111100100110110100110110
>seq117
010100111110010011000010001010111010010011110000011001010010011001010010110100101110001000111100000010000110011001001101100000100101001111111111010001110001101100000111001000011111010001001010111100100110110100110100
>seq43
010100111110010011000010001010100100101100001111100000101010101001101101001011110011011011000011111000100110011001001101100000100101100101100111010000110001101100000111001000011111010001001010111100100110110100110110
>seq5
010100111110010011000010001010100100101100001111100000101010101001010010010100101110001000111100000010000110011001001101100000100101001111111111010001110001101100001111011010011011011011011001100100100110010100110110
>seq170
010100111110010011000010001011100000101100001111100000101010101001010010010100111111011011000011111110010010100000101011100000100101100011100111010001110001101100000111001000011111010001001010111100100110110100110110
>seq33
101001010110010011000010001010111010010011110000011011010111110111010010010100101110001000111100000010010010100000101011100000100101100011100100111010001000010011011000010000011111010001001010111100100110110100110110
>seq21
101001010110010011000010001010100100101100001111100000101010101001010010010100101110001000111100000010000100001001001101100000100101001111111111010001110001101100000111010000111111100110101110111110111001100011001010
>seq63
101001010110010011000010001010100000101100001111100000101010101001010010010100101110001000111111111010000010100000101011100000100101100011100100111010001000010011011000010000011111010001001010111100100110110100110110
>seq7
001001111110101110101101000000100000101100001111100000101010101001101101001011110011011011000100000010000110011001001001100000100101001111100100111010001000010011011000010000011111010001001010111100100110110100110110
>seq26
000001101100101000111001110010101001001100001111101100011000011001010010110100111111011011000011111110010010100000101011100000100101100011100110000000110001101100000111001000111111100110101110111110111001100011001010
>seq80
101001010110010011000010001010111010010011110000011011010111110111101101001011110011111101111111110010000010011001001101100000100101001111100111010001110001101100001111001000011111010001001010111100100110110100110110
>seq119
101001010110010011000010001010100100101100001111100000101010101001010010110100101110001000111100000010000110011001001101100000100101001111111100111010001000010011011000010000011111010001001010111100100110110100110110
>seq99
010100111110010011000010001010111010010011110000011001010111110111101101001011110011011011000011111000100110011001001101100000100101100101100111010001110001101100000111001000011111010001001010111100100110110101110110
>seq179
010100111110010011000010001010111010010011110000011011010111110110101101001011111101011011000011111011100010011001001101100000100101001111100111010000110001001011011000010000011111010001001010111100100110110100110110
>seq162
101001010110010011000010001010100000101100001111100000101010101001010010010100110011011000111100000010000110011001001101100000100101100011100100111010110001001011011000010000011111010001001010111100100110110100110110
>seq72
000001101100101000101001110010111010010011110000011011010111110110101101001011111101111011000011111000100110011001001101100000100101100101100111010001110011101100001111010000011111010001001010111100100110110100110110
>seq74
001001111110101110101101000000111010010011110000011011010111110111101101001010111101011011000011111111100011110100010010101011000000001111000000100100110001101100001111011010011011011011011001100100100110010100110101
>seq61
000001101100101000101001110010111010010011110000011011010111110110101111001011111111011011000011111111100110011001001101100000100101001111100111010000110001001011011000010000011111010001001010111100100110110100110110
>seq108
000001101100101000101001110000111010010011110000011011010111110111010010110100111101011011000011111011100110011001001101100000100101001111111111010001110001101100001001011000000110100010100111001000000100110100110110
>seq115
000001101100101000101001110010111010010011110000011001010111110111101101001011110011011011000011111011100010000010000011010010011000011111100111010001110001101100001111011010011011011011011001100100100110010100110101
>seq92
000011101100101000101001110010100000101100001111100000101010101001010010010100110011011000111100000010000110011001001101100000100101100011100100111010010001101100000111001000111111100010101110111110111001100001001010
>seq103
000001101100101000101001110010101001001100001111101100011010011001010010110100101110001000111100000010000100011001001101100000100101001111111111010001110001101100000111010000111111100110101110111110111001100011001010
>seq10
001001111110101110101101000000011010010011110000011011010110110111101101001011111111011011000000000010000110011001001101100000100101001111111111010001101101001100101001001000111111100010101110111110111001100011001010
>seq113
010100111110010011000010001010101001001100001111101100011010011001010010110100111111011011000011111110010010111001001101100000100101001111111111010001110001101100001001011000000110100010100111001000000100110100110110
>seq152
000001101100101000101001110000101001001100001111101100011010011001010010110100111101011011000011111011110010100010010010111100100101001111100110000000101101001100101001011000000110100010100111001000000100110100110110
>seq142
000001101100101000101001110010101001001100001111101100011010011001010010110100101110001000111011111110010010100000101011100000100101100011100100111010001000010011011000010000011111010001001010111100100110110100110110
>seq91
010100111110010011000010001010111010010011110000011001010111110111101101001011110011011011000011111010010010100000101011100000100101100011100100111010001000010011011000010000011111010001001010111100100110110100110110
>seq167
101001010110010011000010001010100100101100001111100000101010101001010010010100101110001000111100000010000110011001001101100000100101001111111111010001110001101100000111001000011111010001001010111100100110110100110110
>seq48
010100111110010011000010001010111010010011110000011011010111110111010010010100101110001000111100000010000110011001001101100000100101001111111100111010110001001100001111001000011111010001001010101101100110010100110100
>seq107
000001101100101000101001110010101001001100001111101100011010011001010010110100101110001001000011110010011010010010000011100000100101100011100110000000101101001100101001001000111111100010101110111110111001100011001010
>seq87
000001101100101000101001110010011010010011110000011011010111110111101101001011111111011011000011111110010010100000101011100000100101100011100100000001101101001100101001001000111111100010101110111110111001100011001010
>seq174
010100111110010011000010001010101001001100001111101100011010011001010010110100101110001000111100000010000100011001001101100000100101001111111111010001110001101100000111010000111111100110101110111110111000100001001010
>seq77
000001101100101000101001110010101001001100001111101100011010011001010010010100101110001000111100000010010010100000101011100000100101100011100100111010001000010011011000010000011111010001001010111100100110110100110110
>seq133
010100111110010011000010001010101001001100001111101100011010011001010010110100111111011011000011111011100010000010010010101100100101001110100000100100110001101100000111001000011111010001001010111100100110110100110110
>seq149
010100111110010011000010001010100000101100001111100000101010101001010010010100111101011011000011111000100110011001001101100000100101001111111111010001110001101100001001011000000110100010100111001000000100110100110110
>seq123
010100111110010011000010001010101001001100001111101100011010011001010010110100111101111011000011111011100010000010010010111100100101001110100100010010110001001011011000010000011111010001001010111100100110110100110110
>seq50
000001101100101000101001110010111010010011110000011011010111110111101101001011110011111101111111110010000010011001001101100000100101001111111111011001110001101100000111010000111111100110101110111110111001100011001010
>seq39
000001101100101000101001110010100100101100001111100000101010101001010010010100101110001011000011111110010010100000101011100000100101100011100111010001001000010011011000010000011111010001001010111100100110110100110110
>seq64
000001101100101000101001110010101001001100001111101100011000011001010010110100111111011011000011111110010010100001001101100000100101100101100111010000110001001011011000010000011111010001001010111100100110110100110110
>seq97
000011101100101000101001110010111010010011110000011001010111110111101101001011110011011011000011111000110010100000101011100000100101100011100110000000101101001100101001001000111111100010101110111110111001100011001010
>seq12
000001101100101000101001110010101001001100001111101100011000010111101101001011101110001000111100000010000100011001001101100000100101001111111100111010001000010011011000010000011111010001001010111100100110110100110110
>seq41
101001010110010011000010001011101001001100001111101100011010011001010010110100101110001000111011111110010010100000101011101000100101100011100100111010001000010011011000010000011111010001001010111100100110110100110110
>seq52
000001101100101000101001110010100100101100001111100000101010101001010010010100111101011011000011111011100010000011001101100000100101001011100100000001001000010011011000010000011111010001001010111100100110110100110110
>seq173
010100111110010011000010001010100100101100001111100000101010101001010010010100101110001000111111111110010010100000101011100000100101100011100100111010001000010011011000010000011111010001001010111100100110110100110110
>seq56
000001101100101000101001110010111010010011110000011011010111110110101111001011101110001000111100000010000110011001001101100000100101001111111111010001110001101100000111011000011111010001001010111100100110110100110110
>seq45
001001010100010011000000000010011010010011110000011011010111110110101101001011111101011011000011111011100010000010010010111100100101001110100111010001110001101100000111001000011111010001001010111100100110110100110110
>seq66
101001010110010011000010001010101001001100001111101100011000011001010010110100111111011011000011111110010010100000101011100000100101100011100100000001101101001100101001001000111111100010101110111110111001100011001010
>seq19
101001010110010011000010001011101001001100001111101100011000011001010010110100111111011011000011111110010010100000101011100000100101100011100111010001110001101100000111001000011111010001001010111100100110110100110110
>seq54
000001101100101000101001110010100100101100001111100000101010101001010010010100101110001000111100000010000110011001001101100000100101001111111100000001110001101100000111011000011111010001001010111100100110110100110110
>seq70
000001101100101000101001110010101001001100001111101100011000010110101101001011111111011011000000000010000110011001001101100000100101001111111111010001110001101111011000010000011111010001001010111100100110110100110110
>seq68
010100111110010011000010001010101001001100001111101100011010011001010010110100101110001000111100000010000100011001001101100000100101001111111111010001110001101100000111011010011011011011011001100100100110010100110100
>seq166
101001010110010011000010001010100100101100001111100000101010101001010010010100101110001000111111110010011010010010000011100000100101100011100110000001110001101100001111011010011011011011011001100100100110010100110101
>seq1
000001101100101000101001110011101001001100001111101100011000011001010010110100111111011011000011111110010010100000101011100000100101100011100100010010110001001110001001011100011111011011001000100101100110010100110110
>seq136
000001101100101000101001110010101001001100001111101100011000010111101101001011111111011011000011111110010010100000101011100000100101100011100111010001110001101100000111001000011111010001001010111100100110110100110110
>seq88
001001111110101110101101000000011010010011110000011011010111110111101101001011111111011011000000000010000100011001001101100000100101001111111111010001110001101100000111010000111111100110101110111110111001110100111011
>seq116
000001101100101000101001110010111010010011110000011001010010011001010010110100101110001000111100000010000110011001001101100000100101100101100111010001110001101100000111001000111111100010101110111110111001100001001011
>seq144
101001010110010011000010001010100100101100001111100000101010101001010010010100111111011011000011111110010010100000101011100000100101100011100100000001110001101100001111001000011111010001001010111100100110110100110110
>seq141
110100010110010011000010001011100000101100001111100000101010101001101101001011110011011011000011111110010010100000101011100000100101100011100100010010110001001011011000010000011111010001001010111100100110110100110110
>seq30
000011101100101000101001110010111010010011110000011001010111110111101101001011110011011011000011111000100010000000101011100000100101100011100100111010001000010011011000010000011111010001001010111100100110110100110111
>seq100
000001101100101000101001110010101001001100001111101100011010011001010010110100111111011011000011111110010010100000101011100000100101100011100110010001110001101100101001001000011111010001001010111100100110110100110110
>seq128
000001101100101000101001110000100001001100001111101100011010011001010010110100111101011011000011111011100110011001001101100000100101001111111111010001110001101100001001011000000110100010100111001000000100110100110110
>seq25
101001010110010011000010001010011010010011110000011011010111110111101101001011111111011011000011111110010010100000101011100000100101100011100110000001110001101100000111001000011111010001001010111100100110110100110110
>seq28
101001010110010011000010001010101001001100001111101100011000011001010010110100111111011011000100000010000110011001001101100000100101001111111100111010001000010011011000010000011111010001001010111100100110110100110110
>seq120
000001101100101000101001110010100100101100001111100000101010101001010010010100101110001000111100000010000100011001001101100000100101001111111111010001110001101100000111011010011011011011011001100100100110010100110101
>seq156
000001101100101000101001110010111010010011110000011011010111110110101101001011111101011011000011111011100010000010010010111100100101001110100100111010001000010011011000010000011111010001001010111100100110110100110110
>seq134
000011101100101000101001110010111010010011110000011001010111110111101101001011110011011011000011111000110010100000101011100000100101100011100110000000101101001100101001001000111111100010101110111110111001100011001010
>seq40
101001010110010011000010001010101001001100001111101100011010011001010010110100111111011011000011110110010010100000101011100000100101100011100100111010001000010011011000010000011111010001001010111100100110110100110110
>seq75
101001010110010011000010001010100000101100001111100000101010101001010010010100101110001011000011111110010010100000101011100000100101100011100111010001110001101100000111001000011111010001001010111100100110110100110110
>seq83
000001101100101000101001110010011010010011110000011011010111110111101101001011111111011011000011111110010010100000101011100000100101100011100111010001001101001100101001001000111111100010101110111110111001100011001010
>seq59
101001010110010011000010001010101001001100001111101100011010011001010010110100111111011011000011111110000110011001001101100000100111011111000111010000110001101100001111011010011011011011011001110100100110010100110100
>seq177
101001010110010011000010001010101001001100001111101100011010011001010010110100101110001000111011111110010010100000101011100000100101100011100100111010001000010011011000010000011111010001001010111100100110110100110110
>seq150
101001010110010011000010001010100100101100001111100000101010101001010010010100101110001000111100000010000100011001001101100000100101001111111111010001101101001100101001001000111111100010101110111110111001100011001010
>seq155
101001010110010011000010001010101001001100001111101100011010011001010010110100101110001000111011111110010110011001001101100000100101100111100100111010010001001110001001010000011111010001001010111100100110110100110110
>seq130
010100111110010011000010001110111010010011110000011011010111110111010010010100101110001000111100000010000110011001001101100000100101001111111111010001110001101111011000010000011111010001001010111100100110110100110110
>seq53
000001101100101000101001110010100100101100001111100000101010101001010010010100101110001000111100000010000100011001001101100000100101001111111111010001110001101100000111010000111111100110101110111110111001100011001010
>seq122
000011101100101000101001110010111010010011110000011001010111110111101101001011010011011011000011111000100110011001001101100000100101100101100111010001110001101100001111011010011011011011011001100100100110010100110101
>seq143
000001101100101000101001110010101001001100001111101100011000010111101101001011111111011011000011111110010010100000101011100000100101100011100111010001110001101100000111001000011111010001001010111100100110110100110110
>seq158
101001010110010011000010001010100000101100001111100000101010101001010010110110111101011011000011111000110010100000101010111100100101001110100100010011110001001011011011010000011111010001001010111100100110110100110110
>seq42
000001101100101000101001110010100100101100001111100000101010101001010010010100101110001000111100000010000100011001001101100000100101001111111111010001110001101100000111010000111111100110101110111110111001100011001010
>seq22
000001101100101000101001110010011010010011110000011011010111110111101101001011111111011011000011111110010010100000101011100000100101001111100111010001110001101100000111001000011111010001001010111100100110110100110110
>seq46
010100111110010011000010001010101001001100001111101100011010011001010010110110111101111101111111110010000110011001001101100000100101001111100111010000101101001100101001001000011111010001001010111100100110110100110110
>seq13
101001010110010011000010001010100000101100001111100000101010101001010010010100101110001000111111111010000010100000101011100000100101100011100000100100110001101100001111011000011111010001001010111100100110110100110110
>seq105
101001010110010011000010001010100100101100001111100000101010101001010010010100101110001000111111110010011010010010000011100000100101100011100110000001110011101100001111011010011011011011011001111100100110110100110110
>seq6
010100111110010011000010001010111010010011110000011001010111110111010010010100101110001011000000000010000110011001001101100000100101001111100100010010001000010011011000010000011111010001001010111100100110110100110110
>seq85
000001101100101000101001110010001001001100001111101100011000011001010010110100111111011011000011111110010010100001001101100000100101100101100111010000110001001011011000010000011111010001001010111100100110110100110110
>seq36
010100111110010011000010001010100100101100001111100000101010101001010010110100111101111000111100000010000110011001001101100000100101001111111100111010001000010011011000010000011111010001001010111100100110110100110110
>seq3
101001010110010011000010001010101001001100001111101100011010011001010010110100101110001000111100000010000110011001001101110000100101001111111111010000110001001100101001001000111111100010101110111110111001100011001010
>seq94
000001101100101000101001110010111010010011110000011011010111110111010010010100101110001000111100000010000110011001001101100000100101001111111100111010001000001100000111001000011111010001001010111100100110110100110110
>seq146
010100111110010011000010001010101001001100001111101100011010011001010010110100111101011011000011111011100010000010010010111100100101001110100100111010010001101100001001111000000110100010100111001000000100110100110110
>seq51
100001101100101000000010001010111010010011110000011011011111110111101101001011111111011011000011111110010010100000101011100000100101001111100111010001110001101100000111001000011111010001001010111100100110110100110110
>seq9
000001101100101000101001110010101001001100001111101100011010011001010010110100101110001000111100000010000110011001001101100000100101001111111100111010001000010011011000010000011111010001001010111100100110110100110110
>seq111
000001101100101000101001110010111010010011110000011011010111110110101101001011111101011011000011111011111010010010000011100000100101100011100110000000101101001100101001010000111111100110101110111110111001100001001010
>seq38
101001010110010011000010001010100100101100001111100000101010101001101101001011101110001000111100000010000100011001001101100000100101001111111110000000101101001100000111001000011111010001001010111100100110110100110110
>seq4
101001010110010011000010001010100100101100001111100000101010101001010010010100101110001000111100000010000110011001001001100000100101001111100111010001110001101100001111011010011011011011011001100100100110010100111110
>seq34
101001010110010011000010001010101001001100001111101100011010011001010010110100111111011011000011111110010010100000101011100000100101100011100100111010001000010011011000010000011111010001001010111100100110110100110110
>seq169
101001010110010011000010001010100100101100001111100000101010101001010010010100111111011011000011111110010010100001001101100000100101100011100100111010010001001110001001001000011111010001001010111100100110110100110110
>seq164
101001010110010011000010001010101001001100001111101100011010011001010010110100111101111011000011110010011010010010000011010010011000011111100100010011110001101100000111001000011111010001001010111100100110110100110110
>seq132
000001101100101000101001110010111010010011110000011001010111110111101101001100111101011011000011111011100010011000001101100000100101001111111111010001110001101100000111001000011111010001001010111100100110110100110110
>seq171
000001101100101000101001110010011010010011110000011011010111010111101101001011110011011011000011111000110010100000101011100000100101100011100110000000101101001100101001001000011111010001001010111100100110110100110110
